# Supplementary material for: Expression of a unique M. tuberculosis DNA MTase Rv1509 in M. smegmatis alters the gene expression pattern and enhances virulence
Source: Front Microbiol. 2024 May 13;15:1344857. doi: 10.3389/fmicb.2024.1344857 (PMC11129820; doi:10.3389/fmicb.2024.1344857)
Supplement: Supplementary file 16 [file Table_1.xls]

## Sheet: coding genes
	Wild		RVB
Gene ID	Coverage	FPKM	Coverage	FPKM	Fold Change	Log 2 Fold Change	Gene name	Gene Description
MSMEG_5611	113.444	28.8928	3204.52	1039.22	34.7983	5.12094	spore protein
MSMEG_6431	0	0	0	18.1092	19.1092	4.25619	conserved hypothetical protein	ESPR in Mtb
MSMEG_1965	71.1429	18.1191	968.506	307.805	16.1516	4.01361	#N/A
MSMEG_3245	18.4416	4.69681	283.998	90.2586	16.0192	4.00173	#N/A
MSMEG_0880	105.762	27.4209	1078.37	342.719	12.0939	3.59621	groL	chaperonin GroL
MSMEG_1166	0	0	16.6948	10.2488	11.2488	3.4917	#N/A
MSMEG_2833	192.28	48.9711	1664.68	529.058	10.6073	3.40698	#N/A
MSMEG_1583	66.2508	17.1198	496.521	163.516	9.07936	3.18259	groL	chaperonin GroL
MSMEG_3696	11.4094	2.90582	106.812	33.9464	8.94725	3.16144	IS1096, tnpR protein
MSMEG_2542	33.2568	9.49967	269.805	91.9159	8.84941	3.14558	integral membrane protein DUF6
MSMEG_1365	66.3435	16.8968	483.361	153.619	8.63947	3.11094	rplL	ribosomal protein L7/L12
MSMEG_0424	204.347	54.2093	1400.75	456.499	8.28662	3.05078	Hsp20/alpha crystallin family protein
MSMEG_2385	164.645	41.9328	1102.07	350.252	8.18143	3.03235	#N/A
MSMEG_1193	73.2324	21.3542	492.307	178.061	8.01018	3.00183	TROVE domain protein
MSMEG_5102	110.432	28.1255	704.515	226.45	7.80929	2.96519	ABC transporter ATP-binding protein
MSMEG_3699	56.2072	14.3152	360.351	114.525	7.54313	2.91516	conserved hypothetical protein
MSMEG_6517	5.48227	1.39626	52.176	16.5823	7.33737	2.87526	hypothetical protein
MSMEG_0873	46.9064	11.9464	183.269	92.9696	7.25834	2.85964	hypothetical protein
MSMEG_4676	58.8451	14.987	360.761	114.655	7.23427	2.85485	#N/A
MSMEG_5467	87.5921	22.3085	520.171	165.318	7.13548	2.83501	#N/A
MSMEG_0879	50.5859	15.1919	281.391	114.279	7.11952	2.83178	hypothetical protein
MSMEG_1582	69.8812	27.8701	552.746	203.962	7.09948	2.82771	groS	chaperonin GroS
MSMEG_2138	50.7671	12.9297	307.781	97.817	7.09398	2.82659	#N/A
MSMEG_0735	51.1131	13.0178	278.755	96.2711	6.9391	2.79475	putative transcriptional regulator	NOT PRESENT IN MTB
MSMEG_3840	11.0706	2.81954	66.503	25.2523	6.87315	2.78097	LysR-family protein transcriptional regulator	NOT PRESENT IN MTB
MSMEG_2288	83.888	28.6533	523.211	200.375	6.79097	2.76362	conserved hypothetical protein
MSMEG_5425	14.9673	3.81196	98.5989	31.3361	6.71994	2.74845	#N/A
MSMEG_1008	89.4492	30.4369	543.013	208.409	6.66124	2.73579	conserved hypothetical protein
MSMEG_5755	317.824	80.9455	1713.87	544.691	6.65919	2.73535	#N/A
MSMEG_2794	26.8793	6.8458	136.744	51.1257	6.64377	2.732	transcriptional regulator, GntR family protein	Rv0494
MSMEG_5612	121.18	31.5205	643.224	210.519	6.50418	2.70137	amino-acid acetyltransferase
MSMEG_2538	39.0023	11.0662	215.886	77.1928	6.48031	2.69606	MarR-family protein transcriptional regulator	Rv2887
MSMEG_5160	47.3205	12.0519	261.413	83.0808	6.44204	2.68752	putative integral membrane protein
MSMEG_0201	61.9403	17.3707	332.701	116.181	6.37872	2.67327	hypothetical protein
MSMEG_1765	23.7095	6.03849	124.379	43.8807	6.37647	2.67276	restriction endonuclease family protein
MSMEG_2836	190.427	48.4991	983.28	312.5	6.33345	2.66299	#N/A
MSMEG_2834	297.486	75.7658	1509.55	479.757	6.26265	2.64677	#N/A
MSMEG_6488	65.3059	16.6325	343.16	109.061	6.24192	2.64199	conserved hypothetical protein
MSMEG_1337	113.575	28.9261	578.274	183.783	6.17466	2.62636	#N/A
MSMEG_3698	43.4588	11.0684	231.275	73.5025	6.17337	2.62606	hypothetical protein
MSMEG_4478	89.75	22.8581	459.658	146.086	6.16501	2.6241	#N/A
MSMEG_0010	126.632	32.2514	640.658	203.61	6.15343	2.62139	#N/A
MSMEG_1338	342.162	87.1441	1562.11	539.107	6.12755	2.61531	#N/A
MSMEG_0112	95.4701	24.3149	478.783	153.754	6.11315	2.61192	hypothetical protein
MSMEG_4746	35.8421	9.1285	191.626	60.9014	6.1116	2.61155	#N/A
MSMEG_5281	94.5977	30.31	462.967	189.999	6.10024	2.60887	LpqV protein
MSMEG_6205	35.1358	8.94861	187.623	59.6292	6.09424	2.60745	hypothetical protein
MSMEG_6287	237.221	60.417	1172.83	372.74	6.08529	2.60533	#N/A
MSMEG_2863	65.6571	16.722	335.881	106.748	6.07988	2.60404	conserved hypothetical protein
MSMEG_0676	63.2346	16.105	319.115	102.49	6.05029	2.597	putative transcriptional regulatory protein	Rv1776
MSMEG_3208	36.8819	9.39331	194.497	61.8137	6.04367	2.59542	hisH	imidazole glycerol phosphate synthase, glutamine amidotransferase subunit
MSMEG_5598	15.9401	4.05974	92.634	29.4404	6.01619	2.58885	#N/A
MSMEG_4949	15.5402	3.95788	87.5414	28.411	5.93218	2.56856	modification methylase, HemK family protein
MSMEG_0538	195.215	50.4849	943.254	304.337	5.93061	2.56818	regulatory protein, MarR	NOT PRESENT IN MTB
MSMEG_3712	49.5321	12.6152	247.719	79.3741	5.90329	2.56152	hypothetical protein
MSMEG_5558	180.138	48.6034	873.561	288.079	5.8278	2.54295	hypothetical protein
MSMEG_4275	11.0606	2.81699	66.7386	21.2105	5.81884	2.54073	nicotinate-nucleotide--dimethylbenzimidazole phosphoribosyltransferase
MSMEG_3734	89.6883	22.8424	433.052	137.63	5.81442	2.53964	#N/A
MSMEG_0710	140.315	35.7363	666.264	211.748	5.79122	2.53387	grpE	co-chaperone GrpE
MSMEG_6841	46.0833	11.7368	222.526	72.4347	5.76555	2.52746	hypothetical protein
MSMEG_0709	166.673	42.4494	774.559	246.165	5.68858	2.50807	dnaK	chaperone protein DnaK
MSMEG_4895	59.5338	19.7339	297.889	115.712	5.62907	2.4929	hypothetical protein
MSMEG_5794	97.8915	25.3923	453.587	146.991	5.60733	2.48731	hypothetical protein
MSMEG_3704	25.6955	6.56181	128.85	41.2715	5.59013	2.48288	3-alpha-hydroxysteroid dehydrogenase
MSMEG_3116	23.6987	6.03573	120.404	38.266	5.58095	2.48051	inositol-1-monophosphatase
MSMEG_1972	91.5922	23.3273	288.656	134.46	5.56825	2.47722	methane monooxygenase component C
MSMEG_1460	27.3105	6.95562	134.987	42.9007	5.5182	2.4642	Pyridine nucleotide-disulphide oxidoreductase
MSMEG_2030	33.1195	8.57577	154.104	51.7923	5.51311	2.46287	transcriptional regulator, TetR family protein	NOT PRESENT IN MTB
MSMEG_4943	216.85	55.2288	971.559	308.775	5.50919	2.46184	conserved hypothetical protein
MSMEG_4503	44.3156	13.4544	205.098	78.6003	5.50699	2.46126	hypothetical protein
MSMEG_5756	388.104	98.8448	1722.48	547.428	5.4928	2.45754	#N/A
MSMEG_2261	63.6667	17.0001	292.682	97.473	5.4707	2.45172	hypothetical protein
MSMEG_0008	124.818	31.7895	559.974	177.967	5.45807	2.44839	#N/A
MSMEG_6225	52.9954	13.7506	244.078	79.3876	5.4498	2.4462	proton antiporter efflux pump
MSMEG_5187	78.854	21.5857	383.636	121.925	5.4426	2.4443	tetracycline-resistance determinant TetV
MSMEG_0425	20.813	5.50511	105.698	34.3512	5.43438	2.44211	putative membrane protein DcsA
MSMEG_4869	16.6644	4.2442	81.922	27.4835	5.43142	2.44133	LAO/AO transport system ATPase
MSMEG_4662	32.3049	8.22763	154.027	48.952	5.41331	2.43651	deoxyribose-phosphate aldolase superfamily protein
MSMEG_5692	38.7876	9.87869	181.623	57.7221	5.3979	2.4324	conserved hypothetical protein
MSMEG_6449	2.65756	0.676844	6.77283	7.99259	5.36281	2.42299	conserved hypothetical protein
MSMEG_1541	37.0159	9.42744	172.465	54.8116	5.35238	2.42018	hypothetical protein
MSMEG_1634	35.515	9.04519	131.11	52.7432	5.35015	2.41958	probable forkhead-associated protein
MSMEG_0009	192.699	49.0778	826.538	266.114	5.33398	2.41521	hypothetical protein
MSMEG_3589	167.89	43.1333	732.528	234.251	5.33046	2.41426	conserved hypothetical protein
MSMEG_3788	24.8	6.31623	119.557	37.9969	5.33019	2.41419	eda	2-dehydro-3-deoxyphosphogluconate aldolase/4-hydroxy-2-oxoglutarate aldolase
MSMEG_0908	42.5363	10.8334	195.236	62.0485	5.328	2.41359	hypothetical protein
MSMEG_2455	29.2663	8.34701	138.21	48.7952	5.32739	2.41343	carbon monoxide dehydrogenase subunit G (CoxG) superfamily protein
MSMEG_2600	43.1242	12.4643	193.092	70.6796	5.32368	2.41242	regulatory protein	NOT PRESENT IN MTB
MSMEG_3481	13.3542	3.40114	67.4691	22.3955	5.31578	2.41028	O-succinylbenzoate synthase
MSMEG_3314	67.5128	17.1946	292.087	95.538	5.30586	2.40759	transport protein
MSMEG_6348	94.7461	24.2079	386.083	132.716	5.3045	2.40722	hypothetical protein
MSMEG_2438	66.2891	17.0174	292.678	94.4644	5.29846	2.40557	trmD	tRNA (guanine-N1)-methyltransferase
MSMEG_0789	40.3187	11.4327	181.4	64.5598	5.27315	2.39867	thiE	thiamine-phosphate pyrophosphorylase
MSMEG_6895	194.549	50.8691	848.773	272.119	5.26554	2.39658	rpsR	ribosomal protein S18
MSMEG_5882	29.8863	7.61163	138.001	43.8586	5.20908	2.38103	carbon monoxide dehydrogenase medium chain
MSMEG_6031	79.7833	20.3197	189.536	109.997	5.20632	2.38026	carveol dehydrogenase
MSMEG_0287	16.8485	4.29108	83.4546	26.523	5.20177	2.379	conserved hypothetical protein
MSMEG_4789	48.9107	12.4569	215.522	68.4959	5.16434	2.36858	hypothetical protein
MSMEG_5212	26.8214	6.83106	119.667	39.3624	5.15415	2.36573	conserved hypothetical protein
MSMEG_1622	19.0431	4.85002	88.4309	29.1377	5.15172	2.36505	putative DNA repair polymerase
MSMEG_5295	29.1657	7.42811	130.646	42.2952	5.137	2.36093	peroxisomal-coenzyme A synthetase
MSMEG_4725	64.1711	16.3435	275.974	87.7082	5.11478	2.35467	#N/A
MSMEG_2696	93.282	23.7577	370.614	125.337	5.10295	2.35133	putative conserved membrane alanine rich protein
MSMEG_2536	95.0265	24.202	393.68	127.453	5.09694	2.34963	3-oxoacyl-[acyl-carrier-protein] reductase
MSMEG_5047	39.0877	10.3328	158.359	56.4584	5.07007	2.34201	drug resistance transporter Bcr/CflA subfamily protein
MSMEG_1687	15.1924	3.86931	74.5052	23.6788	5.06823	2.34148	hypothetical protein
MSMEG_5960	137.157	37.2476	582.497	192.155	5.05012	2.33632	O-antigen polymerase, putative
MSMEG_4660	41.2261	10.4997	179.52	57.054	5.04829	2.3358	hypothetical protein
MSMEG_4813	84.6797	21.5668	353.922	112.481	5.02869	2.33018	conserved domain protein
MSMEG_2551	87.9921	22.4104	366.849	116.59	5.02297	2.32854	hypothetical protein
MSMEG_4408	117.534	30.2773	476.222	155.957	5.01825	2.32718	integral membrane protein
MSMEG_6423	93.4645	23.9738	389.055	124.099	5.0092	2.32458	Glycerophosphoryl diester phosphodiesterase family protein
MSMEG_4944	122.213	31.126	502.777	159.789	5.00496	2.32336	hypothetical protein
MSMEG_3211	30.9211	7.87519	136.393	43.3476	4.99681	2.32101	hisF	imidazoleglycerol phosphate synthase, cyclase subunit
MSMEG_3814	70.8243	18.038	295.149	93.8023	4.97963	2.31604	#N/A
MSMEG_0537	142.636	36.5485	576.175	185.698	4.97219	2.31388	conserved hypothetical protein
MSMEG_2053	59.0133	15.0299	247.52	78.6652	4.96979	2.31319	nuoK	NADH-quinone oxidoreductase, k subunit
MSMEG_4438	106.285	27.0692	435.561	138.427	4.96726	2.31245	hypothetical protein
MSMEG_4264	26.8351	6.83454	119.222	37.8903	4.96395	2.31149	conserved hypothetical protein
MSMEG_6925	66.6747	17.3501	282.809	89.8806	4.95259	2.30818	conserved hypothetical protein
MSMEG_1953	277.005	70.5494	1061.26	351.576	4.92773	2.30092	transcription factor WhiB	Rv3197A
MSMEG_5325	2.65724	1.89382	3.3236	13.2511	4.92467	2.30003	hypothetical protein
MSMEG_3818	19.9172	5.07265	87.4966	28.7926	4.90603	2.29456	thermolabile glutaminase
MSMEG_3879	20.9657	5.33969	89.4262	30.0963	4.90502	2.29426	short chain dehydrogenase
MSMEG_6292	44.0738	11.225	185.513	58.9585	4.90457	2.29413	transcription elongation factor GreA
MSMEG_4072	201.471	51.312	584.121	255.478	4.90285	2.29362	ISMsm5, transposase
MSMEG_6456	110.787	28.216	425.674	142.001	4.8946	2.29119	conserved hypothetical protein
MSMEG_5994	73.9512	18.8344	253.705	96.0785	4.89445	2.29115	putative acyl-CoA dehydrogenase
MSMEG_2662	55.6465	17.9271	254.505	91.6102	4.893	2.29072	hypothetical protein
MSMEG_4950	68.3333	17.4561	275.359	88.7586	4.86334	2.28195	prfA	peptide chain release factor 1
MSMEG_6231	31.6402	8.05833	125.595	42.9832	4.85555	2.27963	conserved hypothetical protein
MSMEG_6168	10.9905	2.79914	54.8578	17.4346	4.8523	2.27867	bacterial type II secretion system protein F domain
MSMEG_2448	23.2593	5.92382	102.372	32.5351	4.84344	2.27603	hypothetical protein
MSMEG_5978	92.4768	23.5526	370.68	117.807	4.83889	2.27467	GlcNAc-PI de-N-acetylase family protein
MSMEG_0027	29.9867	7.6372	124.008	40.6318	4.82006	2.26905	conserved hypothetical protein
MSMEG_3963	22.8937	5.83072	99.7823	31.7122	4.78898	2.25972	hypothetical protein
MSMEG_1762	33.6035	8.55837	138.636	44.7602	4.78745	2.25926	piperideine-6-carboxylic acid dehydrogenase
MSMEG_1860	183.376	47.7935	689.238	232.533	4.78615	2.25887	hypothetical protein
MSMEG_3780	38.7854	9.87813	160.43	50.987	4.77904	2.25672	adenylate and Guanylate cyclase catalytic domain protein
MSMEG_6407	44.8999	11.4354	183.128	58.2007	4.76067	2.25116	Cof-like hydrolase
MSMEG_6167	13.7895	3.51199	64.3772	20.46	4.7562	2.24981	bacterial type II secretion system protein F domain
MSMEG_0423	45.8343	11.7922	182.847	59.7407	4.74828	2.2474	conserved hypothetical protein
MSMEG_2795	46.5757	11.8622	188.635	59.9509	4.73876	2.24451	transmembrane transport protein
MSMEG_2560	34.7253	8.84406	140.683	45.5707	4.73084	2.2421	conserved hypothetical protein
MSMEG_6442	110.725	28.9144	416.071	140.465	4.72899	2.24153	integral membrane protein
MSMEG_6437	35.3323	9.32395	84.5538	47.6495	4.71229	2.23643	copper resistance protein D
MSMEG_6018	76.328	19.4397	299.02	95.3027	4.71155	2.2362	xylose transport system permease protein XylH
MSMEG_5602	61.2662	15.7408	239.643	77.8482	4.70993	2.23571	conserved hypothetical protein
MSMEG_0453	82.0819	20.9051	311.945	102.09	4.7062	2.23456	aroK	shikimate kinase
MSMEG_1531	74.7344	20.1676	287.458	98.5403	4.70247	2.23342	conserved hypothetical protein
MSMEG_4812	31.1348	7.92962	128.792	40.932	4.69583	2.23138	respiratory-chain NADH dehydrogenase domain, 51 kda subunit
MSMEG_1241	166.913	42.5104	639.394	203.208	4.69332	2.23061	conserved hypothetical protein
MSMEG_4764	92.6654	23.6006	359.685	114.313	4.6874	2.22879	ABC transporter permease protein
MSMEG_5547	19.1283	4.87173	80.8092	26.5165	4.68628	2.22844	conserved hypothetical protein
MSMEG_5973	87.9475	22.399	341.735	108.608	4.6843	2.22783	hypothetical protein
MSMEG_0787	207.65	53.4936	783.451	254.091	4.68111	2.22685	Bacterial extracellular solute-binding protein, family protein 3
MSMEG_5979	87.2297	22.2162	338.719	107.65	4.6799	2.22648	transferase
MSMEG_1689	75.4302	19.211	293.297	93.4737	4.67436	2.22477	3-oxoacyl-[acyl-carrier-protein] reductase
MSMEG_6461	59.6853	15.201	233.83	74.5935	4.66597	2.22218	hypothetical protein
MSMEG_4544	26.288	6.69521	109.803	34.8968	4.66482	2.22182	methyltransferase small domain superfamily protein
MSMEG_4607	20.9456	14.6765	81.4966	72.0678	4.66097	2.22063	hypothetical protein
MSMEG_0655	36.7577	10.3118	136.413	51.6249	4.65223	2.21792	glucose 1-dehydrogenase, putative
MSMEG_1868	239.16	61.766	900.544	290.446	4.64337	2.21517	hypothetical protein
MSMEG_1966	189.294	52.7536	781.837	248.478	4.64115	2.21448	hypothetical protein
MSMEG_6447	107.599	29.084	395.253	138.166	4.6259	2.20973	hypothetical protein
MSMEG_1230	29.0062	7.38748	118.923	37.7953	4.62538	2.20957	hypothetical protein
MSMEG_6832	80.9183	20.8113	308.601	99.7141	4.61753	2.20712	conserved hypothetical protein
MSMEG_1535	25.5014	6.49485	105.729	33.6021	4.61679	2.20689	conserved hypothetical protein
MSMEG_0223	24.6812	6.28596	102.534	32.5868	4.60979	2.2047	conserved hypothetical protein
MSMEG_5754	100.263	28.9197	298.241	136.852	4.6074	2.20395	gp41 protein
MSMEG_0174	51.5269	13.1232	201.47	64.0299	4.60447	2.20304	putative inner membrane protein
MSMEG_2043	84.3284	21.6796	317.772	103.27	4.59753	2.20086	transcriptional regulator, TetR family protein	NOT PRESENT IN MTB
MSMEG_1044	77.3878	19.7096	296.425	94.208	4.59728	2.20078	hypothetical protein
MSMEG_1539	155.366	39.5696	580.776	185.251	4.59091	2.19878	conserved hypothetical protein
MSMEG_1867	80.2801	20.4463	306.418	97.3839	4.58746	2.1977	transposase
MSMEG_4845	37.1958	9.47326	148.021	47.0431	4.58722	2.19762	putative acyl-CoA dehydrogenase
MSMEG_5760	32.9231	8.44672	118.085	42.3184	4.58555	2.19709	GntR-family protein regulator
MSMEG_0191	61.0538	15.5496	221.12	74.8365	4.58238	2.1961	BadF/BadG/BcrA/BcrD ATPase family protein
MSMEG_5365	50.6042	13.339	188.083	64.4518	4.56459	2.19049	RNA polymerase sigma-70 factor
MSMEG_2699	35.6726	9.13356	139.13	45.1615	4.55531	2.18755	conserved hypothetical protein
MSMEG_0803	58.2839	16.0154	202.868	76.3496	4.54585	2.18455	hypothetical protein
MSMEG_5381	6.33333	1.61301	34.2242	10.8769	4.54529	2.18437	hypothetical protein
MSMEG_0691	10.9283	2.78329	50.9052	16.1784	4.54059	2.18288	putative transcriptional regulatory protein	Rv0339
MSMEG_3351	67.8889	17.2904	235.734	81.9435	4.53481	2.18104	hypothetical protein
MSMEG_5709	108.67	27.6769	405.878	128.994	4.53305	2.18048	conserved hypothetical protein
MSMEG_4015	25.6344	6.52874	104.222	33.1233	4.53241	2.18028	hypothetical protein
MSMEG_1374	61.0802	15.5563	232.206	73.7983	4.51781	2.17563	ribose ABC transporter, periplasmic binding protein
MSMEG_6308	21.8804	5.57263	90.2456	28.6813	4.51589	2.17501	hypothetical protein
MSMEG_4437	87.5234	22.291	327.791	104.176	4.51575	2.17497	ctaD	cytochrome c oxidase, subunit I
MSMEG_2324	73.7823	18.7914	278.037	88.3641	4.51531	2.17482	hypothetical protein
MSMEG_1167	102.534	26.4226	297.359	122.742	4.51241	2.1739	cytochrome P450
MSMEG_0881	59.4424	15.3635	217.356	72.8052	4.51035	2.17324	conserved hypothetical protein
MSMEG_2709	34.3107	11.3566	137.763	54.6536	4.50397	2.1712	hypothetical protein
MSMEG_2373	242.014	62.6752	884.542	285.718	4.50282	2.17083	ilvN	acetolactate synthase, small subunit
MSMEG_4417	103.298	26.3087	383.216	121.791	4.49642	2.16878	msrA	methionine-S-sulfoxide reductase
MSMEG_1620	32.4138	8.25537	127.78	40.6101	4.49578	2.16857	conserved hypothetical protein
MSMEG_5324	71.7164	19.086	270.723	89.1661	4.48901	2.1664	conserved hypothetical protein
MSMEG_1430	77.3396	22.6639	283.291	105.186	4.48725	2.16583	transcriptional regulator, TetR family protein	NOT PRESENT IN MTB
MSMEG_5507	100.382	26.652	349.555	123.022	4.48511	2.16514	hypothetical protein
MSMEG_0582	34.868	8.88042	133.364	43.2743	4.48102	2.16383	succinic semialdehyde dehydrogenase
MSMEG_1355	18.84	4.79829	78.5717	24.9712	4.4791	2.16321	transcriptional regulator, TetR family protein	NOT PRESENT IN MTB
MSMEG_2008	43.236	11.0116	165.949	52.7408	4.47407	2.16159	hypothetical protein
MSMEG_1413	84.8132	21.6008	314.863	100.068	4.47187	2.16088	rocD	ornithine--oxo-acid transaminase
MSMEG_2561	31.139	7.93068	120.156	38.9191	4.46988	2.16024	gluconolactonase
MSMEG_6632	44.7724	11.4029	170.884	54.3094	4.45938	2.15684	beta subunit of malonate decarboxylase
MSMEG_2622	43.576	11.0982	166.57	52.9381	4.45836	2.15651	conserved hypothetical alanine rich protein
MSMEG_4859	75.7014	19.2801	281.297	89.4002	4.45758	2.15626	oxidoreductase, short chain dehydrogenase/reductase family protein
MSMEG_1701	36.1522	9.20748	130.45	44.4988	4.4574	2.1562	purine nucleotide phosphorylase
MSMEG_3009	75.7569	20.4692	280.389	94.6607	4.45573	2.15566	2,5-dichloro-2,5-cyclohexadiene-1,4-diol dehydrogenase
MSMEG_3754	198.034	50.4367	716.608	227.748	4.44718	2.15289	TPR-repeat-containing protein
MSMEG_6170	8.72308	3.06544	42.3795	17.0697	4.44472	2.15209	hypothetical protein
MSMEG_0236	35.8348	9.12663	138.454	44.0025	4.44397	2.15185	putative conserved transmembrane protein
MSMEG_5999	71.2141	18.4241	260.975	85.2851	4.44216	2.15126	short chain dehydrogenase
MSMEG_4404	43.7829	13.5887	167.055	63.8056	4.44216	2.15126	hypothetical protein
MSMEG_6716	92.5474	24.1774	340.876	110.791	4.44013	2.1506	AP endonuclease, family protein 2
MSMEG_2695	156.981	40.7648	544.495	184.423	4.4397	2.15046	35 kDa protein
MSMEG_4306	61.6351	15.6976	229.967	73.0867	4.43696	2.14957	conserved hypothetical protein
MSMEG_1691	23.7667	6.05305	94.9194	30.2833	4.43543	2.14907	transcriptional regulatory protein	NOT PRESENT IN MTB
MSMEG_4775	35.7695	9.11002	137.936	43.8378	4.43499	2.14893	enoyl-CoA hydratase/isomerase family protein
MSMEG_0337	71.0741	18.1016	263.358	83.6989	4.43413	2.14865	conserved hypothetical protein
MSMEG_2835	244.132	62.177	877.013	278.727	4.42767	2.14655	#N/A
MSMEG_5190	68.325	17.4014	249.584	80.4752	4.42765	2.14654	TetR-family protein transcriptional regulator	NOT PRESENT IN MTB
MSMEG_1388	89.0085	22.8331	328.021	104.517	4.42735	2.14644	enoyl-CoA hydratase
MSMEG_1384	67.6705	19.9456	238.76	91.4882	4.41564	2.14262	conserved hypothetical protein
MSMEG_1454	59.9915	15.279	222.897	70.8398	4.41303	2.14177	hypothetical protein
MSMEG_0086	32.5163	8.28145	125.727	39.9576	4.41285	2.14171	1-phosphofructokinase
MSMEG_4971	45.6119	11.6167	171.813	54.6046	4.40721	2.13987	oxidoreductase
MSMEG_1851	27.0733	6.8952	106.272	33.7746	4.40453	2.13899	#N/A
MSMEG_0124	52.0088	13.2459	194.136	61.6991	4.40119	2.13789	transcriptional regulator, GntR family protein	NOT PRESENT IN MTB
MSMEG_0827	105.234	29.4702	373.621	133.017	4.39829	2.13694	major facilitator superfamily protein MFS_1
MSMEG_0648	28.0952	9.21575	104.094	43.9218	4.39731	2.13662	hypothetical protein
MSMEG_3048	10.4465	2.66057	47.4104	15.0677	4.38939	2.13402	pyrF	orotidine 5'-phosphate decarboxylase
MSMEG_3582	58.7752	15.4772	218.247	71.2548	4.38513	2.13262	lon	ATP-dependent protease La
MSMEG_6147	97.1735	25.5188	360.729	115.19	4.38143	2.1314	conserved hypothetical protein
MSMEG_4212	30.5279	7.77504	117.661	37.3942	4.37538	2.12941	transcriptional regulatory protein CitT	NOT PRESENT IN MTB
MSMEG_4364	61.0678	15.5531	199.577	71.3952	4.3735	2.12879	hypothetical protein
MSMEG_6206	23.2998	5.93415	88.6067	29.3071	4.3707	2.12787	serine/threonine protein kinase PksC
MSMEG_5751	160.758	48.4679	576.357	214.822	4.36288	2.12528	putative adhesin/hemolysin
MSMEG_4940	240.639	61.2876	850.448	270.644	4.36113	2.1247	bacteriophage lysis protein
MSMEG_4299	77.3804	19.7077	268.238	89.3051	4.36094	2.12464	enoyl-CoA hydratase/isomerase
MSMEG_4939	144.661	36.8433	514.889	163.996	4.35997	2.12432	ATP synthase delta chain
MSMEG_4952	55.985	14.2586	201.709	65.4423	4.35441	2.12248	acyl-CoA synthase
MSMEG_4777	59.206	15.079	199.387	68.9314	4.34925	2.12077	conserved hypothetical protein
MSMEG_4334	47.0608	11.9858	174.477	55.451	4.34715	2.12007	flavoprotein
MSMEG_0853	88.3976	22.7045	291.04	102.039	4.34681	2.11996	conserved hypothetical protein
MSMEG_1964	39.8408	10.1469	148.657	47.3818	4.34038	2.11782	mitomycin radical oxidase
MSMEG_0754	98.9754	27.2557	354.785	121.633	4.34009	2.11773	conserved hypothetical protein
MSMEG_0499	101.888	26.8431	361.43	119.666	4.33377	2.11562	amino acid permease-associated region
MSMEG_0384	104.323	26.5696	310.834	118.375	4.32994	2.11435	rfbA	glucose-1-phosphate thymidylyltransferase
MSMEG_2733	3.77001	0.960172	23.5546	7.48597	4.3292	2.1141	conserved hypothetical protein
MSMEG_5446	30.6029	7.79414	109.703	37.0429	4.32594	2.11301	pabB	para-aminobenzoate synthase, component I
MSMEG_4648	47.6262	12.1298	175.475	55.7683	4.32364	2.11225	DNA-binding protein
MSMEG_2253	84.1615	26.5958	304.5	118.071	4.31481	2.1093	hypothetical protein
MSMEG_5296	24.5447	6.25121	89.3415	30.2809	4.31388	2.10899	hypothetical protein
MSMEG_4599	104.186	26.5348	334.645	117.756	4.31295	2.10868	hypothetical protein
MSMEG_6455	45.6889	12.9549	163.133	59.1726	4.31194	2.10834	conserved hypothetical protein
MSMEG_4850	73.0599	18.6074	262.71	83.4929	4.30924	2.10743	short-chain dehydrogenase/reductase SDR
MSMEG_2325	67.8786	17.2878	244.588	77.7335	4.30526	2.1061	integral membrane protein
MSMEG_1464	34.103	8.68558	128	40.6802	4.30332	2.10545	translation initiation inhibitor
MSMEG_4802	65.9062	16.7854	234.99	75.4867	4.30052	2.10451	conserved domain protein
MSMEG_1375	40.7841	11.2821	144.53	51.7882	4.29798	2.10366	tagatose-1,6-bisphosphate aldolase GatY
MSMEG_0770	241.6	65.2282	767.743	283.492	4.29562	2.10287	hypothetical protein
MSMEG_4414	50.9074	12.9654	185.531	58.9644	4.29378	2.10225	conserved hypothetical protein
MSMEG_3096	12.4308	3.16595	39.3542	16.878	4.29144	2.10146	hypothetical protein
MSMEG_0487	114.088	29.0566	401.956	127.981	4.29129	2.10141	ABC transporter permease
MSMEG_2574	33.0723	11.2118	127.757	51.3966	4.29066	2.1012	conserved hypothetical protein
MSMEG_6224	55.2144	14.0624	188.41	63.6131	4.2897	2.10088	Retinal pigment epithelial membrane protein
MSMEG_3761	44.478	11.3279	163.203	51.8681	4.28848	2.10047	putative Clp protease subunit
MSMEG_5300	89.8203	23.2404	310.791	102.869	4.28494	2.09928	short-chain type dehydrogenase/reductase
MSMEG_2122	53.0616	13.5141	192.406	61.1493	4.282	2.09828	dihydroxyacetone kinase, L subunit
MSMEG_3617	56.5581	14.4046	204.271	64.9202	4.27926	2.09736	hypothetical protein
MSMEG_5294	60.9506	15.5233	219.222	69.6718	4.2771	2.09663	hypothetical protein
MSMEG_6687	73.2165	18.6473	261.232	83.0232	4.27659	2.09646	aldehyde dehydrogenase, thermostable
MSMEG_6241	47.2918	12.0446	172.373	54.7825	4.2763	2.09636	ATPase associated with various cellular activities, AAA-5
MSMEG_1045	72.3226	18.4196	258.11	82.0309	4.27563	2.09614	integral membrane protein
MSMEG_0196	97.6767	25.1798	344.407	110.907	4.27454	2.09577	putative dehydrogenase
MSMEG_5651	30.2337	7.70011	103.826	36.1538	4.2705	2.0944	transcriptional regulator, LuxR family protein	NOT PRESENT IN MTB
MSMEG_6126	54.574	16.1993	203.085	72.408	4.26808	2.09359	D-isomer specific 2-hydroxyacid dehydrogenase
MSMEG_3588	92.4048	23.5342	326.333	103.713	4.26804	2.09357	hypothetical protein
MSMEG_6333	65.8537	16.772	216.029	74.8308	4.26686	2.09317	amino acid ABC transporter, ATP-binding protein
MSMEG_0585	31.6846	8.06964	118.55	37.6769	4.26443	2.09235	L-carnitine dehydratase/bile acid-inducible protein F
MSMEG_2586	38.2161	11.8997	138.231	53.995	4.26326	2.09196	conserved hypothetical protein, putative
MSMEG_5481	40.2826	10.6149	142.79	48.5154	4.26307	2.09189	conserved hypothetical protein
MSMEG_4496	106.872	27.2187	374.585	119.048	4.2542	2.08889	conserved hypothetical protein
MSMEG_5477	85.188	21.6962	300.619	95.5407	4.2536	2.08869	2-hydroxy-3-oxopropionate reductase
MSMEG_5465	72.4002	22.0481	177.55	96.9842	4.2513	2.0879	transcriptional regulator, AraC family protein
MSMEG_5678	108.127	27.5384	378.553	120.309	4.25074	2.08771	glyoxalase/bleomycin resistance protein/dioxygenase
MSMEG_0177	141.023	35.9166	490.544	155.902	4.25017	2.08752	ABC polar amino acid family protein transporter, inner membrane subunit
MSMEG_1335	25.7706	6.56341	97.9632	31.134	4.24862	2.08699	transcriptional regulator, BadM/Rrf2 family protein	NOT PRESENT IN MTB
MSMEG_6165	75.1515	19.1401	265.93	84.5161	4.24607	2.08613	conserved hypothetical protein
MSMEG_5440	55.531	14.2327	196.227	63.6775	4.24598	2.0861	deoxyribonuclease
MSMEG_5480	136.159	34.8471	411.174	151.058	4.24185	2.08469	hypothetical protein
MSMEG_4498	161.14	41.1447	556.454	177.764	4.24168	2.08463	hypothetical protein
MSMEG_6564	41.507	11.2703	145.988	50.978	4.2361	2.08274	transcriptional regulator, TetR family protein
MSMEG_0145	78.7818	20.0646	277.599	88.2249	4.23576	2.08262	conserved hypothetical protein
MSMEG_4420	105.708	28.305	368.347	123.123	4.23557	2.08255	cupin 2, conserved barrel
MSMEG_5327	31.7284	8.08079	117.861	37.4579	4.23508	2.08239	hypothetical protein
MSMEG_1763	108.034	27.9879	370.641	121.76	4.23486	2.08232	leucine-responsive regulatory protein
MSMEG_2386	24.6681	6.28263	93.8376	29.8229	4.23238	2.08147	transcriptional regulator, IclR family protein
MSMEG_1685	50.881	12.9587	182.726	58.0729	4.23198	2.08133	hypothetical protein
MSMEG_5021	36.9742	9.41683	134.918	43.0719	4.23084	2.08094	alcohol dehydrogenase, zinc-containing
MSMEG_0113	71.8293	18.6048	250.952	81.9221	4.2297	2.08055	taurine transport system permease protein TauC
MSMEG_4781	104.553	27.2353	364.604	118.425	4.22963	2.08053	conserved hypothetical protein
MSMEG_2759	42.3968	10.7979	153.737	48.8598	4.22616	2.07935	hypothetical protein
MSMEG_5618	40.4422	10.3001	147.11	46.7535	4.22595	2.07927	acyl-CoA dehydrogenase
MSMEG_6604	89.4817	22.7898	309.308	99.5255	4.22558	2.07915	transcriptional regulator, TetR family protein
MSMEG_0119	133.596	42.7516	491.676	183.827	4.22446	2.07877	conserved hypothetical protein
MSMEG_0149	62.1169	15.8203	220.421	70.0528	4.22422	2.07868	ThiC family protein
MSMEG_5552	45.6304	11.6215	164.608	52.3148	4.22414	2.07866	conserved hypothetical protein
MSMEG_1746	65.4464	16.6683	223.443	73.5926	4.22183	2.07787	6-hydroxy-D-nicotine oxidase
MSMEG_1265	157.322	40.5577	516.143	174.378	4.22012	2.07728	conserved hypothetical protein
MSMEG_3161	121.128	31.6856	409.895	136.893	4.21876	2.07682	conserved hypothetical protein
MSMEG_2871	31.0968	7.91993	115.1	36.5805	4.21309	2.07488	conserved hypothetical protein
MSMEG_0421	86.9932	22.8664	300.528	99.4981	4.21086	2.07412	hypothetical protein
MSMEG_3174	135.962	34.6276	318.87	148.933	4.20833	2.07325	lipoprotein signal peptidase
MSMEG_5945	87.8808	23.756	308.368	103.1	4.20505	2.07212	conserved hypothetical protein
MSMEG_4371	58.3217	14.8538	206.593	65.658	4.20456	2.07195	vanillate O-demethylase oxidoreductase
MSMEG_4476	116.449	31.8571	402.012	137.112	4.20342	2.07156	hypothetical protein
MSMEG_3762	77.3712	19.7054	270.686	86.0278	4.20314	2.07147	ABC transporter ATP-binding protein
MSMEG_6065	97.7752	24.902	339.326	107.842	4.20208	2.0711	rpsR	ribosomal protein S18
MSMEG_2479	20.0247	5.10002	77.357	24.5919	4.19537	2.0688	hypothetical protein
MSMEG_5335	72.6731	19.0898	242.443	83.2339	4.19288	2.06794	formamidase
MSMEG_4776	97.6152	27.7483	329.187	119.487	4.1911	2.06733	glyoxalase/bleomycin resistance protein/dioxygenase
MSMEG_4815	54.4392	13.8649	192.776	61.2668	4.18884	2.06655	conserved hypothetical protein
MSMEG_0289	53.5958	13.8686	188.104	61.2572	4.18715	2.06597	alpha/beta hydrolase fold family protein
MSMEG_4726	52.9242	13.4791	187.439	59.5708	4.18333	2.06465	carbamoyl-phosphate synthase small chain
MSMEG_3658	28.0061	7.13277	103.865	33.0096	4.1818	2.06412	conserved hypothetical protein
MSMEG_6565	118.061	30.9257	402.501	132.412	4.17882	2.0631	conserved hypothetical protein
MSMEG_5952	116.729	29.7292	400.721	127.355	4.17696	2.06245	conserved hypothetical protein, putative
MSMEG_1614	105.294	26.8171	360.518	115.102	4.17377	2.06135	glutamine transport ATP-binding protein GlnQ
MSMEG_5677	21.5937	5.49962	82.1791	26.1176	4.17219	2.0608	conserved hypothetical protein
MSMEG_0517	91.1855	23.2237	314.83	100.057	4.17182	2.06068	sugar binding-protein dependent transporter system permease
MSMEG_0925	26.1506	6.6602	96.48	30.9421	4.16987	2.06	conserved hypothetical protein
MSMEG_5091	83.1246	21.2628	284.777	91.7931	4.16808	2.05938	hypothetical protein
MSMEG_2933	55.3109	14.0869	194.462	61.8026	4.16272	2.05752	phosphatidylinositol synthase
MSMEG_2541	172.358	44.1345	569.738	186.842	4.16182	2.05722	frr	ribosome recycling factor
MSMEG_6325	105.12	26.7727	360.498	114.571	4.16132	2.05704	conserved hypothetical protein
MSMEG_5306	39.5512	10.0732	141.771	45.0566	4.1593	2.05634	two-component system response regulator
MSMEG_4611	81.1617	26.5009	268.052	113.377	4.15902	2.05624	carrier protein
MSMEG_1984	75.1852	19.4661	254.522	84.0327	4.15481	2.05478	haloacetate dehalogenase H-1
MSMEG_0479	24.0416	6.12307	68.7627	28.5535	4.14898	2.05276	hypothetical protein
MSMEG_5857	72.8105	18.5439	251.97	80.0794	4.14859	2.05262	putative oxidoreductase
MSMEG_3998	91.0822	26.2676	308.806	112.12	4.14852	2.0526	MmsAB operon regulatory protein
MSMEG_4794	58.5074	14.9011	204.249	64.913	4.1452	2.05144	virulence factor
MSMEG_2599	33.3782	8.50098	119.959	38.3734	4.14414	2.05107	GntR-family protein transcriptional regulator
MSMEG_1858	60.1403	15.3169	209.537	66.5937	4.14255	2.05052	putative transposition helper protein
MSMEG_5502	99.3012	25.6678	344.449	109.471	4.14248	2.0505	hypothetical protein
MSMEG_4307	41.0972	10.4669	146.279	46.4894	4.14143	2.05013	conserved hypothetical protein
MSMEG_0489	130.471	33.2291	442.841	140.741	4.14095	2.04996	racemase
MSMEG_2928	50.8994	13.654	180.131	59.6779	4.14071	2.04988	conserved hypothetical protein
MSMEG_0798	78.2257	19.923	269.324	85.595	4.13874	2.04919	hypothetical protein
MSMEG_1125	66.1315	16.8428	229.176	72.8352	4.1381	2.04897	regulatory protein, ArsR	Rv2621C
MSMEG_1982	87.405	22.2609	275.563	95.0576	4.12958	2.04599	acyl-CoA synthase
MSMEG_6057	160.109	40.7776	366.322	171.474	4.12838	2.04558	MspD protein
MSMEG_0209	139.115	35.4306	469.954	149.358	4.12724	2.04518	ribonuclease inhibitor
MSMEG_6881	202.89	54.2844	698.56	227.111	4.12614	2.04479	transcriptional regulator, GntR family protein
MSMEG_2708	107.696	27.4288	365.881	116.282	4.12546	2.04456	hypothetical protein
MSMEG_3171	62.8323	16.0025	214.267	69.0847	4.12201	2.04335	conserved hypothetical protein
MSMEG_2068	74.4874	18.9709	255.549	81.217	4.11683	2.04153	hypothetical protein
MSMEG_5599	70.9704	18.0752	243.874	77.5065	4.11563	2.04111	hypothetical protein
MSMEG_1461	64.1171	16.3298	221.25	70.3163	4.11525	2.04098	5-oxovalerate dehydrogenase
MSMEG_5608	44.3054	11.284	155.901	49.5476	4.11492	2.04086	acetyl-CoA acetyltransferase
MSMEG_1979	113.532	28.9151	380.991	122.008	4.1119	2.0398	antibiotic biosynthesis monooxygenase
MSMEG_4848	43.2879	11.0248	152.409	48.4377	4.1113	2.03959	hypothetical protein
MSMEG_5713	23.9203	6.09216	85.1615	28.1423	4.10909	2.03882	major facilitator family protein transporter
MSMEG_6700	30.3957	7.74136	109.825	34.904	4.10736	2.03821	regulatory protein
MSMEG_4651	50.131	12.7677	174.772	55.5451	4.10708	2.03811	AP endonuclease, family protein 2
MSMEG_1859	101.945	25.964	343.959	109.574	4.10082	2.03591	hypothetical protein
MSMEG_5322	51.704	14.3022	171.214	61.6773	4.09595	2.0342	hypothetical protein
MSMEG_1253	101.292	25.7977	342.204	108.757	4.09577	2.03413	conserved hypothetical protein
MSMEG_4362	57.6972	15.4108	203.228	66.2109	4.09553	2.03405	universal stress protein family protein
MSMEG_2917	46.4124	11.8337	159.564	51.5607	4.09551	2.03404
MSMEG_1646	38.0835	12.0616	132.109	52.4719	4.09384	2.03345	ribosomal RNA adenine dimethylase family protein
MSMEG_0349	108.061	27.5216	364.245	115.762	4.09381	2.03344	virulence factor mce family protein
MSMEG_4975	49.3837	12.5774	171.698	54.5679	4.09269	2.03305	flavin-nucleotide-binding protein
MSMEG_5949	96.1566	24.4898	325.097	103.32	4.09263	2.03303	conserved hypothetical protein
MSMEG_6102	67.207	17.1167	230.132	73.139	4.0923	2.03291	folB	dihydroneopterin aldolase
MSMEG_6117	51.2393	13.0499	177.73	56.4849	4.09147	2.03262	glucarate dehydratase
MSMEG_6034	22.4689	7.06355	64.802	31.9597	4.0875	2.03122	hypothetical protein
MSMEG_2787	63.2848	17.0284	203.693	72.6224	4.0837	2.02988	putative riboflavin biosynthesis protein RibD
MSMEG_4912	30.4815	7.76322	109.416	34.7738	4.08227	2.02937	putative helicase
MSMEG_6563	73.5885	18.742	250.313	79.5528	4.08027	2.02867	dihydrokaempferol 4-reductase
MSMEG_1796	88	22.4124	297.334	94.4968	4.0789	2.02818	membrane protein
MSMEG_5313	70.0287	17.8354	238.366	75.7561	4.07511	2.02684	hypothetical protein
MSMEG_6807	97.9356	24.9429	329.388	104.684	4.07372	2.02635	transcriptional regulator, TetR family protein
MSMEG_2719	88.7813	22.8452	299.48	96.1336	4.07351	2.02627	hydrogen	quinone oxidoreductase
MSMEG_6429	62.2756	15.8608	212.947	67.6776	4.07322	2.02617	hypothetical protein
MSMEG_0486	152.524	38.8459	506.191	161.167	4.06985	2.02497	putative ABC transporter, periplasmic protein
MSMEG_4001	91.2229	23.2332	305.657	97.6129	4.06932	2.02479	ribose transport system permease protein RbsC
MSMEG_2527	157.692	40.162	523.655	166.425	4.06746	2.02413	hypothetical protein
MSMEG_5594	85.5899	21.7986	288.618	91.7268	4.06721	2.02404	ferredoxin-dependent glutamate synthase
MSMEG_2712	64.6245	16.459	220.257	70.0006	4.06671	2.02386	hypC	hydrogenase assembly chaperone HypC/HupF
MSMEG_0978	48.6955	12.4021	168.309	53.491	4.06586	2.02356	aminotransferase, class V superfamily protein
MSMEG_0711	173.644	44.2247	575.423	182.877	4.06586	2.02356	dnaJ	chaperone protein DnaJ
MSMEG_2731	63.4601	18.4357	204.541	78.0169	4.06555	2.02345	ATPase involved in DNA repair
MSMEG_5549	121.814	47.6403	427.937	196.618	4.06284	2.02249	conserved hypothetical protein
MSMEG_2457	32.4057	8.25328	115.079	36.5736	4.06056	2.02168	hypothetical protein
MSMEG_5865	78.4056	19.9688	263.867	84.1366	4.06015	2.02153	conserved hypothetical protein
MSMEG_4987	68.612	17.4746	232.856	74.0048	4.0599	2.02144	glycosyl transferase
MSMEG_2012	74.7811	19.0457	252.923	80.3823	4.05983	2.02142	hisD	histidinol dehydrogenase
MSMEG_4960	83.5263	21.273	281.118	89.3433	4.05618	2.02012	#N/A
MSMEG_0834	139.759	35.9784	461.195	148.982	4.05592	2.02003	tuberculin related peptide
MSMEG_2150	61.8924	15.7632	210.747	66.9784	4.05523	2.01978	putative transposition helper protein
MSMEG_0579	56.8044	15.16	191.801	64.4971	4.05303	2.019	helix-turn-helix, Fis-type
MSMEG_5940	117.21	29.8518	390.201	124.011	4.05199	2.01863	2-keto-4-pentenoate hydratase
MSMEG_4429	232.407	59.6066	760.4	244.377	4.04868	2.01745	hypothetical protein
MSMEG_5010	115.062	33.8399	422.709	140.018	4.04761	2.01707	conserved hypothetical protein
MSMEG_0141	45.8669	11.6817	158.355	50.3274	4.04737	2.01698	probable conserved mce associated transmembrane protein
MSMEG_1645	76.1327	19.39	248.292	81.4994	4.04608	2.01652	NADH	flavin oxidoreductase/nadh oxidase
MSMEG_5881	71.8143	18.2901	242.326	77.0146	4.04427	2.01588	putative carbon monoxide dehydrogenase subunit G
MSMEG_6204	80.5	20.5023	270.162	85.8612	4.03963	2.01422	#N/A
MSMEG_6146	65.7072	17.2365	222.425	72.6433	4.03824	2.01373	ISMsm3, transposase
MSMEG_0426	36.008	9.17075	126.076	40.0686	4.03791	2.01361	transcriptional regulator, GntR family protein
MSMEG_2544	59.604	15.1803	202.351	64.31	4.03638	2.01306	transcriptional regulator, LysR family protein
MSMEG_4928	540.15	137.569	1645.37	558.155	4.03521	2.01264	methylated-DNA--protein-cysteine methyltransferase
MSMEG_6176	45.5391	11.5982	156.767	49.8227	4.03413	2.01226	2-dehydro-3-deoxy-6-phosphogalactonate aldolase
MSMEG_4065	83.3417	21.667	189.39	90.4337	4.03378	2.01213	feruloyl-CoA synthetase
MSMEG_4974	27.4934	7.00221	98.3028	31.2773	4.03354	2.01205	rrf2 family protein (putative transcriptional regulator)
MSMEG_2370	115.127	30.6144	384.246	126.498	4.03291	2.01182	DoxX subfamily protein, putative
MSMEG_0503	89.6615	22.8356	298.954	95.0116	4.02808	2.01009	DeoR-family protein transcriptional regulator
MSMEG_5088	32.5058	8.32337	114.32	36.5513	4.02765	2.00994	tetratricopeptide repeat family protein
MSMEG_0796	50.4848	12.8578	172.408	54.7938	4.02616	2.0094	ABC transporter integral membrane subunit
MSMEG_2509	83.4997	23.2619	175.597	96.5371	4.02017	2.00726	Mg-chelatase subunits D/I family protein, ComM subfamily protein
MSMEG_5321	66.1713	16.8529	222.607	70.7476	4.01881	2.00677	hypothetical protein
MSMEG_4426	79.9167	20.4187	267.072	84.987	4.01457	2.00525	secreted protein
MSMEG_5964	111.015	29.087	353.444	119.776	4.01422	2.00512	glycosyl transferase, group 1, putative
MSMEG_6041	47.227	13.0261	166.763	55.2939	4.01352	2.00487	putative acyl-CoA dehydrogenase
MSMEG_1581	32.2156	8.20486	113.078	35.9377	4.01284	2.00462	conserved hypothetical protein
MSMEG_4459	47.8073	12.1759	163.217	51.8725	4.01283	2.00462	speB	agmatinase
MSMEG_5740	26.8943	6.84962	90.0122	30.4861	4.01116	2.00402	hypothetical protein
MSMEG_5613	66.1083	17.1233	219.603	71.6475	4.00852	2.00307	probable conserved transmembrane protein
MSMEG_3861	31.0006	7.89544	108.994	34.6399	4.00654	2.00236	amidohydrolase 3
MSMEG_5143	40.9049	10.4179	140.78	44.7417	4.00613	2.00221	HTH-type transcriptional regulator DegA
MSMEG_1764	77.8842	20.1962	260.205	83.8883	4.00489	2.00176	L-lysine-epsilon aminotransferase
MSMEG_3463	66.2541	16.874	217.787	70.5772	4.00454	2.00163	putative esterase
MSMEG_1712	90.6322	23.0828	295.569	95.4201	4.00369	2.00133	ABC transporter periplasmic-binding protein YtfQ
MSMEG_1826	70.4126	17.9331	185.521	74.7489	4.00086	2.00031	dTDP-RhA	a-D-GlcNAc-diphosphoryl polyprenol, a-3-L-rhamnosyl transferase
MSMEG_1163	54.0325	13.7614	182.561	58.0204	3.9983	1.99939	hypothetical protein
MSMEG_3600	25.5734	7.98897	84.5153	34.9282	3.99693	1.99889	hypothetical protein
MSMEG_1709	82.7885	21.0851	274.554	87.2569	3.99622	1.99863	inner membrane ABC transporter permease protein YjfF
MSMEG_0732	141.686	37.9303	479.36	154.561	3.99588	1.99851	chaperone ClpB
MSMEG_5689	118.219	31.3547	386.344	128.25	3.99478	1.99812	conserved hypothetical protein
MSMEG_3329	77.0944	19.6349	256.117	81.3974	3.99311	1.99751	hypothetical protein
MSMEG_6067	216.303	55.0895	701.576	222.97	3.99309	1.99751	rpmG	ribosomal protein L33
MSMEG_6332	95.7442	24.3848	315.56	100.289	3.99016	1.99645	amino acid ABC transporter, permease protein
MSMEG_6931	91.3659	23.2697	301.49	95.8176	3.98925	1.99612	RNA polymerase sigma-70 factor
MSMEG_2000	66.3244	16.8919	211.473	70.3605	3.98842	1.99582	conserved hypothetical protein
MSMEG_4090	119.827	32.5733	244.807	132.851	3.98683	1.99524	putative IclR family protein transcriptional regulator
MSMEG_6140	29.9336	7.62369	105.01	33.3737	3.98596	1.99493	membrane protein
MSMEG_0390	103.495	27.0937	329.13	110.912	3.98353	1.99405	putative acyltransferase
MSMEG_0716	113.025	29.7522	369.674	121.409	3.9805	1.99295	major facilitator superfamily protein
MSMEG_1168	111.722	31.4808	376.137	128.239	3.97895	1.99239	putative transcriptional regulator
MSMEG_4051	100.083	25.4899	328.189	104.303	3.97522	1.99103	hypothetical protein
MSMEG_2182	87.4683	24.1217	287.257	98.8511	3.97469	1.99084	transcriptional regulator
MSMEG_4494	47.6321	12.1312	160.991	51.165	3.97259	1.99008	conserved hypothetical protein
MSMEG_2246	98.3982	25.0607	288.621	102.439	3.96915	1.98883	conserved hypothetical protein
MSMEG_1492	57.751	14.7084	190.017	61.3369	3.96838	1.98855	transcriptional regulator, MarR family protein
MSMEG_2279	81.5586	22.0411	268.901	90.4003	3.96683	1.98799	3-hydroxyacyl-CoA dehydrogenase type-2
MSMEG_6258	29.5459	7.67008	91.6722	33.3925	3.96681	1.98798	nitroreductase family protein
MSMEG_6884	168.267	44.849	537.184	180.858	3.96645	1.98785	NADP oxidoreductase, coenzyme f420-dependent	6-phosphogluconate dehydrogenase, nad-binding, putative
MSMEG_0549	75.9733	19.3494	249.709	79.6827	3.96487	1.98727	ABC transporter, permease protein
MSMEG_6174	59.493	15.1521	157.787	63.0011	3.96241	1.98638	transcriptional regulator, IclR family protein
MSMEG_6219	56.9949	14.5158	190.261	60.4677	3.96161	1.98609	ATPase family protein associated with various cellular activities (AAA)
MSMEG_3130	32.3022	8.22694	111.807	35.5337	3.95946	1.9853	hypothetical protein
MSMEG_1507	51.5387	13.1262	172.619	54.8607	3.9544	1.98346	D-aminopeptidase
MSMEG_5560	81.126	21.0841	248.321	86.3207	3.95401	1.98332	hypothetical protein
MSMEG_2643	41.4787	10.5641	140.718	44.7221	3.95381	1.98324	conserved hypothetical protein
MSMEG_1240	169.606	43.1964	546.506	173.687	3.95252	1.98277	conserved hypothetical protein
MSMEG_2004	90.8727	24.0044	297.066	97.7918	3.95098	1.98221	arabinose-proton symporter
MSMEG_0516	119.988	30.5593	389.103	123.662	3.9501	1.98189	sugar transport system
MSMEG_1264	120.787	30.7628	391.577	124.449	3.94954	1.98169	prophage Lp1 protein 5
MSMEG_1571	33.7856	8.60473	116.155	36.9156	3.9476	1.98098	integral membrane protein
MSMEG_5768	64.8256	18.2571	220.533	74.9921	3.94619	1.98046	conserved hypothetical protein
MSMEG_3878	31.2194	7.95116	107.982	34.3182	3.94566	1.98027	cobL	precorrin-6Y C5,15-methyltransferase (decarboxylating)
MSMEG_1070	19.3937	4.93931	70.5388	22.4182	3.94292	1.97926	3-oxoacyl-[acyl-carrier-protein] reductase
MSMEG_0361	26.555	6.76319	82.1939	29.5997	3.94164	1.97879	Glycosyl hydrolase family protein 3
MSMEG_6169	18.4085	4.68839	67.4024	21.4214	3.94161	1.97879	type II/IV secretion system protein
MSMEG_3692	41.5758	10.5888	140.542	44.6661	3.94054	1.97839	galK	galactokinase
MSMEG_4870	31.003	7.89606	107.005	34.0078	3.93521	1.97644	FAD binding domain, putative
MSMEG_3709	37.0532	9.43695	123.098	40.0608	3.93418	1.97606	conserved hypothetical protein
MSMEG_2631	32.5848	8.29891	111.954	35.5805	3.93385	1.97594	MATE efflux family protein
MSMEG_6171	8.11882	2.06775	34.8191	11.066	3.93317	1.97569	conserved hypothetical protein
MSMEG_5688	143.051	36.4331	459.855	146.148	3.93096	1.97488	regulatory protein, MarR
MSMEG_2994	85.8285	21.8593	273.96	88.8584	3.93093	1.97487	amidohydrolase family protein
MSMEG_0160	52.9744	13.4919	176.079	55.9603	3.9305	1.97471	formate dehydrogenase, beta subunit
MSMEG_2865	78.6056	20.0198	256.668	81.5727	3.92833	1.97392	conserved hypothetical protein
MSMEG_1260	113.284	33.0088	359.951	132.587	3.92799	1.97379	hypothetical protein
MSMEG_2258	70.3839	17.9258	230.637	73.2997	3.92584	1.973	conserved hypothetical protein
MSMEG_4386	62.1146	15.8197	204.59	65.0216	3.92525	1.97278	ABC transporter permease protein
MSMEG_4063	133.026	36.7793	437.416	147.287	3.92508	1.97272	amidohydrolase family protein
MSMEG_0488	73.7031	18.7712	224.797	76.5434	3.92204	1.9716	ABC transporter ATP-binding protein
MSMEG_4444	72.0517	18.3506	235.611	74.8804	3.92135	1.97135	hypothetical protein
MSMEG_1905	43.7563	11.1441	146.68	46.6169	3.92098	1.97122	acyl-CoA dehydrogenase protein
MSMEG_5125	145.1	37.3295	469.725	149.285	3.92087	1.97118	YceI like family protein
MSMEG_3707	134.433	34.5978	432.891	138.567	3.92066	1.9711	conserved hypothetical protein
MSMEG_5422	121.221	30.8732	390.036	123.959	3.9205	1.97104	transcriptional regulator, MazG family protein
MSMEG_5750	160.965	40.9956	514.895	163.641	3.92043	1.97101	hypothetical protein
MSMEG_0207	91.2812	26.1744	292.662	105.51	3.91952	1.97068	MarR-family protein transcriptional regulator
MSMEG_4858	66.9106	17.0412	219.299	69.6963	3.9186	1.97034	transcriptional regulator, TetR family protein
MSMEG_3326	92.6751	30.591	269.622	122.762	3.91763	1.96998	carboxylate-amine ligase
MSMEG_1274	70.7394	18.0683	227.514	73.6788	3.91638	1.96952	gluconolactonase
MSMEG_5974	181.289	46.1719	578.053	183.713	3.91574	1.96928	hypothetical protein
MSMEG_0469	110.438	30.8311	356.673	123.618	3.91497	1.969	transcriptional regulatory protein PadR
MSMEG_5488	142.812	36.3724	457.074	145.264	3.9137	1.96853	DNA-binding response regulator
MSMEG_3090	70.4281	17.9371	229.965	73.0861	3.91222	1.96799	ribose transport system permease protein RbsC
MSMEG_2105	68.3447	17.4065	215.564	70.9545	3.90919	1.96687	ATP dependent DNA ligase
MSMEG_3388	96.48	24.5721	309.526	98.9347	3.90795	1.96641	S-(hydroxymethyl)glutathione dehydrogenase/class III alcohol dehydrogenase
MSMEG_3031	69.9252	17.809	228.132	72.5035	3.90789	1.96639	shikimate kinase
MSMEG_5643	80.19	21.4039	242.677	86.5381	3.90728	1.96616	conserved hypothetical protein
MSMEG_1983	107.599	27.9115	338.347	111.963	3.90722	1.96614	major facilitator family protein transporter
MSMEG_1333	82.9567	22.2199	263.743	89.6711	3.90489	1.96528	conserved hypothetical protein
MSMEG_0262	57.9783	14.7663	190.46	60.5307	3.90268	1.96446	conserved hypothetical protein
MSMEG_5035	75.1077	19.1289	239.182	77.502	3.89996	1.96346	conserved hypothetical protein
MSMEG_1538	93.8013	23.8899	301.074	96.0696	3.89996	1.96346	conserved hypothetical protein
MSMEG_3975	102.976	26.2266	240.788	105.167	3.89939	1.96325	regulatory protein, putative
MSMEG_2583	50.8623	13.2351	152.577	54.5037	3.89907	1.96313	putative transcriptional regulator
MSMEG_3008	31.8674	8.90382	107.941	37.6124	3.89873	1.963	putative sigma 54 type regulator
MSMEG_3209	24.0335	6.121	84.2033	26.761	3.89847	1.96291	bifunctional HisA/TrpF protein
MSMEG_1903	41.9354	10.6804	140.104	44.5269	3.89772	1.96263	caib/baif family protein
MSMEG_0396	39.4455	10.0462	132.208	42.0176	3.89433	1.96137	hypothetical protein
MSMEG_2126	30.5739	7.78677	104.491	33.2087	3.89321	1.96096	hypothetical protein
MSMEG_1100	110.093	28.0391	352.541	112.042	3.89276	1.96079	dgpf protein
MSMEG_6712	60.6924	15.4575	198.41	63.0573	3.89228	1.96061	maleylacetate reductase
MSMEG_3114	47.3603	12.062	156.814	49.8375	3.89201	1.96052	conserved hypothetical protein
MSMEG_6337	34.0069	8.6611	112.046	36.5998	3.89187	1.96046	Phosphotransferase enzyme family protein
MSMEG_0476	84.3912	21.7509	275.167	87.452	3.88785	1.95897	chitin synthase
MSMEG_0164	58.6176	15.5625	192.359	63.3837	3.88731	1.95877	transmembrane transport protein
MSMEG_6409	94.2083	23.9936	288.186	96.105	3.8852	1.95799	acyltransferase family protein
MSMEG_0588	89.5571	22.809	287.727	91.4437	3.88273	1.95707	putative rhamnose tranport protein, MFS family protein
MSMEG_2029	71.4055	18.186	229.192	73.4623	3.88107	1.95645	3-ketoacyl-ACP/CoA redutase
MSMEG_1262	238.484	60.7386	648.582	238.534	3.87981	1.95598	conserved hypothetical protein
MSMEG_6095	34.5884	8.80919	111.478	37.0539	3.87941	1.95584	D-amino acid deaminase
MSMEG_6468	53.3266	13.5816	167.105	55.5565	3.87864	1.95555	conserved hypothetical protein
MSMEG_5984	92.7052	23.6108	297.086	94.418	3.87709	1.95497	undecaprenyl-phosphate galactosephosphotransferase
MSMEG_3730	68.2664	17.3865	194.469	70.2612	3.87573	1.95447	helix-turn-helix, Fis-type, putative
MSMEG_5575	83.0949	21.1632	256.752	84.8836	3.87506	1.95422	repressor
MSMEG_6291	53.2318	13.5574	174.314	55.3994	3.87427	1.95393	D-amino-acid dehydrogenase
MSMEG_5469	78.7143	20.0475	239.102	80.4967	3.87205	1.9531	acetyltransferase, GNAT family protein
MSMEG_0106	48.6101	12.3803	158.114	50.8006	3.8714	1.95285	sensory histidine kinase
MSMEG_5034	64.0058	16.3014	203.499	65.979	3.8713	1.95282	hypothetical protein
MSMEG_6318	26.753	6.81363	92.0075	29.2412	3.87032	1.95245	putative diol dehydratase reactivation protein
MSMEG_5972	64.9973	16.5539	199.803	66.9284	3.8697	1.95222	hypothetical protein
MSMEG_6923	44.6718	12.3074	145.835	50.4816	3.86863	1.95182	conserved hypothetical protein
MSMEG_0272	67.6879	17.2392	218.869	69.5595	3.86856	1.9518	propanediol utilization protein PduA
MSMEG_3271	45.8181	11.6693	151.019	47.9959	3.8673	1.95133	dihydroxyacetone kinase
MSMEG_0087	62.1276	15.8231	201.499	64.039	3.86606	1.95087	glucitol operon repressor
MSMEG_6469	59.1244	17.1954	183.782	69.2771	3.86237	1.94949	conserved hypothetical protein
MSMEG_2077	46.1836	13.3263	165.788	54.3315	3.86224	1.94944	acyl-CoA dehydrogenase, C-domain protein
MSMEG_2447	33.6475	8.56956	113.127	35.9532	3.86154	1.94918	regulatory protein
MSMEG_1974	125.922	32.0706	398.528	126.658	3.86016	1.94866	propane monooxygenase coupling protein
MSMEG_2632	25.1659	6.4094	86.5652	27.5955	3.85935	1.94836	SAM-dependent methyltransferase
MSMEG_3592	53.0494	13.511	173.059	55.0005	3.85918	1.9483	hypothetical protein
MSMEG_0562	79.6991	20.2983	255.445	81.1839	3.85871	1.94812	conserved hypothetical protein
MSMEG_2488	90.9815	24.215	286.257	96.2692	3.85759	1.9477	[NADP] succinate-semialdehyde dehydrogenase
MSMEG_3716	188.49	48.0059	591.049	187.843	3.85348	1.94616	hypothetical protein
MSMEG_1256	80.969	22.5139	249.16	89.5381	3.8504	1.94501	hypothetical protein
MSMEG_5993	105.503	26.8701	334.284	106.24	3.84785	1.94405	putative acyl-CoA dehydrogenase
MSMEG_4853	49.9965	12.7334	163.105	51.837	3.84733	1.94386	peptidase, M24 family protein
MSMEG_6794	88.6897	23.176	276.997	92.0115	3.84727	1.94383	DNA-binding protein
MSMEG_5587	19.4721	8.23216	18.9776	34.499	3.84515	1.94304	hypothetical protein
MSMEG_1463	38.2131	9.73236	126.535	40.2144	3.8402	1.94118	gamma-glutamyltranspeptidase
MSMEG_2623	11.1275	2.83403	43.1421	13.7111	3.837	1.93998	Tat (twin-arginine translocation) pathway signal sequence domain protein
MSMEG_2518	28.8304	7.34272	93.711	31.0062	3.83642	1.93976	peptidase M23B
MSMEG_6371	39.1794	9.97847	127.213	41.1059	3.83532	1.93935	GntR-family protein regulator
MSMEG_5362	82.2588	20.9502	261.743	83.1854	3.83529	1.93934	hypothetical protein
MSMEG_0687	54.3285	13.8367	174.773	55.8867	3.83418	1.93892	conserved hypothetical protein
MSMEG_2767	17.581	5.11226	64.3333	22.4206	3.83173	1.938	conserved hypothetical protein
MSMEG_2268	48.7011	12.4035	158.406	50.3435	3.8306	1.93757	conserved hypothetical protein
MSMEG_6572	86.8903	22.1298	251.983	87.5733	3.8294	1.93712	methyltransferase
MSMEG_5793	116.677	29.8044	366.702	116.903	3.82747	1.93639	hypothetical protein
MSMEG_1805	64.2997	18.0089	167.681	71.7517	3.82725	1.93631	conserved hypothetical protein
MSMEG_6577	57.1269	14.8738	167.505	59.7478	3.82691	1.93618	methylmalonyl-CoA carboxyltransferase 12S subunit
MSMEG_2151	99.0576	25.2286	312.31	99.2563	3.8224	1.93448	transposase IstA protein, putative
MSMEG_0850	36.9122	10.0114	121.469	41.0891	3.82233	1.93445	conserved hypothetical protein
MSMEG_5183	89.4016	22.9595	281.965	90.5622	3.82154	1.93415	3-Hydroxyacyl-CoA dehydrogenase
MSMEG_3917	133.163	33.9148	416.54	132.382	3.82022	1.93366	hypothetical protein
MSMEG_4076	77.6733	19.7823	246.577	78.3654	3.81889	1.93315	butyryl-CoA dehydrogenase
MSMEG_2231	60.4481	15.3953	193.859	61.611	3.81883	1.93313	AMP-binding enzyme
MSMEG_3300	57.7173	14.6998	161.516	58.9527	3.81869	1.93308	oxidoreductase, Gfo/Idh/MocA family protein
MSMEG_4613	140.148	35.6938	437.531	139.053	3.81681	1.93237	hypothetical protein
MSMEG_6094	128.632	32.7608	395.312	127.827	3.81587	1.93201	lysS	lysyl-tRNA synthetase
MSMEG_1941	27.9774	7.12546	94.3502	29.9858	3.81342	1.93109	helicase, UvrD/Rep family protein
MSMEG_5693	38.3419	9.76515	125.932	40.023	3.81072	1.93006	transporter, major facilitator family protein
MSMEG_4948	45.2147	11.5156	141.446	46.6905	3.81049	1.92998	Sua5/YciO/YrdC/YwlC family protein
MSMEG_0056	95.4748	24.3161	298.113	95.4498	3.80981	1.92972	hypothetical protein
MSMEG_5350	86.0331	24.0027	285.53	94.2526	3.80969	1.92967	PPE family protein, putative	NOT PRESENT IN MTB
MSMEG_6450	145.947	37.1707	372.728	144.32	3.80711	1.9287	hypothetical protein
MSMEG_5255	33.9216	8.76056	110.479	36.1534	3.80649	1.92846	conserved hypothetical protein
MSMEG_4274	25.3446	6.45492	86.1067	27.3659	3.80499	1.92789	cobU	Cobinamide kinase / cobinamide phosphate guanyltransferase
MSMEG_0237	64.9936	17.5891	211.37	69.7274	3.80478	1.92781	ISMsm3, transposase
MSMEG_6460	63.4052	21.9406	188.037	86.269	3.80413	1.92757	hypothetical protein
MSMEG_4419	141.9	36.7732	444.709	142.674	3.8036	1.92737	glucose-1-dehydrogenase
MSMEG_1674	78.1582	23.995	243.395	94.0587	3.80311	1.92718	hypothetical protein
MSMEG_2230	65.1894	16.6029	207.484	65.9414	3.80287	1.92709	amidohydrolase family protein
MSMEG_1128	89.625	31.4513	385.117	122.395	3.80248	1.92694	conserved hypothetical protein
MSMEG_3349	125.618	31.9933	391.493	124.422	3.80143	1.92654	trap dicarboxylate transporter, dctq subunit, putative
MSMEG_4502	48.1136	12.3901	155.791	49.882	3.79998	1.92599	conserved hypothetical protein
MSMEG_6625	111.634	28.598	347.352	111.436	3.79877	1.92553	glyoxalase family protein
MSMEG_4289	49.0514	12.4927	158.123	50.2536	3.79861	1.92547	amidohydrolase
MSMEG_2306	82.9912	21.1367	254.611	83.0703	3.79777	1.92515	putative acetyltransferase
MSMEG_4852	93.744	23.8753	294.092	93.4664	3.7976	1.92509	enoyl-CoA hydratase, putative
MSMEG_0483	94.0691	23.9581	293.714	93.7415	3.79602	1.92449	shikimate transporter
MSMEG_6550	59.9437	15.2669	191.117	60.7396	3.79542	1.92426	hypothetical protein
MSMEG_5701	72.1096	18.5098	226.007	73.0329	3.79465	1.92397	moaE	molybdopterin converting factor, subunit 2
MSMEG_4424	62.9217	16.0253	200.083	63.5892	3.79372	1.92361	endoribonuclease L-PSP
MSMEG_1487	38.418	9.78455	125.571	39.9082	3.79322	1.92342	conserved hypothetical protein
MSMEG_3089	54.2802	13.8244	173.716	55.2092	3.79166	1.92283	deoC	deoxyribose-phosphate aldolase
MSMEG_1797	95.6234	24.354	299.314	95.126	3.79136	1.92271	salicylate esterase
MSMEG_1302	91.1071	23.2038	285.542	90.7491	3.7907	1.92246	alkylphosphonate uptake protein
MSMEG_1699	46.3245	11.7982	147.199	47.5037	3.78988	1.92215	pentachlorophenol 4-monooxygenase
MSMEG_0179	121.024	32.2966	374.167	125.148	3.78862	1.92167	transcriptional regulator, GntR family protein
MSMEG_3337	60.8951	16.3326	191.551	64.6134	3.78555	1.9205	hypothetical protein
MSMEG_5842	67.4551	17.7198	212.447	69.8473	3.78461	1.92015	conserved hypothetical protein
MSMEG_1373	59.4013	15.1287	188.867	60.0245	3.7836	1.91976	ribose/xylose/arabinose/galactoside ABC-type transport systems, permease components
MSMEG_0743	38.2989	9.75421	124.861	39.6826	3.78295	1.91951	xanthine dehydrogenase
MSMEG_5158	38.605	9.83217	125.737	39.9608	3.78141	1.91892	sensor histidine kinase
MSMEG_5546	92.0128	24.0243	285.456	93.5958	3.78016	1.91845	membrane spanning protein
MSMEG_5100	121.399	30.9188	373.937	119.652	3.77996	1.91837	pyruvate ferredoxin/flavodoxin oxidoreductase family protein
MSMEG_6859	117.56	30.3344	360.7	117.403	3.77869	1.91789	oxidoreductase
MSMEG_3059	22.4369	6.39919	75.8829	26.956	3.77825	1.91772	esterase
MSMEG_4750	124.035	33.7705	379.018	130.369	3.77816	1.91769	ornithine carbamoyltransferase
MSMEG_4319	181.001	46.0984	556.682	176.921	3.77764	1.91749	#N/A
MSMEG_0276	34.5114	8.78958	113.198	35.9757	3.77705	1.91726	aldehyde-alcohol dehydrogenase
MSMEG_2245	147.6	51.5687	469.92	197.532	3.77662	1.9171	bile-acid 7-alpha dehydratase
MSMEG_2135	55.6115	14.1635	177.02	56.2594	3.77613	1.91691	putative CrcB protein
MSMEG_5310	83.9333	21.3767	262.71	83.4928	3.77593	1.91683	SAM-dependent methyltransferase
MSMEG_1896	34.9224	8.89427	114.363	36.346	3.77451	1.91629	beta-ketothiolase
MSMEG_1071	63.689	16.2207	201.285	63.9711	3.77284	1.91565	3-oxoacyl-[acyl-carrier-protein] reductase
MSMEG_1857	97.6986	24.8825	304.027	96.624	3.77181	1.91526	transposase IstA protein, putative
MSMEG_6342	66.3368	16.8951	209.126	66.4631	3.76992	1.91454	oxidoreductase
MSMEG_1506	56.2377	14.323	178.569	56.7515	3.76895	1.91416	transcriptional regulator, TetR family protein
MSMEG_6490	79.5774	20.2673	248.938	79.116	3.7671	1.91345	major facilitator superfamily protein
MSMEG_3769	72.127	18.3698	214.227	71.9597	3.76668	1.91329	argH	argininosuccinate lyase
MSMEG_4211	43.2835	11.0237	139.345	44.2856	3.76635	1.91317	two component system histidine kinase
MSMEG_5090	141.387	36.1752	430.297	138.989	3.76565	1.9129	conserved hypothetical protein
MSMEG_1849	40.6836	10.3616	131.466	41.7816	3.76547	1.91283	selB	selenocysteine-specific translation elongation factor
MSMEG_0302	72.2038	18.3893	226.508	71.9874	3.76431	1.91238	peptidase, S9A/B/C families
MSMEG_1122	50.1463	15.8656	156.375	62.474	3.76352	1.91208	hypothetical protein
MSMEG_0809	26.5079	6.75121	88.629	28.1675	3.76296	1.91187	isoprenylcysteine carboxyl methyltransferase
MSMEG_4650	44.4831	11.3293	142.82	45.3903	3.76262	1.91174	putative oxidoreductase YisS
MSMEG_0811	14.31	3.64457	51.8027	16.4636	3.76001	1.91074	oxidoreductase
MSMEG_2071	63.0997	16.0706	198.794	63.1795	3.75964	1.9106	transcriptional regulator, TetR family protein
MSMEG_5568	101.64	26.6001	316.394	102.664	3.75593	1.90917	clavaldehyde dehydrogenase
MSMEG_4472	50.5352	12.8706	157.213	51.0919	3.75555	1.90903	multidrug-efflux transporter protein
MSMEG_5107	71.0285	18.09	222.42	70.6882	3.75528	1.90892	secreted protein
MSMEG_1731	246.047	64.1976	745.069	243.743	3.75386	1.90837	IS6120, transposase
MSMEG_5859	73.7537	18.7841	209.207	73.2521	3.75312	1.90809	aldehyde dehydrogenase (NAD) family protein
MSMEG_1725	52.1017	13.2696	165.349	52.5501	3.75274	1.90794	putative transposase
MSMEG_0340	70.1062	17.8551	218.833	69.7242	3.75093	1.90725	enoyl-CoA hydratase/isomerase family protein
MSMEG_2353	90.082	23.444	278.516	90.6318	3.74864	1.90637	secreted protein
MSMEG_4107	86.3275	21.9865	267.146	85.1357	3.74724	1.90583	phosphoglycerate mutase, putative
MSMEG_0324	59.8772	16.3808	201.75	64.1189	3.74661	1.90559	conserved hypothetical protein
MSMEG_6379	63.8851	16.2707	195.152	63.7062	3.74659	1.90558	transporter, major facilitator family protein
MSMEG_6000	89.613	24.5242	280.458	94.6263	3.7465	1.90554	short chain dehydrogenase
MSMEG_3633	7.21368	1.83723	30.2868	9.62556	3.74505	1.90499	ferric cations import ATP-binding protein FbpC
MSMEG_2577	21.708	5.52873	73.7853	23.45	3.74498	1.90496	hypothetical protein
MSMEG_2001	124.781	33.137	376.501	126.828	3.74455	1.90479	sugar transporter
MSMEG_6370	105.351	28.5178	321.634	109.525	3.74435	1.90471	pcaC	4-carboxymuconolactone decarboxylase
MSMEG_2015	65.1144	16.5838	204.004	64.8352	3.74409	1.90462	modB	molybdate ABC transporter, permease protein
MSMEG_5297	59.9099	16.1529	189.18	63.2099	3.74339	1.90435	oxalyl-CoA decarboxylase
MSMEG_3570	15.8229	4.02988	53.1944	17.8268	3.74299	1.90419	conserved hypothetical protein
MSMEG_5192	80.1252	21.2684	249.564	82.3474	3.74286	1.90414	aldo/keto reductase
MSMEG_6418	75.0322	19.1097	233.589	74.2379	3.74138	1.90357	prephenate dehydratase
MSMEG_6119	60.8976	15.5098	191.199	60.7657	3.74115	1.90348	conserved hypothetical protein
MSMEG_2649	57.9331	14.7548	182.296	57.9362	3.74084	1.90336	truB	tRNA pseudouridine synthase B
MSMEG_6826	95.2068	25.3296	293.38	97.4668	3.73978	1.90295	L-lactate permease
MSMEG_2911	111.356	29.0011	342.82	111.189	3.73948	1.90284	integral membrane transport protein
MSMEG_5338	111.672	29.7428	311.108	113.958	3.73935	1.90279	regulatory protein, MarR
MSMEG_3668	31.1427	8.09905	102.967	33.0218	3.73905	1.90267	acyl-CoA dehydrogenase
MSMEG_0552	89.7497	22.858	271.798	88.1743	3.7377	1.90215	conserved hypothetical protein
MSMEG_3282	29.5219	7.52112	69.6115	30.8405	3.73666	1.90175	hypothetical protein
MSMEG_4817	42.8384	11.0077	136.88	43.8658	3.73643	1.90166	6-phosphogluconate dehydrogenase, NAD-binding
MSMEG_0116	97.7381	24.8926	301.148	95.7089	3.73501	1.90111	taurine import ATP-binding protein TauB
MSMEG_0758	22.4852	6.52158	77.85	27.0893	3.73449	1.90091	conserved hypothetical protein
MSMEG_3823	74.2292	18.9052	230.746	73.3342	3.73442	1.90088	3-oxoacyl-[acyl-carrier-protein] reductase
MSMEG_5668	42.06	10.7121	134.462	42.7339	3.73408	1.90075	putative transcriptional regulator
MSMEG_5383	93.4708	38.1122	289.128	145.044	3.73398	1.90071	dehydrogenase/reductase SDR family protein member 4
MSMEG_5992	125.684	32.0101	384.618	122.237	3.73331	1.90046	conserved hypothetical protein
MSMEG_4643	122.335	31.157	374.414	118.994	3.73151	1.89976	resuscitation-promoting factor
MSMEG_2812	82.7377	21.0722	250.687	81.3482	3.73086	1.89951	C-5 sterol desaturase
MSMEG_5948	82.3322	20.9689	254.731	80.9569	3.73059	1.8994	glycosyl transferase
MSMEG_3240	50.7818	12.9334	160.368	50.9672	3.72967	1.89905	DNA-binding response regulator, LuxR family protein
MSMEG_3744	21.906	5.57915	74.0617	23.5378	3.72963	1.89903	xerD	tyrosine recombinase XerD
MSMEG_4617	89.9863	22.9183	180.483	88.205	3.72957	1.89901	nadE	glutamine-dependent NAD synthetase
MSMEG_2363	47.3212	13.5517	139.226	53.2691	3.72941	1.89895	amino acid-binding ACT
MSMEG_5808	120.431	30.6722	363.026	117.074	3.728	1.8984	binding-protein-dependent transport systems inner membrane component
MSMEG_6750	81.2628	20.8688	249.708	80.5087	3.72718	1.89808	hypothetical protein
MSMEG_5141	89.3618	22.7592	275.406	87.5277	3.72603	1.89764	nitrate/nitrite transporter protein
MSMEG_0902	102.139	26.4963	251.734	101.419	3.72485	1.89718	cyclopropane-fatty-acyl-phospholipid synthase 1
MSMEG_0563	52.213	13.5638	160.597	53.2467	3.72476	1.89715	hypothetical protein
MSMEG_6850	77.2915	20.0326	235.704	77.3379	3.72459	1.89708	alpha/beta hydrolase
MSMEG_4135	119.344	30.3954	364.754	115.924	3.72424	1.89694	possible lysine decarboxylase superfamily protein
MSMEG_5562	73.6958	19.1223	212.629	73.9038	3.72242	1.89624	rnhA	RNase H
MSMEG_4773	82.1377	20.9194	253.584	80.5926	3.7224	1.89623	amidohydrolase family protein
MSMEG_2092	111.178	29.3008	344.637	111.763	3.72145	1.89587	D-aminopeptidase
MSMEG_0195	106.923	27.5885	326.988	105.36	3.72037	1.89545	steroid monooxygenase
MSMEG_0722	87.8433	22.3725	270.431	85.9465	3.72004	1.89532	conserved hypothetical protein
MSMEG_4938	219.56	55.952	663.064	210.819	3.71925	1.89501	atpA	ATP synthase F1, alpha subunit
MSMEG_6002	84.5642	21.5374	260.42	82.7651	3.71672	1.89403	coenzyme A transferase, subunit A
MSMEG_1866	105.083	26.7633	321.496	102.176	3.71627	1.89386	transposase B
MSMEG_2529	71.2233	18.5315	223.212	71.5807	3.71608	1.89378	glyoxylate reductase
MSMEG_0996	25.6514	6.53306	84.5183	26.9872	3.71525	1.89346	conserved hypothetical protein
MSMEG_1115	50.7782	13.8709	170.104	54.2465	3.71508	1.89339	menaquinone biosynthesis methyltransferase UbiE
MSMEG_4030	63.0183	18.6066	161.671	71.8093	3.7135	1.89278	conserved hypothetical protein
MSMEG_1428	73.2431	18.654	225.608	71.9719	3.71282	1.89252	glucose-methanol-choline oxidoreductase
MSMEG_3518	56.1916	14.4415	173.364	56.3288	3.71266	1.89245	conserved hypothetical protein
MSMEG_1172	110.129	28.0484	336.129	106.826	3.71196	1.89218	arsB	arsenical-resistance protein
MSMEG_6359	125.557	31.9777	382.002	121.406	3.71177	1.89211	trypsin domain protein
MSMEG_4457	65.8988	23.0549	208.936	88.2644	3.71085	1.89175	regulatory protein, AsnC/Lrp
MSMEG_0095	61.3333	15.6208	190.816	60.644	3.70885	1.89097	methyltransferase
MSMEG_1644	48.8444	12.44	151.163	48.8385	3.70822	1.89073	hypothetical protein
MSMEG_2796	51.6403	13.1521	161.933	51.4646	3.7072	1.89033	integral membrane protein
MSMEG_1369	53.9781	15.8843	174.873	61.5683	3.70571	1.88975	LacI-family protein transcriptional regulator
MSMEG_2805	175.107	44.5975	522.098	167.931	3.70484	1.88941	ISMsm5, transposase
MSMEG_4970	53.3649	13.5913	153.448	53.0445	3.70388	1.88904	hypothetical protein
MSMEG_2716	62.6728	15.9619	194.525	61.8227	3.70376	1.88899	conserved hypothetical protein
MSMEG_2595	95.7518	24.3867	292.584	92.9871	3.70222	1.88839	gamma-glutamylisopropylamide synthetase
MSMEG_5862	55.3031	14.085	172.53	54.8325	3.7012	1.88799	short chain dehydrogenase
MSMEG_1662	105.178	26.7875	320.451	101.844	3.70108	1.88795	taurine-pyruvate aminotransferase
MSMEG_2573	99.4859	26.5336	304.014	100.904	3.70106	1.88794	conserved hypothetical protein
MSMEG_6416	91.0218	23.182	278.422	88.4862	3.70052	1.88773	phosphoglycerate mutase family protein
MSMEG_4761	47.29	12.0441	148.73	47.2684	3.7004	1.88768	ABC transporter ATP-binding protein
MSMEG_1481	65.0044	16.6241	197.975	64.2116	3.70013	1.88758	methyltransferase
MSMEG_5983	88.7292	22.5981	271.567	86.3076	3.69977	1.88743	rfbA	glucose-1-phosphate thymidylyltransferase
MSMEG_4910	92.6073	23.5858	283.013	89.9455	3.6991	1.88718	ATP-dependent Clp protease adaptor protein ClpS
MSMEG_0258	60.9044	16.2769	188.681	62.8603	3.69628	1.88608	oxidoreductase, short chain dehydrogenase/reductase family protein
MSMEG_0712	89.0338	23.2062	271.294	88.4722	3.69625	1.88606	transcriptional regulator, TetR family protein
MSMEG_4770	95.4444	24.3084	291.182	92.5418	3.69607	1.88599	conserved hypothetical protein
MSMEG_6695	122.724	32.4604	333.987	122.638	3.69505	1.88559	cytochrome P450
MSMEG_2986	36.5193	9.30098	116.596	37.0558	3.69439	1.88533	amidohydrolase, AtzE family protein
MSMEG_6039	62.242	16.4284	188.767	63.3711	3.69345	1.88497	oxidoreductase, electron transfer component
MSMEG_2120	43.7797	11.1501	138.049	43.8739	3.6933	1.88491	tetratricopeptide repeat family protein
MSMEG_5334	73.0411	18.8327	227.327	72.2477	3.69327	1.8849	conserved hypothetical protein
MSMEG_2665	62.4979	15.9174	193.432	61.4752	3.69297	1.88478	conserved hypothetical protein
MSMEG_4806	61.8736	17.6725	198.145	67.9441	3.69227	1.88451	putative acyl-CoA dehydrogenase
MSMEG_0457	51.6701	13.1597	158.437	51.2728	3.69167	1.88427	DNA topoisomerase IV subunit B
MSMEG_5572	116.319	29.6248	352.567	112.05	3.69147	1.8842	sugar ABC transporter permease protein
MSMEG_3899	56.0331	14.2709	174.13	55.3408	3.68943	1.8834	ectC	ectoine synthase
MSMEG_5761	90.0417	23.0846	246.098	87.8544	3.68927	1.88333	cupin domain protein
MSMEG_6470	214.551	62.4404	675.077	232.797	3.68531	1.88179	hypothetical protein
MSMEG_5234	37.6018	9.57667	119.485	37.974	3.6849	1.88163	short-chain dehydrogenase/reductase SDR
MSMEG_1542	35.5362	10.5633	104.292	41.5926	3.68342	1.88105	transcriptional regulator
MSMEG_0253	20.4614	5.21124	68.8368	21.8773	3.6832	1.88096	conserved hypothetical protein
MSMEG_5333	92.9532	28.3772	247.264	107.181	3.68248	1.88068	hypothetical protein
MSMEG_5116	58.6283	15.4449	182.305	59.5559	3.68236	1.88063	conserved hypothetical protein
MSMEG_5314	86.7683	22.0987	261.152	84.0549	3.68223	1.88058	conserved hypothetical protein
MSMEG_1846	30.5934	7.79171	98.6931	31.366	3.68142	1.88026	polysulphide reductase, NrfD
MSMEG_6175	27.5525	7.01725	89.7156	28.5128	3.68117	1.88016	2-keto-3-deoxy-galactonokinase
MSMEG_1364	168.583	42.9359	505.75	160.734	3.68114	1.88015	50S ribosomal protein L10
MSMEG_6887	104.599	28.523	322.703	107.663	3.68063	1.87995	amidohydrolase family protein
MSMEG_4409	75.9936	25.5905	223.716	96.8541	3.68004	1.87972	hypothetical protein
MSMEG_0590	82.5752	21.0308	251.885	80.0524	3.67905	1.87933	rhaD	rhamnulose-1-phosphate aldolase/alcohol dehydrogenase
MSMEG_0943	113.369	29.3021	345.007	110.482	3.67903	1.87932	proC	pyrroline-5-carboxylate reductase
MSMEG_5065	84.8337	21.606	258.538	82.1671	3.67898	1.87931	Mg/Co/Ni transporter MgtE
MSMEG_2290	90.9417	25.6757	271.544	97.0841	3.67691	1.87849	transcriptional regulator, TetR family protein
MSMEG_6010	84.5144	25.8496	266.877	97.7171	3.67667	1.8784	hypothetical protein
MSMEG_2098	97.8162	24.9125	294.654	94.2635	3.67636	1.87828	fumarylacetoacetate hydrolase family protein
MSMEG_6623	54.1872	13.8961	169.136	53.7537	3.6757	1.87802	dehydrogenase
MSMEG_5044	63.5606	16.188	195.578	62.1573	3.67449	1.87755	ATPase
MSMEG_0485	106.956	27.2403	323.356	102.767	3.67442	1.87752	amidase
MSMEG_1994	61.7951	15.7384	190.368	60.5015	3.67428	1.87746	HpcH/HpaI aldolase
MSMEG_6072	33.2461	8.46733	106.245	33.766	3.6722	1.87665	Citrate transporter
MSMEG_1474	232.48	59.2094	692.421	220.061	3.67153	1.87638	rplO	ribosomal protein L15
MSMEG_3815	55.7482	14.249	145.509	54.9854	3.67141	1.87633	possible drug efflux membrane protein
MSMEG_5977	161.679	43.4078	484.231	162.029	3.67118	1.87624	rfbC	dTDP-4-dehydrorhamnose 3,5-epimerase
MSMEG_6644	108.243	27.5681	325.984	103.867	3.67075	1.87608	malyl-CoA lyase
MSMEG_6388	51.2279	13.047	159.056	50.5501	3.66982	1.87571	probable arabinosyltransferase B
MSMEG_6723	82.6391	21.0471	251.371	79.8893	3.66894	1.87536	conserved hypothetical protein
MSMEG_4202	71.485	18.2063	213.212	69.4465	3.66789	1.87495	conserved hypothetical protein
MSMEG_5501	100.764	26.031	308.687	98.1051	3.66635	1.87434	hypothetical protein
MSMEG_3549	82.5903	21.0346	250.977	79.7638	3.66531	1.87394	ehuD	ectoine/hydroxyectoine ABC transporter, permease protein EhuD
MSMEG_3659	41.9536	10.685	129.362	41.8245	3.66491	1.87378	TetR-family protein transcriptional regulator
MSMEG_2024	53.4952	13.6245	165.467	52.5876	3.66423	1.87351	hydroxymethylglutaryl-CoA lyase
MSMEG_1648	93.4062	23.7893	282.487	89.7783	3.662	1.87263	putative transcriptional regulator
MSMEG_4591	95.9518	24.4376	289.957	92.1525	3.66199	1.87263	hypothetical protein
MSMEG_2236	64.7694	16.4959	192.552	63.0667	3.66181	1.87256	putative thiolase
MSMEG_4819	48.0103	12.2276	149.209	47.4207	3.66058	1.87207	conserved domain protein
MSMEG_3911	69.4712	18.0849	212.321	68.8586	3.6604	1.872	oxidoreductase
MSMEG_6043	88.2653	23.0233	258.697	86.9145	3.65955	1.87167	otsB	trehalose-phosphatase
MSMEG_4169	102.468	26.0973	308.865	98.1615	3.65946	1.87163	3-oxoacyl-[acyl-carrier-protein] reductase
MSMEG_6782	175.573	53.1234	526.516	197.021	3.6587	1.87133	hypothetical protein
MSMEG_1459	76.8519	19.5731	233.689	74.2697	3.65864	1.87131	Rieske [2Fe-2S] domain protein
MSMEG_3167	39.6357	10.0994	124.567	39.6001	3.65785	1.87099	hypothetical protein
MSMEG_2707	39.7331	10.1195	124.823	39.6705	3.65759	1.87089	hypothetical protein
MSMEG_3133	24.4897	6.29082	79.8008	25.6646	3.65728	1.87077	hypothetical protein
MSMEG_6594	75.5112	19.2317	229.609	72.9727	3.65628	1.87038	amino acid ABC transporter, permease protein, 3-TM region, His/Glu/Gln/Arg/opine
MSMEG_1869	135.071	34.9081	403.797	130.289	3.65624	1.87036	hypothetical protein
MSMEG_6503	105.933	29.3244	314.808	109.864	3.65593	1.87024	transcriptional regulator, TetR family protein
MSMEG_3117	56.5171	14.3941	172.561	55.2709	3.65534	1.87001	cytochrome aa3 controlling protein
MSMEG_3789	71.8757	18.3058	216.282	69.5674	3.65525	1.86997	inner membrane permease YgbN
MSMEG_5883	49.6023	12.633	153.641	48.8293	3.65504	1.86989	[2Fe-2S] binding domain protein
MSMEG_5099	89.7843	22.8669	271.099	86.159	3.65188	1.86864	conserved hypothetical protein
MSMEG_0275	78.1379	19.9007	236.995	75.3203	3.65157	1.86852	bacterial microcompartments protein family protein
MSMEG_4572	57.542	14.6552	176.714	56.162	3.65131	1.86842	DNA polymerase III, delta subunit
MSMEG_0707	96.8591	24.6687	291.678	92.6994	3.65034	1.86803	conserved hypothetical protein
MSMEG_1387	109.731	28.1913	330.677	105.55	3.65007	1.86792	putative acyl-CoA dehydrogenase
MSMEG_2066	84.505	22.1593	253.418	83.5127	3.64918	1.86757	conserved hypothetical protein
MSMEG_2888	26.7729	6.81869	86.6109	27.5261	3.64846	1.86729	lipase
MSMEG_5786	83.2839	21.2113	251.83	80.0351	3.64837	1.86725	thiredoxin
MSMEG_5702	151.046	38.4694	449.661	142.908	3.64607	1.86634	molybdenum cofactor synthesis domain protein
MSMEG_2582	96.179	28.1963	287.665	105.45	3.646	1.86632	conserved hypothetical protein
MSMEG_1925	33.3352	8.49001	105.71	33.596	3.64552	1.86612	isochorismate synthase DhbC
MSMEG_3241	25.0282	6.63856	84.4642	26.8439	3.64517	1.86599	conserved hypothetical protein
MSMEG_1455	42.711	12.193	130.495	47.0905	3.64515	1.86598	putative multidrug resistance protein
MSMEG_1334	76.0827	20.3628	226.211	76.864	3.64484	1.86585	metallo-beta-lactamase family protein
MSMEG_1180	79.2782	20.1911	239.776	76.2041	3.64324	1.86522	N-carbamoyl-L-amino acid hydrolase
MSMEG_5737	78.8486	24.0814	238.279	90.353	3.64226	1.86484	hypothetical protein
MSMEG_5323	79.8409	22.1189	230.777	83.205	3.64226	1.86483	conserved hypothetical protein
MSMEG_5640	36.2026	9.22032	113.976	36.2231	3.64207	1.86476	amylo-alpha-1,6-glucosidase
MSMEG_1726	144.064	36.6911	317.234	136.21	3.64038	1.86409	transposase
MSMEG_6606	31.68	8.06847	100.727	32.0125	3.64037	1.86408	hypothetical protein
MSMEG_3987	64.2496	16.3635	192.716	62.2063	3.64018	1.86401	FAD dependent oxidoreductase
MSMEG_0912	90.252	23.1915	273.937	87.061	3.64016	1.864	3-hydroxybutyryl-CoA dehydrogenase
MSMEG_2302	75.4566	19.2178	228.402	72.5892	3.63982	1.86387	conserved hypothetical protein
MSMEG_5985	98.9823	25.2094	296.953	94.3758	3.63898	1.86354	NAD dependent epimerase/dehydratase family protein
MSMEG_4801	88.3494	22.56	263.389	84.7162	3.63821	1.86323	carveol dehydrogenase
MSMEG_4759	64.0312	16.3079	194.907	61.9442	3.63674	1.86265	hypothetical protein
MSMEG_4670	58.4027	14.8744	175.473	56.7278	3.63654	1.86257	N-glycosylation
MSMEG_1686	24.9382	6.35142	80.9607	25.7304	3.63609	1.86239	NPL/P60-family protein secreted protein
MSMEG_1026	90.6813	23.5948	270.986	88.4243	3.6359	1.86231	putative acetyltransferase
MSMEG_3498	93.3333	23.7707	280.192	89.0488	3.63529	1.86207	hypothetical protein
MSMEG_0345	110.769	28.5461	334.386	106.401	3.63504	1.86197	conserved hypothetical protein
MSMEG_6439	111.86	28.7244	335.767	107.049	3.63503	1.86197	regulator of ribonuclease activity A
MSMEG_6491	55.706	14.5879	168.412	55.6413	3.63368	1.86143	aldehyde dehydrogenase
MSMEG_5632	89.7429	22.8563	269.562	85.6705	3.63302	1.86117	oxidoreductase, short chain dehydrogenase/reductase family protein
MSMEG_4147	72.1388	18.886	216.475	71.238	3.63262	1.86101	major facilitator superfamily protein MFS_1, putative
MSMEG_5734	75.3601	19.1932	214.939	72.3455	3.63219	1.86084	alpha-methylacyl-CoA racemase
MSMEG_5227	73.6432	18.7559	222.634	70.7561	3.63213	1.86082	xseB	exodeoxyribonuclease VII, small subunit
MSMEG_3429	98.5301	25.8668	294.888	96.5677	3.63153	1.86058	O-acyl transferase
MSMEG_5532	39.2492	9.99624	122.501	38.9325	3.63147	1.86055	FAD dependent oxidoreductase
MSMEG_0206	51.5089	13.1186	152.163	50.2682	3.63125	1.86047	acyltransferase 3
MSMEG_1198	107.288	29.8237	312.261	110.855	3.62886	1.85951	hypothetical protein
MSMEG_0804	20.8858	5.31934	68.984	21.9241	3.6276	1.85902	hypothetical protein
MSMEG_0960	122.247	31.1346	363.606	115.559	3.62721	1.85886	putative transmembrane protein
MSMEG_1141	97.9943	27.9432	298.415	103.93	3.62537	1.85813	ABC-transporter integral membrane protein
MSMEG_5856	138.754	35.3389	411.327	130.725	3.62491	1.85795	pcaC	4-carboxymuconolactone decarboxylase domain protein
MSMEG_5316	134.926	34.3639	400.205	127.191	3.6249	1.85794	glutamine ABC transporter, ATP-binding protein
MSMEG_1643	44.1712	12.0844	137.767	46.4287	3.62484	1.85792	hypothetical protein
MSMEG_2749	58.2239	15.7795	177.034	59.8214	3.62474	1.85788	conserved hypothetical protein
MSMEG_6589	169.044	43.0531	497.372	158.648	3.624	1.85758	ISMsm5, transposase
MSMEG_4941	460.372	117.551	1343.48	428.625	3.62396	1.85757	atpE	ATP synthase F0, C subunit
MSMEG_3705	54.2364	13.947	165.909	53.1666	3.62391	1.85755	major facilitator superfamily protein MFS_1
MSMEG_1490	65.8934	16.7822	199.527	63.4124	3.6223	1.85691	3-oxoacyl-ACP synthase III
MSMEG_5097	170.222	43.3534	502.316	159.643	3.62189	1.85674	hypothetical protein
MSMEG_6820	54.5487	13.8928	166.532	52.9262	3.62095	1.85637	surE	acid phosphatase SurE
MSMEG_0133	101.122	25.7544	301.339	95.8574	3.62025	1.85609	ABC-transporter integral membrane protein
MSMEG_6097	48.4138	12.3303	148.646	47.2416	3.61893	1.85556	panC	pantoate--beta-alanine ligase
MSMEG_5404	100.152	26.4277	299.768	98.2442	3.61839	1.85535	propionate--CoA ligase
MSMEG_0564	97.8103	24.911	291.825	92.746	3.61801	1.85519	xanthine/uracil permease
MSMEG_3356	72.9646	18.7608	221.779	70.4843	3.61748	1.85498	conserved hypothetical protein TIGR00026
MSMEG_0673	20.8895	5.32027	68.779	21.8589	3.61676	1.8547	hypothetical protein
MSMEG_4787	68.2245	17.3759	205.969	65.4596	3.61668	1.85467	virulence factor mce family protein
MSMEG_2247	82.1304	20.9175	246.241	78.2588	3.61623	1.85449	dihydrokaempferol 4-reductase
MSMEG_4828	37.4164	9.52945	113.314	37.0603	3.61465	1.85386	alcohol dehydrogenase, zinc-binding
MSMEG_4839	87.5273	22.292	256.183	83.1877	3.61444	1.85377	carboxymuconolactone decarboxylase
MSMEG_5028	99.1005	25.6288	292.826	95.232	3.61384	1.85353	HIT family protein
MSMEG_4925	77.5861	20.1989	222.662	75.6086	3.6138	1.85352	transcriptional regulator, Ada family protein/DNA-3-methyladenine glycosylase II
MSMEG_4492	52.4703	13.3635	154.265	50.9002	3.61335	1.85334	amidase
MSMEG_2990	59.7015	15.42	179.258	58.3283	3.61318	1.85327	Fe-S protein, radical SAM family protein
MSMEG_0200	122.977	35.7844	365.535	131.877	3.61231	1.85292	hypothetical protein
MSMEG_6722	120.747	36.0488	337.012	132.812	3.61177	1.85271	conserved hypothetical protein
MSMEG_2031	26.9508	8.3174	87.0328	32.6505	3.61157	1.85263	hypothetical protein
MSMEG_5931	86.9668	22.2846	260.618	83.0826	3.61109	1.85243	short chain dehydrogenase
MSMEG_4037	87.7299	22.3436	225.061	83.2936	3.61099	1.85239	hypothetical protein
MSMEG_0256	137.722	35.3029	402.091	130.083	3.61081	1.85232	conserved hypothetical protein
MSMEG_2539	81.9648	21.344	245.028	79.6751	3.61059	1.85223	thiopurine S-methyltransferase (tpmt) superfamily protein
MSMEG_4373	94.1588	23.981	280.556	89.1645	3.60933	1.85173	polysaccharide deacetylase, putative
MSMEG_4908	37.9284	9.65986	117.904	37.4715	3.609	1.8516	endo-type 6-aminohexanoate oligomer hydrolase
MSMEG_4758	58.4685	14.8911	177.295	56.3469	3.60873	1.85149	hypothetical protein
MSMEG_5813	134.58	34.2756	397.377	126.292	3.60849	1.8514	carveol dehydrogenase
MSMEG_4875	38.6402	9.84113	119.907	38.1082	3.60739	1.85096	putative acyl-CoA dehydrogenase
MSMEG_0747	56.6328	14.4236	171.875	54.6243	3.60644	1.85058	carbon monoxide dehydrogenase F protein
MSMEG_1688	79.6156	20.277	237.983	75.7272	3.60611	1.85044	cupin domain protein
MSMEG_3276	68.7943	17.7311	205.081	66.5462	3.6061	1.85044	integral membrane protein
MSMEG_0742	33.7191	8.58779	100.352	33.569	3.60553	1.85021	probable transcriptional regulatory protein
MSMEG_2197	75.8284	19.5134	189.552	72.9507	3.605	1.85	hypothetical protein
MSMEG_6360	121.471	30.9371	359.115	114.132	3.60495	1.84998	#N/A
MSMEG_5031	26.6094	6.77705	85.0619	27.0338	3.60469	1.84987	uracil-DNA glycosylase superfamily protein
MSMEG_4418	112.626	28.6844	333.422	105.966	3.60345	1.84938	msrB	methionine-R-sulfoxide reductase
MSMEG_3727	86.6497	22.0685	258.393	82.1207	3.60321	1.84928	hypothetical protein
MSMEG_4462	89.5988	22.8196	263.769	84.8022	3.60217	1.84887	sodium	solute symporter
MSMEG_5619	76.2628	19.4231	228.332	72.5672	3.60216	1.84886	acyl-CoA dehydrogenase domain protein
MSMEG_0290	97.8492	25.3437	288.067	93.8756	3.60145	1.84858	acyltransferase, ws/dgat/mgat subfamily protein
MSMEG_1589	19.6054	4.99322	64.7653	20.5833	3.60129	1.84851	hypothetical protein
MSMEG_3398	91.0099	23.179	234.027	86.0741	3.60123	1.84849	integral membrane transport protein
MSMEG_5184	63.1172	17.1071	193.744	64.1959	3.60057	1.84823	alpha-methylacyl-CoA racemase, putative
MSMEG_6005	62.302	15.8675	187.928	59.7261	3.60019	1.84807	conserved hypothetical protein
MSMEG_6827	41.9504	10.6842	129.156	41.0476	3.59867	1.84746	hypothetical protein
MSMEG_5207	81.9095	20.8612	244.375	77.6657	3.59841	1.84736	conserved hypothetical protein
MSMEG_5954	156.338	39.8172	458.877	145.838	3.59744	1.84697	cell surface polysaccharide biosynthesis, putative
MSMEG_2472	29.6164	7.54288	93.5531	29.7325	3.59744	1.84697	AsnC-family protein transcriptional regulator
MSMEG_0714	88.1949	23.0297	261.69	85.4242	3.59656	1.84662	acyl-CoA dehydrogenase
MSMEG_6696	56.8787	14.6628	174.078	55.3244	3.59607	1.84642	hypothetical protein
MSMEG_0502	128.882	32.8244	379.566	120.631	3.59596	1.84638	glucosidase
MSMEG_4771	61.4046	15.6389	185.112	58.8311	3.59585	1.84633	conserved hypothetical protein
MSMEG_0547	194.627	49.5689	565.976	180.831	3.59571	1.84628	ISMsm5, transposase
MSMEG_6101	48.5829	12.3734	148.151	47.0844	3.59552	1.8462	folK	2-amino-4-hydroxy-6-hydroxymethyldihydropteridine pyrophosphokinase
MSMEG_4968	49.2904	12.5536	150.179	47.729	3.59528	1.8461	two-component system sensor kinase
MSMEG_3210	80.5343	20.511	240.164	76.3273	3.59478	1.8459	inositol monophosphate phosphatase
MSMEG_5953	113.867	29.0004	336.146	106.832	3.59434	1.84573	hypothetical protein
MSMEG_6453	72.0257	18.344	215.574	68.5125	3.5935	1.84539	sulfate permease
MSMEG_1837	117.981	30.683	337.242	112.849	3.59337	1.84534	secreted protein
MSMEG_5620	72.2397	18.3985	216.181	68.7052	3.59333	1.84532	enoyl-CoA hydratase
MSMEG_1197	70.9574	20.0275	228.682	74.5487	3.59285	1.84513	transcriptional regulator, LuxR family protein
MSMEG_1010	99.5339	28.0295	288.858	103.285	3.59236	1.84493	transcriptional regulator, TetR family protein
MSMEG_5179	79.7077	20.3005	218.135	75.5162	3.59223	1.84488	DoxX subfamily protein, putative
MSMEG_3244	29.6189	7.54354	93.3937	29.6818	3.59122	1.84448	hypothetical protein
MSMEG_4348	32.9814	8.39991	103.058	32.7534	3.59082	1.84431	acetolactate synthase large subunit
MSMEG_3677	58.9359	16.0297	114.218	60.1409	3.59025	1.84408	serine/threonine protein kinase
MSMEG_1971	95.4248	24.3034	282.664	89.8346	3.58982	1.84391	propane monooxygenase hydroxylase large subunit
MSMEG_4542	50.3014	12.8111	152.847	48.5768	3.58964	1.84384	oligopeptide transport integral membrane protein
MSMEG_1034	112.183	33.2927	260.204	122.079	3.58908	1.84361	putative esterase family protein
MSMEG_0718	82.9818	21.3801	247.456	79.3173	3.58879	1.8435	acetyl-CoA synthetase
MSMEG_6495	133.826	34.0836	392.922	124.876	3.58789	1.84313	ABC nitrate/sulfonate/bicarbonate family protein transporter, inner membrane subunit, putative
MSMEG_1427	74.9505	19.0889	223.583	71.0579	3.58696	1.84276	transmembrane efflux protein
MSMEG_2706	85.8889	21.8747	254.946	81.0253	3.58585	1.84231	gmhA	phosphoheptose isomerase
MSMEG_5980	130.199	33.1599	382.251	121.484	3.58562	1.84222	methyltransferase
MSMEG_1161	123.447	31.4404	359.175	115.31	3.58536	1.84212	taurine transport system permease protein TauC
MSMEG_1259	43.0695	10.9692	125.692	41.9056	3.58466	1.84184	hypothetical protein
MSMEG_3196	18.733	4.77105	61.9381	19.6848	3.58423	1.84166	conserved hypothetical protein
MSMEG_3275	178.667	50.603	392.92	183.956	3.5842	1.84165	RNA polymerase sigma factor, sigma-70 family protein
MSMEG_5371	110.492	28.7293	332.103	105.547	3.5839	1.84153	ehuA	ectoine/hydroxyectoine ABC transporter, ATP-binding protein
MSMEG_1967	75.4492	22.6823	213.719	83.8712	3.58374	1.84147	TetR-family protein transcriptional regulator
MSMEG_5971	117.595	32.7012	347.048	119.737	3.58257	1.841	conserved hypothetical protein
MSMEG_1823	82.2551	21.2528	243.037	78.7142	3.58221	1.84085	conserved hypothetical protein
MSMEG_5487	78.8652	20.0859	234.518	74.5331	3.58216	1.84083	sensor histidine kinase
MSMEG_0245	45.5393	11.5982	138.83	44.1222	3.58163	1.84062	probable conserved transmembrane protein
MSMEG_4792	89.3637	22.7597	264.612	84.0974	3.58158	1.8406	virulence factor mce family protein
MSMEG_5981	97.514	24.8355	287.986	91.5257	3.58134	1.8405	glycosyl transferase, putative
MSMEG_4413	83.5967	21.2909	247.99	78.8146	3.58059	1.8402	hypothetical protein
MSMEG_5282	24.3318	6.94269	77.3246	27.4301	3.5794	1.83972	transcriptional regulator
MSMEG_5386	54.7024	15.7021	164.012	58.7805	3.57922	1.83964	rhodanese-like domain protein
MSMEG_0808	49.1717	12.9348	147.002	48.8735	3.57907	1.83958	possible chalcone synthase Pks10
MSMEG_1578	16.7721	4.27163	56.2171	17.8665	3.57889	1.83951	peptidase M22, glycoprotease
MSMEG_3872	34.9394	8.89859	108.292	34.4166	3.57795	1.83913	precorrin-8X methylmutase
MSMEG_6549	86.3384	21.9892	255.628	81.242	3.57741	1.83892	conserved hypothetical protein
MSMEG_3108	64.0964	16.3245	191.827	60.9652	3.57674	1.83864	ABC transporter, ATPase subunit
MSMEG_6479	35.2737	8.98373	98.2386	34.698	3.57562	1.83819	putative transcriptional regulator
MSMEG_4827	48.719	12.4081	147.674	46.933	3.57493	1.83792	aminoglycoside phosphotransferase
MSMEG_2139	57.4608	14.6345	172.696	54.8852	3.57448	1.83773	hypothetical protein
MSMEG_6498	163.051	41.6635	471.971	151.461	3.57356	1.83736	hypothetical protein
MSMEG_4122	100.695	28.0474	253.191	102.799	3.57345	1.83732	major facilitator family protein transporter
MSMEG_6022	52.7098	15.2405	163.368	57.0311	3.57323	1.83723	xylose repressor, ROK-family protein transcriptional regulator
MSMEG_0204	76.9259	20.7357	213.099	76.6646	3.57313	1.83719	hypothetical protein
MSMEG_2148	54.0838	13.7744	162.894	51.7698	3.5717	1.83661	HNH endonuclease domain protein
MSMEG_4432	80.3719	20.9727	235.649	77.4591	3.57076	1.83623	hypothetical protein
MSMEG_5048	90.3176	23.5437	264.146	86.6306	3.57038	1.83608	conserved hypothetical protein
MSMEG_4641	19.1123	4.86764	62.7668	19.9481	3.57011	1.83597	salicylate hydroxylase
MSMEG_2661	120.707	33.3079	364.934	121.469	3.56969	1.8358	domain of unknown function (306) family protein
MSMEG_4564	120.338	30.6484	342.697	111.933	3.56834	1.83525	CBS domain protein
MSMEG_0510	86.6621	22.0717	255.797	81.2957	3.56696	1.83469	D-tagatose-bisphosphate aldolase, class II, non-catalytic subunit
MSMEG_6680	118.021	30.0584	345.378	109.766	3.56637	1.83446	integral membrane protein
MSMEG_1518	75.6988	19.2795	200.705	71.3218	3.56626	1.83441	hypothetical protein
MSMEG_4415	88.8886	22.6387	262.084	83.2937	3.56592	1.83427	tal	transaldolase
MSMEG_4310	15.1964	3.87033	48.4723	16.3662	3.56572	1.83419	cobD	cobalamin biosynthesis protein CobD
MSMEG_6255	120.154	30.6015	351.401	111.68	3.56566	1.83417	conserved hypothetical protein
MSMEG_6674	59.2852	15.2652	176.159	56.9932	3.56547	1.83409	transcriptional regulator, LysR family protein
MSMEG_1836	82.5842	21.2144	240.464	78.2038	3.56543	1.83407	manA	mannose-6-phosphate isomerase, class I
MSMEG_6837	99.8835	27.6556	302.831	101.157	3.565	1.8339	haloalkane dehalogenase
MSMEG_4074	90.7281	23.1072	267.264	84.9403	3.56492	1.83387	peroxisomal trans-2-enoyl-CoA reductase
MSMEG_4466	66.9989	17.6664	195.27	65.5426	3.56482	1.83383	ABC transporter, permease protein UspA
MSMEG_4048	100.985	25.8732	294.087	94.7648	3.56358	1.83333	cyclase
MSMEG_2158	86.7338	22.0899	255.672	81.2562	3.56243	1.83286	hypothetical protein
MSMEG_4440	145.381	37.0267	422.305	134.462	3.56229	1.8328	glucose-1-dehydrogenase
MSMEG_5109	129.329	32.9382	377.083	119.842	3.56065	1.83214	conserved hypothetical protein
MSMEG_4046	84.9509	21.6358	250.449	79.596	3.56055	1.8321	L-carnitine dehydratase/bile acid-inducible protein F
MSMEG_6166	37.1666	9.46583	108.664	36.264	3.56054	1.83209	hypothetical protein
MSMEG_6381	103.021	36.8803	271.686	133.86	3.56017	1.83195	conserved hypothetical protein
MSMEG_2154	96.7018	24.6286	283.007	90.2227	3.5594	1.83164	conserved hypothetical protein
MSMEG_6582	41.2385	11.1496	126.839	42.2377	3.55877	1.83138	pyridine nucleotide-disulphide oxidoreductase domain protein
MSMEG_0720	77.6907	30.1985	219.861	109.993	3.55762	1.83091	integral membrane protein
MSMEG_5670	51.799	13.1925	155.712	49.4873	3.55732	1.83079	efflux membrane protein
MSMEG_6422	169.234	44.8006	466.643	161.911	3.55697	1.83065	ferritin family protein
MSMEG_5194	56.8615	14.9168	165.816	55.5871	3.55518	1.82992	integral membrane protein
MSMEG_1963	48.9876	12.4765	146.943	46.8838	3.55314	1.82909	putative transcriptional regulatory protein
MSMEG_1873	29.2891	7.45954	91.3997	29.0481	3.55198	1.82862	thymidylate kinase
MSMEG_2181	72.5306	18.4726	214.449	68.1547	3.55139	1.82838	cell filamentation protein
MSMEG_0546	125.679	34.8365	360.144	126.221	3.55004	1.82783	conserved hypothetical protein
MSMEG_2879	45.3177	11.5418	136.931	43.5184	3.5496	1.82766	acyl-CoA dehydrogenase
MSMEG_4740	116.112	30.2422	337.754	109.84	3.54776	1.82691	Glycosyltransferase family protein 28
MSMEG_6172	85.8452	21.8636	251.94	80.0699	3.54581	1.82611	hypothetical protein
MSMEG_0898	48.3193	12.3063	145.306	46.1802	3.54571	1.82608	tagatose-1,6-bisphosphate aldolase GatY
MSMEG_0018	59.774	15.2236	177.811	56.5109	3.54488	1.82574	ABC transporter, permease/ATP-binding protein
MSMEG_5409	59.2517	15.0906	176.238	56.0109	3.54312	1.82502	conserved hypothetical protein
MSMEG_1999	632.444	179.068	1885.43	636.941	3.54278	1.82488	hypothetical protein
MSMEG_0504	59.9777	15.2755	178.255	56.652	3.54225	1.82467	carbohydrate kinase
MSMEG_6028	37.1722	9.46724	104.683	36.0703	3.54155	1.82438	transcriptional regulator, LysR family protein
MSMEG_2848	60.178	15.3265	171.875	56.8196	3.54145	1.82434	transmembrane efflux protein
MSMEG_2543	89.8271	23.0059	260.208	84.0065	3.54107	1.82418	cdsA	phosphatidate cytidylyltransferase
MSMEG_2254	97.8885	25.3032	284.024	92.14	3.54101	1.82416	oxalate decarboxylase OxdC, putative
MSMEG_4865	89.0489	22.6795	260.67	82.8445	3.5408	1.82407	metapyrocatechase 1
MSMEG_2508	121.261	38.9455	388.168	140.41	3.54007	1.82378	conserved hypothetical protein
MSMEG_4799	90.4033	23.9053	274.237	87.1562	3.53966	1.82361	aldehyde dehydrogenase (NAD) family protein
MSMEG_0309	103.667	30.1032	283.815	109.08	3.5392	1.82342	aldehyde dehydrogenase family protein
MSMEG_6323	80.4112	20.4796	235.961	74.9917	3.53785	1.82287	hypothetical protein
MSMEG_1099	49.1485	12.5175	147.323	46.8214	3.53775	1.82283	hypothetical protein
MSMEG_5254	19.3701	4.9333	62.652	19.988	3.53731	1.82265	conserved hypothetical protein
MSMEG_5437	53.292	14.8727	161.108	55.1301	3.53626	1.82222	probable serine/threonine-protein kinase PknB
MSMEG_0997	24.7651	6.30733	77.6635	24.8389	3.53603	1.82213	conserved hypothetical protein
MSMEG_1690	71.3918	18.1825	209.741	66.8076	3.53486	1.82165	putative ECF sigma factor RpoE1
MSMEG_4297	47.4181	12.0767	138.053	45.209	3.53368	1.82117	acyltransferase, ws/dgat/mgat subfamily protein
MSMEG_0182	126.946	32.3315	365.665	116.726	3.53196	1.82047	epoxide hydrolase 1
MSMEG_4293	60.9347	15.5192	178.534	57.3401	3.53165	1.82034	glutamate-ammonia-ligase adenylyltransferase
MSMEG_3200	17.5482	4.4693	57.6284	18.3151	3.53155	1.8203	nadB	L-aspartate oxidase
MSMEG_1586	71.9787	18.332	201.244	67.2698	3.53144	1.82026	beta-lactamase
MSMEG_1142	85.8252	21.8585	250.84	79.7205	3.53131	1.8202	ABC-transporter integral membrane protein
MSMEG_1636	220.654	65.9382	620.499	235.367	3.53112	1.82013	RNA methyltransferase, TrmH family protein, group 2
MSMEG_0299	89.0948	22.6912	260.036	82.6431	3.53055	1.81989	Rieske [2Fe-2S] domain protein
MSMEG_6378	80.7951	20.5774	230.519	75.1733	3.53023	1.81976	senescence marker protein-30
MSMEG_5444	57.2395	14.5781	169.869	53.9866	3.52973	1.81956	RNA polymerase sigma-70 factor, TIGR02957 family protein
MSMEG_1415	101.329	26.67	292.107	96.6614	3.52951	1.81947	AsnC-family protein transcriptional regulator
MSMEG_5304	63.7342	16.2322	188.21	59.8158	3.52919	1.81934	two-component sensor kinase
MSMEG_3672	42.8092	10.9029	129.007	41.0002	3.52856	1.81908	transporter, small multidrug resistance (SMR) family protein
MSMEG_2287	69.4009	21.6093	197.828	78.7675	3.52808	1.81888	transport protein
MSMEG_5233	25.1019	6.3931	78.9196	25.0817	3.52785	1.81879	RmlD substrate binding domain superfamily protein
MSMEG_1710	75.9255	19.3372	222.547	70.7283	3.52695	1.81842	ribose transport system permease protein RbsC
MSMEG_0972	38.5547	9.81936	116.92	37.1587	3.52689	1.8184	cytochrome C biogenesis protein transmembrane region
MSMEG_4843	74.6149	19.0034	218.766	69.5268	3.52574	1.81793	conserved hypothetical protein
MSMEG_5147	102.177	26.6416	300.15	96.4522	3.52557	1.81786	sugar ABC-transporter integral membrane protein
MSMEG_1376	49.6939	12.6564	148.322	47.1388	3.52501	1.81763	putative xylulose kinase
MSMEG_4151	225.913	57.5369	645.788	205.24	3.52325	1.81691	conserved domain protein
MSMEG_1144	123.092	31.3498	355.436	112.962	3.52281	1.81673	virulence factor Mce family protein
MSMEG_6685	54.8455	13.9684	161.297	51.7034	3.52097	1.81597	gabT	4-aminobutyrate transaminase
MSMEG_2033	78.0494	21.0238	223.902	76.5191	3.51978	1.81549	oxidoreductase, zinc-binding dehydrogenase family protein
MSMEG_3094	49.135	12.514	146.512	46.5635	3.51957	1.8154	oxidoreductase, zinc-binding dehydrogenase family protein
MSMEG_0470	62.5819	16.7179	184.633	61.3581	3.51949	1.81537	para-nitrobenzyl esterase
MSMEG_2164	115.307	29.3673	318.486	105.862	3.519	1.81516	transcriptional regulator, putative
MSMEG_5000	61.7777	16.456	175.467	60.4255	3.51887	1.81511	transcriptional regulator, LysR family protein
MSMEG_5584	115.56	29.4315	331.64	106.081	3.51876	1.81507	short chain dehydrogenase
MSMEG_4808	78.6584	25.4395	181.288	92.0232	3.51834	1.8149	amidohydrolase family protein
MSMEG_4332	45.4329	11.5711	135.92	43.1974	3.51578	1.81384	glycerol-3-phosphate dehydrogenase 1
MSMEG_3212	54.9569	13.9968	162.741	51.7214	3.51552	1.81374	hisIE	phosphoribosyl-AMP pyrophosphatase/phosphoribosyl-ATP cyclohydrolase
MSMEG_0592	56.7096	14.4432	164.362	53.2887	3.51539	1.81368	putative rhamnose catabolism operon transcriptional regulator
MSMEG_0739	69.169	17.6164	202.755	64.4383	3.51509	1.81356	spou rRNA methylase family protein
MSMEG_6288	131.605	41.247	333.323	147.487	3.51473	1.81342	conserved hypothetical protein
MSMEG_3599	93.0762	23.7052	270.02	85.816	3.51407	1.81314	sugar-binding transcriptional regulator, LacI family protein
MSMEG_6505	54.8539	14.0332	160.996	51.825	3.51389	1.81307	NfnB protein
MSMEG_0348	107.363	27.344	310.218	98.5916	3.51367	1.81298	mce-family protein mce3c
MSMEG_5807	91.0759	23.1958	261.709	84.0044	3.51319	1.81278	D-methionine transport ATP-binding protein MetN
MSMEG_4717	51.4174	13.0953	152.66	48.5173	3.51303	1.81272	Carboxyl transferase domain protein
MSMEG_3956	113.955	29.1314	328.079	104.841	3.51265	1.81256	alkylhydroperoxidase AhpD
MSMEG_1007	74.7395	23.115	211.029	83.7035	3.51248	1.81249	transport protein
MSMEG_2384	197.36	50.2649	563.387	179.052	3.51219	1.81237	#N/A
MSMEG_5089	157.671	40.375	446.361	144.283	3.51138	1.81204	conserved hypothetical protein
MSMEG_0407	129.074	34.8729	374.937	124.86	3.50851	1.81086	conserved hypothetical protein
MSMEG_2264	86.114	21.9321	249.526	79.439	3.50771	1.81053	peptidase M52, hydrogen uptake protein
MSMEG_5907	48.3989	12.3265	143.886	45.729	3.50646	1.81001	acyl-CoA dehydrogenase
MSMEG_0210	76.3802	19.453	220.934	70.7018	3.50569	1.8097	LprO protein
MSMEG_4600	75.5702	19.2467	220.149	69.9664	3.50508	1.80945	hypothetical protein
MSMEG_0810	85.3511	21.7378	245.346	78.6602	3.50343	1.80877	putative pyrimidine permease RutG
MSMEG_5060	77.7516	19.8023	226.168	71.8792	3.50342	1.80877	ABC transporter, permease protein SugA
MSMEG_4416	87.373	22.2527	253.175	80.4624	3.50335	1.80873	hypothetical protein
MSMEG_0998	46.7883	11.9163	139.227	44.2483	3.50318	1.80866	oxidoreductase, molybdopterin binding
MSMEG_5494	163.114	41.5429	465.72	148.012	3.50264	1.80844	acyl-CoA dehydrogenase fadE12
MSMEG_5067	27.043	6.88749	83.4071	26.6246	3.50233	1.80832	secreted protein
MSMEG_2797	18.9914	4.83686	61.1693	19.4405	3.50196	1.80816	LysR-family protein transcriptional regulator
MSMEG_2034	46.4077	12.0802	135.315	44.801	3.50156	1.808	aryl-alcohol dehydrogenase
MSMEG_2102	105.653	27.744	288.238	99.6153	3.5004	1.80752	nitrate transport ATP-binding protein NrtD
MSMEG_4228	37.1927	9.47249	112.173	35.6501	3.49965	1.80721	ftsW	cell division protein FtsW
MSMEG_2976	46.1054	11.7424	137.149	43.5879	3.49917	1.80701	hisS	histidyl-tRNA synthetase
MSMEG_2203	48.5093	12.3547	143.876	45.7258	3.49884	1.80688	alpha/beta hydrolase
MSMEG_6825	62.8315	16.6656	183.428	60.8077	3.49877	1.80685	caax amino protease family protein, putative
MSMEG_2262	89.9372	22.9058	259.955	82.6172	3.49778	1.80644	hybA	hydrogenase-2, small subunit
MSMEG_6375	85.6228	21.807	247.839	78.7666	3.49746	1.80631	transporter, major facilitator family protein
MSMEG_4109	99.4037	25.3168	285.33	91.0088	3.4962	1.80579	pntA	NAD(P) transhydrogenase, alpha subunit
MSMEG_5811	111.694	31.4201	325.858	112.329	3.49565	1.80556	transcriptional regulator, TetR family protein
MSMEG_3062	52.3179	13.3247	154.403	49.0714	3.49547	1.80549	conserved hypothetical protein
MSMEG_6854	137.084	34.9135	391.781	124.513	3.49488	1.80524	3-isopropylmalate dehydratase large subunit
MSMEG_0566	98.9741	25.2074	284.882	90.5395	3.49289	1.80442	aliphatic amidase
MSMEG_0480	75.1591	19.142	211.088	69.332	3.49181	1.80397	transcriptional regulator, GntR family protein
MSMEG_1784	32.808	8.35575	74.7409	31.6607	3.49098	1.80363	type I topoisomerase
MSMEG_6014	140.299	35.7323	400.175	127.181	3.4896	1.80306	putative acyl-CoA dehydrogenase
MSMEG_5955	133.86	34.0924	382.161	121.456	3.48952	1.80303	protein-tyrosine kinase, putative
MSMEG_3350	93.5661	23.83	269.448	85.6342	3.48909	1.80285	TRAP transporter, DctM-like membrane protein
MSMEG_4575	49.6359	12.9453	142.833	47.6548	3.48899	1.80281	hypothetical protein
MSMEG_5146	91.7427	23.3656	264.341	84.0112	3.48898	1.80281	binding protein dependent transport protein
MSMEG_3817	67.0884	17.4282	180.143	63.2909	3.48872	1.8027	conserved hypothetical protein
MSMEG_5928	80.0678	20.5134	228.963	74.0516	3.4886	1.80265	conserved hypothetical protein
MSMEG_4772	69.3618	17.6655	201.68	64.0966	3.48754	1.80221	acyl-CoA synthase
MSMEG_5493	75.0211	19.1068	217.492	69.1218	3.48746	1.80218	acetyl-/propionyl-coenzyme A carboxylase alpha chain
MSMEG_1426	78.6907	20.0415	227.742	72.3797	3.48738	1.80214	probable membrane sugar transferase
MSMEG_3213	42.8111	10.9034	127.431	40.4992	3.48634	1.80171	conserved hypothetical protein
MSMEG_6777	89.8154	22.8748	254.585	82.1868	3.4843	1.80087	probable enoyl-CoA hydratase
MSMEG_2485	61.0877	17.059	171.346	61.9227	3.48429	1.80087	monooxygenase, FAD-binding
MSMEG_0170	93.008	24.0985	266.423	86.4351	3.48368	1.80061	transmembrane transport protein
MSMEG_2506	120.886	32.0205	348.155	114.029	3.48356	1.80056	carboxyvinyl-carboxyphosphonate phosphorylmutase
MSMEG_4820	36.6769	9.3411	109.703	35.0197	3.48316	1.8004	conserved hypothetical protein
MSMEG_2513	90.2282	24.2189	252.8	86.8401	3.4831	1.80037	hypothetical protein
MSMEG_2014	59.1842	15.0734	173.003	54.9827	3.48294	1.8003	molybdenum import ATP-binding protein ModC
MSMEG_4684	48.2604	13.2433	146.467	48.5863	3.48137	1.79966	ribose 5-phosphate isomerase
MSMEG_6144	128.901	34.5653	371.862	122.811	3.48123	1.7996	pe family protein
MSMEG_6535	99.8502	26.1809	286.024	93.6223	3.4812	1.79958	translation elongation factor EF-G
MSMEG_2406	57.3541	16.217	172.112	58.9332	3.48106	1.79953	transcriptional regulator, TetR family protein, putative
MSMEG_2876	75.0865	19.1235	217.237	69.0408	3.48055	1.79931	oxidoreductase, short chain dehydrogenase/reductase family protein
MSMEG_6672	55.9696	14.2547	163.913	52.0937	3.48048	1.79929	type I phosphodiesterase / nucleotide pyrophosphatase superfamily protein
MSMEG_5861	83.3857	21.2372	240.378	76.3955	3.48045	1.79927	cytochrome P450 109
MSMEG_0294	173.293	44.1354	491.13	156.088	3.48037	1.79924	fabG	3-oxoacyl-(acyl-carrier-protein) reductase
MSMEG_4810	100.809	25.6747	288.832	91.7948	3.47875	1.79857	conserved hypothetical protein
MSMEG_5051	100.633	25.8609	286.203	92.4334	3.47841	1.79843	major facilitator superfamily protein
MSMEG_1022	81.1816	20.6758	234.072	74.3914	3.47813	1.79831	conserved hypothetical protein
MSMEG_6327	32.9511	8.3922	99.6356	31.6655	3.47794	1.79823	cytidine and deoxycytidylate deaminase family protein
MSMEG_3801	39.904	10.163	118.97	37.8102	3.47668	1.79771	conserved hypothetical protein
MSMEG_1229	143.757	37.089	405.594	131.413	3.4764	1.7976	gyrB	DNA gyrase, B subunit
MSMEG_6023	104.075	29.909	258.818	106.452	3.47639	1.79759	transposase
MSMEG_6835	90.7176	23.3044	258.517	83.4781	3.47584	1.79736	Fatty acid desaturase
MSMEG_3989	79.1345	20.1545	228.191	72.5224	3.4755	1.79722	peptidase M20D, amidohydrolase
MSMEG_5519	188.783	50.2912	532.641	177.252	3.4753	1.79714	monooxygenase
MSMEG_0042	84.1702	23.1969	248.235	83.0369	3.47304	1.7962	TetR-family protein transcriptional regulator
MSMEG_4621	89.2695	22.7357	256.168	81.4137	3.47213	1.79582	proB	glutamate 5-kinase
MSMEG_6849	115.631	29.4497	326.522	104.715	3.47179	1.79568	LysR-family protein transcriptional regulator
MSMEG_6593	96.6823	24.6237	276.71	87.9421	3.47109	1.79539	ATP-binding protein
MSMEG_0633	57.006	15.242	169.028	55.3776	3.47109	1.79539	PAP2 superfamily protein
MSMEG_2810	48.4241	12.333	142.43	45.2662	3.47006	1.79496	major facilitator superfamily protein
MSMEG_3577	83.1889	24.3725	240.86	87.0308	3.46953	1.79474	calpastatin			MSMEG_2868
MSMEG_0555	145.819	37.1382	413.051	131.273	3.46825	1.79421	ABC transporter permease protein
MSMEG_1922	68.3584	17.41	197.685	62.827	3.46698	1.79368	aroQ	3-dehydroquinate dehydratase, type II
MSMEG_1371	57.0619	14.5329	166.231	52.8303	3.46557	1.79309	conserved hypothetical protein
MSMEG_5592	106.866	28.6208	295.738	101.642	3.46519	1.79293	conserved hypothetical protein
MSMEG_6178	91.1246	23.2082	260.759	82.8728	3.46464	1.79271	D-galactonate transporter
MSMEG_2265	24.8021	6.31676	76.6099	24.3477	3.46433	1.79258	hypothetical protein
MSMEG_5596	65.8201	18.0883	188.582	65.1004	3.46288	1.79197	oxidoreductase
MSMEG_3729	78.881	20.0899	199.184	72.0303	3.46281	1.79194	katG	catalase/peroxidase HPI
MSMEG_4821	78.811	20.0721	225.729	71.9351	3.46122	1.79128	conserved hypothetical protein
MSMEG_1441	88.6688	22.5828	253.652	80.6139	3.46075	1.79108	50S ribosomal protein L22
MSMEG_2411	81.842	20.8441	193.019	74.5952	3.46068	1.79105	conserved integral membrane protein
MSMEG_6558	97.3623	24.7968	277.75	88.2729	3.46061	1.79103	putative enoyl-CoA hydratase
MSMEG_6862	108.277	27.5767	307.92	97.8611	3.4595	1.79057	putative transcription regulator
MSMEG_1181	79.7162	20.3026	228.72	72.6903	3.45921	1.79044	hutF	formiminoglutamate deiminase
MSMEG_1289	80.7232	24.099	217.022	85.8166	3.45896	1.79034	conserved hypothetical protein
MSMEG_0577	56.5923	14.4133	164.208	52.3104	3.45873	1.79024	major facilitator superfamily protein, putative
MSMEG_0890	93.7583	23.879	264.483	85.0405	3.45836	1.79009	HD domain protein
MSMEG_3790	43.7101	11.1324	128.196	40.9559	3.45818	1.79001	RNA methyltransferase, TrmH family protein
MSMEG_2636	44.6256	11.3655	130.672	41.7515	3.45731	1.78965	regulatory protein, LacI
MSMEG_4163	88.0899	22.4353	229.561	80.009	3.45671	1.7894	3-oxoacyl-[acyl-carrier-protein] reductase
MSMEG_5027	65.3609	16.8774	187.261	60.7949	3.45659	1.78935	glyoxalase family protein
MSMEG_2242	81.1142	21.4685	222.035	76.6431	3.45564	1.78895	coniferyl aldehyde dehydrogenase
MSMEG_4305	43.306	11.0295	127.601	40.5534	3.4543	1.78839	phosphoglycerate mutase
MSMEG_6066	119.275	30.3776	337.876	107.382	3.45411	1.78831	30S ribosomal protein S14
MSMEG_4652	63.0695	16.0629	182.23	57.9151	3.45281	1.78777	D-oliose 4-ketoreductase
MSMEG_2221	50.0182	12.739	146.097	46.4316	3.45234	1.78758	hypothetical protein
MSMEG_2260	74.0499	19.5735	210.862	70.0248	3.45224	1.78753	putative transcriptional regulator
MSMEG_2350	101.902	25.953	289.616	92.044	3.45208	1.78747	conserved hypothetical protein
MSMEG_5178	75.6667	19.2713	210.201	68.9781	3.45208	1.78747	integral membrane protein
MSMEG_0186	109.556	27.9023	310.699	98.7444	3.45109	1.78705	MmpS2 protein
MSMEG_3482	73.1255	19.0496	210.141	68.174	3.45015	1.78666	hypothetical protein
MSMEG_0955	66.3968	16.9104	191.274	60.7895	3.44993	1.78657	hypothetical protein
MSMEG_0306	65.8401	16.9616	189.995	60.9649	3.44985	1.78653	arylamine N-acetyltransferase
MSMEG_2172	79.753	20.8513	223.552	74.3589	3.44871	1.78606	dicarboxylate-carrier protein
MSMEG_5687	76.2134	19.4105	218.246	69.3615	3.44731	1.78547	23s ribosomal RNA methyltransferase
MSMEG_0980	50.0906	13.7327	148.504	49.7844	3.44705	1.78536	signal transduction histidine kinase
MSMEG_4721	52.7131	14.1776	151.543	51.3119	3.44665	1.78519	permease of the major facilitator superfamily protein
MSMEG_0114	78.4645	19.9839	224.354	71.3027	3.44564	1.78477	extracellular solute-binding protein, family protein 3
MSMEG_1985	119.358	31.2805	337.346	110.201	3.44483	1.78443	transcriptional regulator, LysR family protein
MSMEG_3874	40.214	10.2419	118.682	37.7188	3.44414	1.78414	transcriptional regulator, TetR family protein
MSMEG_2895	49.722	12.6635	143.33	46.0578	3.44405	1.78411	short chain oxidoreductase
MSMEG_2992	51.3563	13.0798	149.429	47.4906	3.444	1.78408	putative acyl-CoA dehydrogenase
MSMEG_6247	90.2702	22.9906	256.791	81.6117	3.4435	1.78388	conserved hypothetical protein
MSMEG_4677	37.9649	9.86547	65.074	36.4093	3.44295	1.78365	hypothetical protein
MSMEG_5818	73.3383	18.7701	208.109	67.0537	3.44225	1.78335	virulence factor Mce family protein
MSMEG_5509	85.7208	21.8319	244.14	77.591	3.44215	1.78331	conserved hypothetical protein
MSMEG_3912	106.963	27.9516	303.427	98.6496	3.44194	1.78322	acetoacetyl-CoA reductase
MSMEG_5531	36.2949	9.24383	107.782	34.2546	3.44154	1.78306	ABC transporter ATP-binding protein
MSMEG_2717	83.3512	21.2284	237.545	75.4952	3.44133	1.78296	conserved hypothetical protein
MSMEG_3841	34.3316	8.74379	102.338	32.5243	3.44058	1.78265	monooxygenase, FAD-binding
MSMEG_2483	79.971	20.3675	228.172	72.516	3.44055	1.78264	transcriptional regulator, IclR family protein
MSMEG_3297	82.2744	21.4103	207.232	76.1003	3.4404	1.78258	transcriptional regulator, CadC
MSMEG_5411	66.3717	16.904	190.628	60.5843	3.4397	1.78228	conserved hypothetical protein
MSMEG_5205	43.1746	10.996	126.684	40.2618	3.43964	1.78226	conserved hypothetical protein
MSMEG_0189	82.7052	21.0639	235.644	74.891	3.4396	1.78224	conserved hypothetical protein
MSMEG_6749	129.596	33.0064	362.249	115.968	3.43957	1.78223	conserved hypothetical protein
MSMEG_5825	41.7287	10.6277	122.686	38.9914	3.43932	1.78212	Naﱿ� antiporter
MSMEG_2840	42.2246	10.754	124.044	39.423	3.43907	1.78202	conserved hypothetical protein
MSMEG_4718	69.6386	18.6297	187.932	66.4907	3.43819	1.78165	transcriptional regulator, TetR family protein
MSMEG_0217	88.5787	23.3813	246.539	82.8248	3.43809	1.78161	alcohol dehydrogenase B
MSMEG_0496	77.7472	19.8012	221.878	70.5158	3.43807	1.7816	coenzyme B12-dependent glycerol dehydrogenase small subunit
MSMEG_0528	102.086	26	288.922	91.8235	3.43791	1.78153	conserved hypothetical protein
MSMEG_0634	53.9817	14.3877	156.253	51.9011	3.43788	1.78152	PAP2 superfamily protein
MSMEG_1009	119.817	30.5157	313.344	107.338	3.43758	1.78139	cytochrome p450
MSMEG_6271	149.757	38.1411	395.286	133.497	3.4362	1.78081	leuA	2-isopropylmalate synthase
MSMEG_2886	125.618	32.3817	349.337	113.704	3.43615	1.78079	stress responsive A/B Barrel Domain family protein
MSMEG_4889	90.1602	22.9626	255.929	81.3377	3.43609	1.78077	integral membrane transport protein
MSMEG_5275	227.233	61.201	643.881	212.722	3.43598	1.78072	permease of the major facilitator superfamily protein
MSMEG_5566	108.702	28.5834	305.376	100.645	3.43587	1.78068	transcriptional regulator
MSMEG_6311	58.1092	14.9913	164.934	53.9386	3.43554	1.78054	lys1	saccharopine dehydrogenase
MSMEG_5253	70.7892	18.367	202.868	65.5326	3.43535	1.78046	conserved hypothetical protein
MSMEG_2503	102.772	26.1745	290.582	92.3511	3.43524	1.78041	hypothetical protein
MSMEG_4435	115.068	29.3062	324.417	103.104	3.43508	1.78034	dimethylmenaquinone methyltransferase
MSMEG_3331	84.2671	21.4617	239.07	76.1479	3.43464	1.78016	hypothetical protein
MSMEG_6885	100.948	26.142	285.599	92.2227	3.43463	1.78015	MmcI protein
MSMEG_4831	93.0016	23.6863	263.502	83.7446	3.43286	1.77941	transcriptional regulator, TetR family protein
MSMEG_5101	61.7413	15.7247	173.73	56.4082	3.43254	1.77928	hypothetical protein
MSMEG_3669	84.4545	22.0003	242.859	77.9493	3.43254	1.77927	conserved hypothetical protein
MSMEG_0959	89.3071	22.7453	253.285	80.4974	3.43215	1.77911	putative conserved transmembrane protein
MSMEG_6673	50.7762	12.932	145.767	46.7981	3.43081	1.77855	6-aminohexanoate-cyclic-dimer hydrolase
MSMEG_6380	107.701	27.4299	303.737	96.5318	3.43061	1.77846	hypothetical protein
MSMEG_2620	36.4879	9.29298	107.935	34.3031	3.42983	1.77814	hypothetical protein
MSMEG_2255	84.8513	22.3825	243.668	79.1718	3.42871	1.77766	Carboxyl transferase domain protein
MSMEG_2477	86.4073	22.1264	242.311	78.2534	3.42696	1.77693	cyclopentanol dehydrogenase
MSMEG_2060	102.78	26.1766	199.78	92.1283	3.42679	1.77686	nuoD	NADH-quinone oxidoreducatase, D subunit
MSMEG_2259	112.53	28.6598	316.603	100.621	3.42622	1.77662	carbon starvation protein A
MSMEG_5957	122.703	35.2945	327.846	123.321	3.42533	1.77624	algD	GDP-mannose 6-dehydrogenase AlgD
MSMEG_0188	72.7061	19.9082	194.715	70.6166	3.42528	1.77622	MarR-family protein transcriptional regulator
MSMEG_1863	60.4873	15.4053	173.632	55.1827	3.42467	1.77597	putative transposase
MSMEG_1228	107.36	27.6874	300.238	97.2221	3.42388	1.77563	sulfatase
MSMEG_4924	66.033	17.1923	189.779	61.2849	3.4237	1.77556	adenylate cyclase, family protein 3
MSMEG_2520	78.628	20.0255	223.309	70.9707	3.42302	1.77527	tsf	translation elongation factor Ts
MSMEG_4800	111.541	31.6828	291.674	110.865	3.42276	1.77516	3-oxoacyl-(acyl-carrier-protein) reductase, putative
MSMEG_0327	115.85	29.5055	325.319	103.391	3.42204	1.77486	aldehyde dehydrogenase
MSMEG_0494	190.827	48.6012	530.917	168.733	3.42195	1.77482	hypothetical protein
MSMEG_4887	89.3574	22.7581	252.577	80.2723	3.42082	1.77434	cytochrome P450
MSMEG_4221	57.5434	17.4178	195.072	61.9967	3.42042	1.77417	conserved hypothetical protein
MSMEG_2686	20.0342	5.12061	62.71	19.9301	3.41961	1.77383	conserved hypothetical protein
MSMEG_6584	49.1264	12.5118	142.23	45.2027	3.41943	1.77375	acyl-CoA dehydrogenase
MSMEG_2565	35.6935	9.09065	105.398	33.4971	3.41872	1.77346	4-hydroxy-2-oxovalerate aldolase
MSMEG_6223	96.6351	24.9922	270.896	87.8576	3.41862	1.77341	TetR family protein transcriptional repressor LfrR
MSMEG_1839	107.818	27.4597	302.964	96.2859	3.41838	1.77331	alkane 1-monooxygenase
MSMEG_6069	66.9608	17.054	191.031	60.7122	3.4182	1.77324	CobW/P47K C-domain protein
MSMEG_2121	27.4693	6.99606	82.8422	26.3284	3.41773	1.77304	multiphosphoryl transfer protein (MTP)
MSMEG_2340	60.7414	15.47	173.939	55.2896	3.4177	1.77303	hypothetical protein
MSMEG_2993	48.2939	12.2998	139.863	44.4504	3.41738	1.77289	acyl-CoA dehydrogenase, C-domain protein
MSMEG_6792	94.2969	24.0162	260.838	84.4879	3.41731	1.77286	inner membrane permease YgbN
MSMEG_4067	100.662	25.8699	278.003	90.7667	3.41522	1.77198	zinc-containing alcohol dehydrogenase superfamily protein
MSMEG_1392	89.1028	22.6933	237.313	79.9148	3.4151	1.77193	alcohol dehydrogenase, class IV
MSMEG_2875	44.9174	11.4399	130.527	41.4833	3.41509	1.77192	esterase
MSMEG_1234	97.316	24.7851	273.916	87.0543	3.41493	1.77186	taurine import ATP-binding protein TauB
MSMEG_3168	38.8972	9.90658	114.041	36.2437	3.41479	1.7718	phenolpthIocerol synthesis type-i polyketide synthase ppse
MSMEG_3906	45.5241	12.4525	133.39	44.9365	3.41473	1.77177	tRNA (adenine-N(1)-)-methyltransferase
MSMEG_0122	57.7986	14.7205	162.326	52.6761	3.4144	1.77163	putative periplasmic solute-binding protein
MSMEG_6006	50.7617	12.9283	146.474	46.5514	3.41401	1.77147	conserved hypothetical protein
MSMEG_6783	121.663	33.5976	329.14	117.097	3.41343	1.77122	integral membrane protein
MSMEG_4335	77.7353	19.7981	220.206	69.9845	3.41302	1.77105	conserved hypothetical protein
MSMEG_0604	48.4494	12.3394	140.096	44.5244	3.41277	1.77095	glyoxylate reductase
MSMEG_2028	35.7096	9.09475	105.253	33.451	3.41276	1.77094	chloramphenicol resistance protein
MSMEG_0132	150.809	39.2013	415.363	136.186	3.41247	1.77082	conserved hypothetical protein
MSMEG_3330	133.845	34.0885	372.828	118.713	3.41174	1.77051	conserved domain protein
MSMEG_5910	28.9596	8.29816	80.7083	30.7209	3.41152	1.77042	quinone binding protein
MSMEG_3802	68.0453	17.3302	193.579	61.522	3.41087	1.77014	tetratricopeptide repeat family protein
MSMEG_3851	68.6043	17.4726	195.091	62.0027	3.4106	1.77003	LppI protein
MSMEG_0273	77.2803	19.6822	218.795	69.5362	3.41047	1.76997	ethanolamine utilization protein EutN
MSMEG_1656	93.4292	24.4279	253.479	85.6963	3.40949	1.76956	xth	exodeoxyribonuclease III
MSMEG_4441	77.9252	19.8465	220.1	70.0634	3.40889	1.7693	cupin domain protein
MSMEG_6622	96.9691	24.6967	263.189	86.5918	3.40868	1.76921	cytochrome P450 monooxygenase
MSMEG_6598	104.684	26.6617	293.51	93.2815	3.40838	1.76909	6,7-dimethyl-8-ribityllumazine synthase
MSMEG_1442	112.231	28.5836	292.312	99.8268	3.4082	1.76901	rpsC	ribosomal protein S3
MSMEG_2227	76.0827	19.511	215.449	68.8956	3.40772	1.76881	carnitinyl-CoA dehydratase
MSMEG_5315	62.8237	16.0003	178.3	56.9264	3.40737	1.76866	gp35 protein
MSMEG_0481	100.331	25.553	281.493	89.4623	3.40686	1.76844	FAD dependent oxidoreductase
MSMEG_1533	41.6178	10.5995	121.181	38.5129	3.40643	1.76826	subtilase family protein
MSMEG_2984	63.8701	16.2669	181.919	57.8164	3.40632	1.76821	putative hydrolase
MSMEG_1943	52.9396	13.483	152.02	48.314	3.40496	1.76764	ATP-dependent DNA helicase
MSMEG_0248	147.185	37.486	409.131	130.027	3.40455	1.76746	conserved hypothetical protein
MSMEG_4964	27.806	7.0818	82.7599	26.507	3.40357	1.76705	transcriptional regulator, TetR family protein
MSMEG_1720	186.68	47.5449	516.702	164.215	3.40334	1.76695	IS1137, transposase orfA
MSMEG_1357	117.165	29.8403	323.643	103.951	3.40304	1.76683	conserved hypothetical protein
MSMEG_6134	81.449	20.744	228.455	72.9864	3.40262	1.76665	NADP-dependent fatty aldehyde dehydrogenase
MSMEG_2714	150.858	38.4216	418.908	133.135	3.40257	1.76663	hypothetical protein
MSMEG_3772	66.1591	16.8498	187.931	59.727	3.4021	1.76643	argF	ornithine carbamoyltransferase
MSMEG_3849	52.4462	13.3573	150.525	47.8388	3.40166	1.76624	hypothetical protein
MSMEG_5996	77.4768	19.9855	216.891	70.3679	3.40083	1.76588	acetyl-CoA acetyltransferase
MSMEG_3318	116.222	29.6002	324.267	103.056	3.40051	1.76575	oxidoreductase
MSMEG_5150	102.512	29.1346	283.718	101.468	3.40035	1.76568	putative pterin-4-alpha-carbinolamine dehydratase
MSMEG_1214	68.1686	17.7879	195.236	62.8741	3.39975	1.76543	oxidoreductase
MSMEG_4983	35.8475	9.64768	103.704	35.1951	3.39934	1.76525	transcriptional regulator, TetR family protein
MSMEG_4302	63.463	16.1632	180.38	57.3272	3.39839	1.76485	adenylate cyclase, putative
MSMEG_1107	55.2008	14.0589	157.876	50.1751	3.39833	1.76482	isonitrile hydratase, putative
MSMEG_1069	92.2413	23.4926	258.735	82.2295	3.39815	1.76475	amino acid permease-associated region
MSMEG_3104	76.1084	19.9326	215.535	70.1215	3.39765	1.76454	hypothetical protein
MSMEG_5627	81.4809	20.7521	229.386	72.902	3.39747	1.76446	Rieske [2Fe-2S] domain protein
MSMEG_5628	48.5532	12.3658	139.7	44.3985	3.39661	1.76409	oxidoreductase, short chain dehydrogenase/reductase family protein
MSMEG_2951	92.9588	23.6754	260.527	82.799	3.39606	1.76386	[2Fe-2S] binding domain protein
MSMEG_5303	96.0282	26.5382	274.385	92.5074	3.39555	1.76364	putP	sodium/proline symporter
MSMEG_4078	176.736	45.0123	488.414	155.225	3.39528	1.76353	hypothetical metabolite transport protein YaaU
MSMEG_2099	128.591	32.9385	359.385	114.218	3.39489	1.76337	ABC transporter, substrate binding protein [nitrate/sulfonate], putative
MSMEG_1697	50.9099	12.9661	143.964	46.4102	3.39468	1.76327	hypothetical protein
MSMEG_0173	34.648	8.82437	101.785	32.3487	3.39449	1.76319	hypothetical protein
MSMEG_1325	64.8408	16.5141	183.914	58.4502	3.39442	1.76317	recD	exodeoxyribonuclease V, alpha subunit
MSMEG_2596	72.3213	18.4193	204.26	64.9166	3.39439	1.76315	peptidase C26
MSMEG_0492	85.9355	39.2867	252.819	135.641	3.39171	1.76201	conserved hypothetical protein
MSMEG_6715	118.768	31.7366	309.155	110.022	3.39137	1.76187	AP endonuclease, family protein 2
MSMEG_6713	97.9703	24.9517	273.78	87.0109	3.39133	1.76185	hydroxyquinol 1,2-dioxygenase
MSMEG_5206	57.7181	15.8811	165.375	56.2477	3.39122	1.7618	regulatory protein
MSMEG_5866	70.7154	18.0103	198.822	63.46	3.3908	1.76163	alcohol dehydrogenase B
MSMEG_2534	44.6597	11.3742	128.868	40.956	3.3906	1.76154	putative carboxylesterase protein
MSMEG_0011	101.055	25.7901	277.579	89.8342	3.39059	1.76154	FAD-binding 9, siderophore-interacting
MSMEG_3768	68.8884	19.7306	184.604	69.2712	3.38973	1.76117	macrolide-transport ATP-binding protein abc transporter
MSMEG_3602	70.6355	17.9899	199.348	63.3554	3.38893	1.76083	ribose transport ATP-binding protein RbsA
MSMEG_0395	197.6	50.326	544.156	172.94	3.38892	1.76083	hypothetical protein
MSMEG_3569	76.4724	19.9776	214.879	70.0901	3.38886	1.7608	conserved hypothetical protein
MSMEG_1453	88.1903	23.1975	245.211	81.001	3.38883	1.76079	Citrate transporter
MSMEG_3852	57.0567	14.5316	162.394	51.611	3.38736	1.76016	aliphatic sulfonate binding protein
MSMEG_3322	102.751	26.9474	279.787	93.6554	3.38691	1.75997	hypothetical protein
MSMEG_6808	133.728	34.0587	370.448	117.733	3.38671	1.75988	hypothetical protein
MSMEG_2155	119.936	30.5461	331.746	105.824	3.38628	1.7597	trans-2-enoyl-CoA reductase
MSMEG_2274	161.762	41.1987	446.444	141.886	3.38603	1.7596	hypC	hydrogenase assembly chaperone HypC/HupF
MSMEG_3970	95.8127	25.3281	268.012	88.1449	3.38592	1.75955	glutamyl-tRNA(Gln) amidotransferase subunit A
MSMEG_4868	47.4972	12.0969	136.379	43.343	3.38576	1.75948	transcriptional regulator, IclR family protein, C-domain protein
MSMEG_0099	74.6605	19.015	210.078	66.7657	3.38574	1.75947	conserved hypothetical protein
MSMEG_3425	75.239	19.5519	211.096	68.5652	3.38486	1.7591	TetR-family protein transcriptional regulator
MSMEG_0599	68.252	17.6206	190.076	62.0263	3.38476	1.75905	acyl-CoA synthase
MSMEG_0738	79.5028	20.2483	223.15	70.92	3.38474	1.75905	conserved hypothetical protein
MSMEG_6694	124.587	31.7858	342.307	109.954	3.3842	1.75882	conserved domain protein
MSMEG_5982	102.532	26.1134	285.546	90.7503	3.38395	1.75871	UDP-glucose 6-dehydrogenase
MSMEG_5024	93.589	23.8358	261.286	83.0404	3.38383	1.75866	T/U mismatch-specific DNA glycosylase
MSMEG_2222	53.3741	13.5937	152.211	48.3747	3.38329	1.75843	hypothetical protein
MSMEG_4277	7.99449	2.03609	29.168	9.27	3.38264	1.75815	cobS	cobalamin 5'-phosphate synthase
MSMEG_6556	57.6602	14.6853	163.748	52.0413	3.3816	1.75771	putative transcriptional regulator
MSMEG_6944	159.787	40.6957	440.483	139.991	3.38144	1.75764	conserved hypothetical protein, putative
MSMEG_3272	64.5649	16.4438	182.433	57.9797	3.38112	1.7575	ribose 5-phosphate isomerase
MSMEG_4363	102.491	28.7842	298.426	99.638	3.37891	1.75656	conserved hypothetical protein
MSMEG_6562	82.6521	21.0504	231.228	73.4874	3.37806	1.75619	putative acyl-CoA dehydrogenase
MSMEG_1613	71.5682	18.2274	200.5	63.9489	3.37792	1.75614	ABC polar amino acid transporter, inner membrane subunit
MSMEG_3469	78.8511	20.0823	220.898	70.2044	3.37745	1.75593	TetR family protein transcriptional regulator
MSMEG_0883	58.7757	14.9694	164.779	52.9321	3.37722	1.75584	amidohydrolase family protein
MSMEG_1623	67.6863	17.8992	188.485	62.8237	3.37706	1.75577	short chain dehydrogenase
MSMEG_6809	88.6692	22.5828	247.413	78.6312	3.37666	1.7556	cbbQ	CbbQ protein
MSMEG_1182	54.0957	13.7774	153.841	48.8929	3.37628	1.75544	hutI	imidazolonepropionase
MSMEG_5870	74.7346	19.3877	210.542	67.8345	3.37627	1.75543	sensor histidine kinase PhoR
MSMEG_4885	34.4466	8.77309	100.676	31.9962	3.37623	1.75541	conserved hypothetical protein
MSMEG_5674	44.4052	11.3551	127.303	40.7083	3.37579	1.75523	membrane transport protein
MSMEG_5601	79.8996	20.6474	223.283	72.0715	3.37553	1.75512	hypothetical protein
MSMEG_0884	47.5748	13.2494	137.932	47.095	3.37524	1.75499	glyoxalase family protein
MSMEG_6703	89.2924	22.8758	246.514	79.5694	3.37453	1.75469	N5,N10-methylenetetrahydromethanopterin reductase-related protein
MSMEG_0154	78.5119	19.9959	216.589	69.8459	3.37427	1.75458	pyk	pyruvate kinase
MSMEG_3113	62.2675	15.8587	175.838	55.8837	3.37415	1.75452	carbohydrate kinase, fggy
MSMEG_5473	108.551	27.6465	300.985	95.6571	3.37413	1.75452	transporter
MSMEG_1486	83.442	21.2515	233.039	74.0629	3.37338	1.75419	RNA polymerase sigma-70 factor
MSMEG_4988	39.1394	9.96828	113.23	35.986	3.37208	1.75364	integral membrane protein
MSMEG_2039	80.0344	21.6078	213.406	75.2134	3.37111	1.75322	putative transcriptional regulator
MSMEG_4069	25.0857	6.38899	75.2048	23.9011	3.37003	1.75276	hypothetical protein
MSMEG_4300	45.5192	11.5931	128.847	41.4364	3.3698	1.75266	transcription regulator AmtR
MSMEG_6015	60.1296	15.3142	169.819	53.9709	3.36951	1.75254	putative acyl-CoA dehydrogenase
MSMEG_1075	102.107	27.0053	275.844	93.3433	3.36877	1.75222	menB	naphthoate synthase
MSMEG_5472	63.3902	16.1446	175.846	56.7249	3.36694	1.75144	5,10-methenyltetrahydrofolate synthetase
MSMEG_2467	56.8606	14.4816	160.858	51.1228	3.36675	1.75136	transketolase, central region
MSMEG_2478	73.9254	18.922	204.917	66.0635	3.36631	1.75117	fumarylacetoacetate hydrolase family protein
MSMEG_6245	42.8599	11.5094	121.843	41.1102	3.3663	1.75116	chloramphenicol resistance protein
MSMEG_4842	90.8198	23.1306	252.318	80.19	3.36461	1.75044	amidohydrolase
MSMEG_2089	79.5957	20.2719	222.028	70.5634	3.36422	1.75027	ftsE	cell division ATP-binding protein FtsE
MSMEG_2167	82.3495	20.9733	227.952	72.9196	3.36407	1.75021	aminopeptidase, putative
MSMEG_4882	82.0569	20.8988	228.57	72.6428	3.36287	1.74969	short chain dehydrogenase
MSMEG_4854	61.5415	15.6738	173.281	55.071	3.36283	1.74967	peptidase, M24 family protein
MSMEG_6636	105.775	26.9393	191.377	92.953	3.36275	1.74964	[Mn] superoxide dismutase
MSMEG_6855	84.3692	21.4877	234.778	74.6156	3.36253	1.74955	carboxyvinyl-carboxyphosphonate phosphorylmutase
MSMEG_5947	110.688	29.9299	308.122	102.997	3.36236	1.74948	cysE	serine O-acetyltransferase
MSMEG_6118	130.627	33.2689	359.353	114.207	3.36187	1.74926	IclR-family protein transcriptional regulator
MSMEG_5311	72.4218	18.4449	202.535	64.3683	3.36173	1.7492	conserved hypothetical protein
MSMEG_0118	134.404	36.6301	357.918	125.488	3.36135	1.74904	conserved hypothetical protein
MSMEG_4473	78.4484	22.33	221.027	77.4	3.36048	1.74867	Integral membrane protein
MSMEG_6226	91.5848	23.3254	227.709	80.7235	3.3596	1.74829	transcriptional regulator, PadR family protein domain protein
MSMEG_1290	67.7554	17.2564	189.831	60.3311	3.35943	1.74822	ilvD	dihydroxy-acid dehydratase
MSMEG_2894	69.9966	17.8272	193.554	62.244	3.35919	1.74811	steroid monooxygenase
MSMEG_0657	84.4363	21.5048	233.598	74.5835	3.35855	1.74784	Rieske 2Fe-2S domain protein
MSMEG_0824	91.409	23.2806	253.417	80.5393	3.3582	1.74769	conserved hypothetical protein
MSMEG_4036	90.9955	23.1753	252.282	80.1788	3.35792	1.74757	crotonobetaine/carnitine-CoA ligase
MSMEG_1781	96.2619	24.5166	266.058	84.6634	3.35716	1.74724	hypothetical protein
MSMEG_6534	44.5909	11.6946	113.907	41.6086	3.35644	1.74693	hypothetical protein
MSMEG_4066	101.412	26.0623	274.945	89.8302	3.35633	1.74689	conserved hypothetical protein
MSMEG_2901	69.9131	17.8857	195.287	62.3862	3.35631	1.74688	conserved hypothetical protein
MSMEG_6387	59.6704	15.1972	167.906	53.3627	3.3563	1.74687	probable arabinosyltransferase A
MSMEG_2437	83.0057	21.3011	229.008	73.8409	3.35593	1.74671	rimM	16S rRNA processing protein RimM
MSMEG_2237	76.1445	19.393	212.176	67.4325	3.35569	1.74661	anaerobic dehydrogenase, typically
MSMEG_6075	107.927	27.4875	297.587	94.5774	3.35506	1.74634	ispF	2C-methyl-D-erythritol 2,4-cyclodiphosphate synthase
MSMEG_4519	43.3265	11.0347	123.86	39.3645	3.35402	1.74589	NrtC protein
MSMEG_2216	104.141	26.5232	287.279	91.3011	3.35357	1.7457	AMP-binding enzyme
MSMEG_5891	209.101	53.2552	566.789	180.901	3.35269	1.74532	ISMsm5, transposase
MSMEG_0530	112.269	28.7228	308.369	98.6465	3.35252	1.74525	short chain dehydrogenase
MSMEG_0178	86.2822	21.9749	239.203	76.022	3.35244	1.74521	ATP-binding protein
MSMEG_6236	76.9386	19.5952	214.097	68.0429	3.35238	1.74518	two-component system, regulatory protein
MSMEG_1527	93.895	23.9138	249.731	82.4938	3.35131	1.74473	truA	tRNA pseudouridine synthase A
MSMEG_3014	146.786	37.3844	364.179	127.574	3.34964	1.74401	conserved hypothetical protein
MSMEG_3456	97.768	25.2332	269.806	86.8681	3.34949	1.74394	hydroxylaminobenzene mutase
MSMEG_0627	57.3779	14.73	162.633	51.6872	3.34946	1.74393	glycosyl transferase, family protein 39
MSMEG_1328	46.5383	11.8527	132.293	42.0444	3.34906	1.74376	recC	exodeoxyribonuclease V, gamma subunit
MSMEG_6671	83.1312	21.1724	230.496	73.2548	3.34898	1.74372	sulfate/thiosulfate import ATP-binding protein CysA
MSMEG_4550	126.723	35.5939	353.426	121.551	3.34894	1.7437	transposase
MSMEG_1889	66.0159	16.8133	184.521	58.6433	3.34823	1.7434	putative ribosome small subunit-dependent GTPase RsgA
MSMEG_4389	72.4989	18.4645	201.887	64.1624	3.34776	1.7432	monooxygenase, NtaA/SnaA/SoxA family protein
MSMEG_6098	60.3565	15.372	169.294	53.804	3.34743	1.74305	chalcone/stilbene synthase family protein
MSMEG_2548	45.8945	11.6887	129.205	41.4735	3.34735	1.74302	3-oxoacyl-[acyl-carrier-protein] reductase
MSMEG_3838	50.9018	13.7754	135.556	48.4579	3.34731	1.743	integral membrane protein
MSMEG_6215	47.7039	12.1495	134.393	43.0118	3.34703	1.74288	conserved hypothetical protein
MSMEG_4980	62.9496	16.0324	175.018	56.0043	3.34682	1.74279	major facilitator superfamily protein MFS_1
MSMEG_3604	87.9414	22.3975	243.235	77.3034	3.34666	1.74272	sorbitol utilization protein SOU2
MSMEG_0184	70.2882	17.9015	195.052	62.2557	3.3466	1.7427	transferase
MSMEG_3877	45.8889	11.6873	130.444	41.457	3.34643	1.74262	cobM	precorrin-4 C11-methyltransferase
MSMEG_5458	78.509	19.9952	217.882	69.246	3.34581	1.74236	cyclic nucleotide-binding protein
MSMEG_2912	76.032	19.3643	211.22	67.1286	3.34549	1.74222	inner membrane metabolite transport protein YdfJ
MSMEG_1104	109.151	27.7993	299.943	95.3259	3.34473	1.74189	hypothetical protein
MSMEG_1700	52.0105	14.8736	146.606	52.0889	3.34448	1.74178	TetR-family protein transcriptional regulator
MSMEG_4458	110.615	28.172	303.835	96.563	3.3444	1.74175	transmembrane transport protein
MSMEG_5959	125.637	34.9497	335.21	119.221	3.34414	1.74164	conserved hypothetical protein
MSMEG_1423	92.6989	23.6092	255.798	81.2961	3.34413	1.74163	radical SAM domain protein
MSMEG_5609	79.8012	20.3243	220.22	70.3102	3.34408	1.74161	carotenoid oxygenase
MSMEG_2826	183.656	46.7747	499.449	158.732	3.34344	1.74133	hypothetical protein
MSMEG_0446	83.692	21.3152	230.513	73.6093	3.34343	1.74133	putrescine importer
MSMEG_1663	88.4607	22.5297	244.359	77.6606	3.34303	1.74115	transcriptional regulator, AsnC family protein
MSMEG_1715	83.1255	21.453	227.946	74.0581	3.3429	1.7411	araA	L-arabinose isomerase
MSMEG_0484	142.549	36.3052	389.092	123.659	3.34159	1.74053	formamidase
MSMEG_6683	91.8542	23.394	253.335	80.5135	3.34154	1.74051	probable peroxiredoxin, putative
MSMEG_4543	93.563	23.8292	257.897	81.9633	3.34136	1.74043	ABC transporter system integral membrane protein
MSMEG_0831	57.3891	16.1656	168.9	56.3491	3.34094	1.74025	short chain dehydrogenase
MSMEG_6607	36.9094	9.40033	106.175	33.744	3.34066	1.74013	hypothetical protein
MSMEG_1940	147.205	39.0865	376.421	132.862	3.33933	1.73956	hydrolase, alpha/beta fold family protein
MSMEG_5491	68.5579	17.4608	190.795	60.6371	3.33882	1.73934	putative acyl-CoA dehydrogenase
MSMEG_5767	84.4004	22.4225	231.153	77.1925	3.33835	1.73913	conserved hypothetical protein
MSMEG_0818	122.897	32.4863	329.692	110.781	3.33811	1.73903	transporter, major facilitator family protein
MSMEG_1626	94.6032	24.0941	220.765	82.7607	3.33786	1.73892	putative DNA-binding protein
MSMEG_6321	89.2339	22.7267	246.04	78.1947	3.33779	1.73889	glycerol dehydratase large subunit
MSMEG_4942	288.443	73.8285	775.997	248.76	3.33777	1.73888	atpB	ATP synthase F0, A subunit
MSMEG_6647	107.464	27.3697	294.78	93.6851	3.33755	1.73879	citrate synthase 2
MSMEG_6709	103.88	26.457	285.089	90.6052	3.33632	1.73826	cyclopentanol dehydrogenase
MSMEG_1906	55.3815	14.1049	155.412	49.3919	3.33613	1.73817	toluate 1,2-dioxygenase electron transfer component
MSMEG_0180	132.731	35.4116	360.387	120.457	3.33568	1.73798	putative HTH-type transcriptional regulator
MSMEG_5762	83.1613	21.3768	231.225	73.6415	3.33567	1.73798	zinc-binding oxidoreductase
MSMEG_1072	66.965	17.0551	186.308	59.2111	3.33486	1.73762	speB	agmatinase
MSMEG_0917	102.218	26.2852	275.99	89.9904	3.33479	1.73759	conserved hypothetical protein
MSMEG_1148	93.9427	23.9259	258.368	82.1127	3.33439	1.73742	mce related protein
MSMEG_0285	85.2886	21.7218	235.221	74.7563	3.33407	1.73729	transcriptional regulator TetR family protein
MSMEG_5045	42.6445	10.861	121.271	38.5415	3.33374	1.73714	D-2-hydroxyglutarate dehydrogenase
MSMEG_5858	71.085	18.1044	197.247	62.6878	3.33368	1.73711	3-oxoacyl-[acyl-carrier-protein] reductase
MSMEG_1716	131.051	34.4515	368.71	117.181	3.3336	1.73708	IS3 family protein element, transposase orfA
MSMEG_6238	64.4002	16.4019	179.362	57.0037	3.33319	1.7369	putative two-component system sensor kinase
MSMEG_1114	118.423	30.3118	316.105	103.334	3.3321	1.73643	short chain dehydrogenase
MSMEG_5723	68.7639	17.5132	190.949	60.6861	3.332	1.73639	endoribonuclease L-psp family protein
MSMEG_3521	79.3244	20.2029	219.128	69.642	3.33172	1.73627	molybdopterin oxidoreductase
MSMEG_0078	110.03	31.1249	288.535	106.005	3.33092	1.73592	hypothetical protein
MSMEG_0254	47.7955	12.1729	134.856	42.8591	3.32951	1.73531	conserved hypothetical protein
MSMEG_6249	74.3924	18.9467	205.818	65.4118	3.32946	1.73529	conserved hypothetical protein
MSMEG_6262	70.1897	17.8764	194.589	61.8431	3.3292	1.73517	FwdC/FmdC family protein
MSMEG_0183	75.2464	19.1642	208.063	66.1254	3.32893	1.73506	conserved hypothetical protein
MSMEG_5025	87.2294	22.2161	209.216	76.278	3.32863	1.73493	putative transcriptional regulator
MSMEG_1850	50.0484	12.7467	140.764	44.7368	3.32712	1.73428	selA	L-seryl-tRNA selenium transferase
MSMEG_1155	103.921	26.4672	284.311	90.3579	3.32607	1.73382	carnitinyl-CoA dehydratase
MSMEG_4886	50.0876	12.7566	140.265	44.7533	3.32591	1.73375	major facilitator family protein transporter
MSMEG_0271	88.6119	22.5682	243.473	77.3792	3.32563	1.73363	conserved hypothetical protein
MSMEG_2257	98.3008	25.5218	271.408	87.1906	3.32521	1.73344	cytochrome P450-terp
MSMEG_0822	73.1784	18.6375	200.648	64.2899	3.32475	1.73325	cytochrome P450
MSMEG_2232	120.532	30.6979	328.443	104.384	3.32463	1.73319	amidohydrolase family protein
MSMEG_6016	106.054	27.0106	289.87	92.1245	3.32461	1.73319	putative acyl-CoA dehydrogenase
MSMEG_5064	40.3145	10.2676	111.319	36.4548	3.32412	1.73297	malyl-CoA lyase
MSMEG_0454	88.6841	22.8271	238.672	78.1878	3.32343	1.73267	GntR-family protein transcriptional regulator
MSMEG_2454	42.2987	10.7729	119.942	38.1191	3.3228	1.7324	translation initiation inhibitor
MSMEG_3352	88.9206	22.6469	244.044	77.5604	3.32223	1.73215	hypothetical protein
MSMEG_0788	64.2359	16.5579	176.696	57.3298	3.32213	1.73211	putative conserved membrane protein
MSMEG_3985	104.108	26.5149	283.695	90.4003	3.32184	1.73198	integral membrane transport protein
MSMEG_2315	74.7571	19.0396	206.278	65.5581	3.32132	1.73176	conserved hypothetical protein
MSMEG_2532	169.342	45.2488	461.382	152.588	3.3209	1.73157	aroQ	dehydroquinase dehydratase, type II
MSMEG_1192	75.8238	20.5405	195.65	70.5336	3.32089	1.73157	M23 peptidase domain protein
MSMEG_0127	73.1355	18.6266	198.873	64.1751	3.32075	1.73151	oxidoreductase, zinc-binding dehydrogenase family protein
MSMEG_6626	117.494	30.1484	314.932	102.435	3.32072	1.7315	short-chain dehydrogenase/reductase SDR
MSMEG_2073	88.5486	22.5521	242.909	77.1997	3.32028	1.7313	CAIB/BAIF family protein
MSMEG_4019	117.711	31.1971	323.637	105.869	3.31922	1.73084	AMP-dependent synthetase and ligase
MSMEG_0889	66.4967	16.9358	181.819	58.529	3.319	1.73075	succinic semialdehyde dehydrogenase
MSMEG_4406	89.0099	23.2783	242.838	79.5704	3.31862	1.73058	UsfY protein
MSMEG_4780	60.4764	15.7738	168.08	54.6624	3.31842	1.73049	cytochrome p450
MSMEG_4547	71.4328	18.193	197.25	62.6888	3.31834	1.73046	acyl-CoA dehydrogenase family protein
MSMEG_4157	60.8508	15.4979	169.096	53.7409	3.31806	1.73034	putative transposase
MSMEG_5372	75.367	19.3519	207.573	66.5279	3.31802	1.73032	sensor protein KdpD
MSMEG_3316	93.1907	23.7344	255.066	81.0636	3.31779	1.73022	transporter, major facilitator family protein
MSMEG_0274	35.4866	9.03796	101.64	32.3025	3.31766	1.73017	hypothetical protein
MSMEG_3988	40.0975	10.965	108.052	38.6932	3.31745	1.73008	transcriptional regulator, AsnC family protein
MSMEG_5622	127.854	32.5627	347.187	110.341	3.31739	1.73005	putative acyl-CoA dehydrogenase
MSMEG_2827	106.917	27.2302	291.411	92.6144	3.3161	1.72949	hypothetical protein
MSMEG_5987	138.38	38.0194	375.231	128.379	3.31577	1.72934	two-component regulator
MSMEG_4656	80.4628	20.6336	222.518	70.7192	3.31518	1.72909	sugar ABC transporter ATP-binding protein
MSMEG_2878	48.3114	12.3043	135.623	43.1028	3.31494	1.72898	putative acyl-CoA dehydrogenase
MSMEG_2722	70.1242	17.9725	193.536	61.8843	3.31449	1.72879	hypA	hydrogenase nickel insertion protein HypA
MSMEG_3681	81.7482	21.8161	213.592	74.6153	3.31411	1.72862	conserved hypothetical protein
MSMEG_5455	97.8702	26.5034	266.725	90.1163	3.31291	1.7281	pe family protein
MSMEG_6838	143.705	41.4523	413.729	139.639	3.31287	1.72808	putative esterase
MSMEG_3827	58.191	14.8205	161.756	51.4081	3.31268	1.728	glutamine synthetase
MSMEG_6497	71.4822	21.1871	190.405	72.4919	3.31238	1.72787	hypothetical protein
MSMEG_2781	20.9222	5.32859	62.8113	19.9623	3.31231	1.72784	hemG	protoporphyrinogen oxidase
MSMEG_3773	57.2038	14.569	159.098	50.5635	3.31193	1.72767	argD	acetylornithine aminotransferase
MSMEG_6928	37.0408	9.43379	105.563	33.5494	3.3113	1.7274	conserved hypothetical protein
MSMEG_6789	102.779	26.309	278.015	89.3992	3.31023	1.72693	transcriptional regulator, GntR family protein
MSMEG_1068	56.5346	14.9153	152.706	51.6633	3.30898	1.72639	regulatory protein
MSMEG_5569	126.978	36.8659	326.095	124.283	3.30859	1.72621	clavaldehyde dehydrogenase
MSMEG_3909	86.5512	22.5972	237.123	77.0593	3.30798	1.72595	conserved hypothetical protein
MSMEG_5161	49.646	12.6442	138.854	44.1298	3.30763	1.7258	transmembrane transport protein
MSMEG_4778	110.631	28.1761	294.802	95.5028	3.30759	1.72578	putative thiolase
MSMEG_5144	63.8039	16.25	176.38	56.056	3.30759	1.72578	xylosidase/arabinosidase
MSMEG_1508	54.6	13.9059	151.964	48.2961	3.30716	1.72559	amino acid permease-associated region
MSMEG_1312	60.9263	15.5171	167.374	53.6225	3.30703	1.72553	hypothetical protein
MSMEG_1489	125.429	31.945	339.601	107.93	3.30641	1.72527	conserved hypothetical protein
MSMEG_2892	74.1244	18.8785	201.39	64.7253	3.30635	1.72524	pigment production hydroxylase
MSMEG_6217	51.8064	13.1944	144.498	45.9233	3.30576	1.72498	integral membrane protein
MSMEG_4407	101.667	26.1629	272.15	88.7752	3.30507	1.72468	conserved hypothetical protein
MSMEG_5066	95.2987	24.2713	259.65	82.5204	3.30495	1.72463	integral membrane protein
MSMEG_5528	101.415	30.295	275.354	102.428	3.30492	1.72462	hypothetical protein
MSMEG_4665	80.7036	20.5541	220.979	70.2303	3.30472	1.72453	IolE protein
MSMEG_3686	113.85	29.9468	308.737	101.264	3.30453	1.72444	conserved hypothetical protein
MSMEG_0967	68.3763	18.1936	193.667	62.4082	3.30361	1.72404	conserved hypothetical protein
MSMEG_1419	66.1158	16.8388	171.276	57.9293	3.30343	1.72397	conserved hypothetical protein
MSMEG_5579	89.2527	23.2571	240.053	79.1298	3.30336	1.72393	MarR-family protein transcriptional regulator
MSMEG_2067	83.5409	22.8235	235.516	77.6952	3.30326	1.72389	methyltransferase type 12
MSMEG_4395	56.2344	16.7211	155.589	57.5338	3.30306	1.7238	excalibur domain family protein
MSMEG_2211	123.814	31.5338	264.721	106.453	3.30281	1.72369	DNA-binding protein
MSMEG_1976	163.398	41.6152	439.699	139.742	3.30263	1.72362	conserved hypothetical protein
MSMEG_2359	37.0287	9.43071	105.241	33.447	3.30247	1.72354	methionine synthase, vitamin-B12 independent
MSMEG_2474	52.041	13.2541	144.953	46.0679	3.30205	1.72336	probable cutinase Cut3
MSMEG_1348	66.5894	17.1044	182.725	58.7786	3.30189	1.72329	RNA polymerase ECF-subfamily protein sigma factor
MSMEG_2228	76.3108	19.5805	209.308	66.9442	3.30139	1.72307	oxidoreductase, short chain dehydrogenase/reductase family protein
MSMEG_3368	28.9402	8.11515	75.36	29.0917	3.30129	1.72303	hypothetical protein
MSMEG_0203	7.81966	1.99156	20.5769	8.87395	3.3006	1.72273	IS1096, tnpR protein
MSMEG_5610	114.312	29.1138	308.376	98.3728	3.29991	1.72243	putative transcriptional regulator family protein
MSMEG_5820	148.514	38.0322	400.426	127.794	3.29969	1.72233	hypothetical protein
MSMEG_2289	110.361	29.3025	289.079	98.9597	3.29872	1.72191	cytochrome p450
MSMEG_0422	98.4336	26.1445	265.014	88.5076	3.29745	1.72135	transferase
MSMEG_4045	125.33	31.9198	338.323	107.524	3.29661	1.72098	muconolactone delta-isomerase
MSMEG_0460	86.1651	23.8527	239.874	80.9229	3.29634	1.72087	alpha/beta hydrolase fold
MSMEG_1485	70.1804	17.874	192.613	61.215	3.29633	1.72086	map	methionine aminopeptidase, type I
MSMEG_0526	94.5241	24.074	256.904	81.6475	3.29614	1.72078	oxidoreductase, GMC family protein
MSMEG_0795	51.5263	13.1231	143.32	45.5491	3.29597	1.7207	ABC transporter ATP-binding protein
MSMEG_2143	129.125	32.8863	348.257	110.681	3.29575	1.72061	hypothetical protein
MSMEG_2301	166.589	42.428	447.205	142.128	3.29575	1.72061	glyoxalase/bleomycin resistance protein/dioxygenase
MSMEG_5663	59.7308	15.2126	163.368	52.4158	3.2947	1.72015	sensor-type histidine kinase PrrB
MSMEG_4333	48.2889	12.2985	134.715	42.8141	3.29466	1.72013	transcriptional regulator, TetR family protein
MSMEG_4021	96.1699	24.4932	261.105	82.9826	3.29432	1.71998	hypothetical protein
MSMEG_6199	80.1961	20.7975	213.619	70.8077	3.29432	1.71998	Transcription factor WhiB	Rv3681c
MSMEG_5159	49.5992	12.6323	138.153	43.9068	3.29416	1.71991	DNA-binding response regulator, putative
MSMEG_6061	88.3529	22.5023	240.452	76.4189	3.2941	1.71989	conserved hypothetical protein
MSMEG_2996	62.6573	15.958	172.62	54.8611	3.29409	1.71988	conserved hypothetical protein
MSMEG_0093	94.1682	23.9834	255.756	81.2828	3.2935	1.71962	methyltransferase
MSMEG_6272	73.8338	18.8045	187.439	64.2223	3.29331	1.71954	NAD-glutamate dehydrogenase
MSMEG_5660	99.1377	25.249	268.837	85.4401	3.29308	1.71944	ABC transporter ATP-binding protein
MSMEG_5951	95.6711	24.3661	259.627	82.5129	3.2923	1.7191	glycosyl transferase, group 1, putative
MSMEG_2192	90.3209	24.0749	244.803	81.548	3.29206	1.71899	conserved hypothetical protein
MSMEG_0103	32.87	8.37154	93.24	29.8489	3.29176	1.71886	major facilitator family protein transporter
MSMEG_4172	94.8534	24.1579	257.392	81.8028	3.29133	1.71867	D-ribose-binding periplasmic protein RbsB
MSMEG_3422	86.5552	23.4612	236.009	79.504	3.2911	1.71857	D-isomer specific 2-hydroxyacid dehydrogenase, NAD-binding
MSMEG_2838	56.7785	14.4607	156.94	49.8777	3.29077	1.71843	conserved hypothetical protein
MSMEG_4786	58.3362	14.8574	161.014	51.1726	3.2901	1.71813	virulence factor mce family protein
MSMEG_6585	50.3777	12.8305	140.027	44.5024	3.29	1.71809	acyl-CoA dehydrogenase
MSMEG_0045	49.6379	12.6421	138.072	43.8811	3.28989	1.71804	hypothetical protein
MSMEG_5149	74.8615	19.4868	201.193	66.3876	3.28932	1.71779	conserved transmembrane protein
MSMEG_5498	114.017	30.5817	315.663	102.869	3.28889	1.7176	conserved hypothetical protein
MSMEG_6848	108.865	27.7265	291.417	93.4738	3.28873	1.71753	putative oxidoreductase
MSMEG_0098	27.5504	7.01672	79.8081	25.3641	3.28864	1.71749	methyltransferase
MSMEG_0857	105.149	28.3882	300.934	95.6409	3.28842	1.71739	conserved hypothetical protein
MSMEG_6133	70.974	18.0761	193.365	61.7176	3.28775	1.7171	5-dehydro-4-deoxyglucarate dehydratase
MSMEG_5017	91.9373	23.4152	243.092	79.2598	3.28729	1.7169	lipoprotein
MSMEG_3664	61.9764	15.7846	169.519	54.1706	3.28698	1.71676	transporter, monovalent cation	proton antiporter-2 (CPA2) family protein
MSMEG_1877	24.9893	6.36444	73.0199	23.2067	3.28698	1.71676	conserved hypothetical protein
MSMEG_3804	139.678	36.0567	375.227	120.788	3.28654	1.71657	conserved hypothetical protein
MSMEG_3584	86.8063	22.1084	235.792	74.938	3.28617	1.71641	membrane protein, MmpL family protein
MSMEG_3110	112.409	28.6289	303.208	96.3638	3.2861	1.71638	binding-protein-dependent transport systems inner membrane component
MSMEG_1213	75.825	19.7332	179.246	67.1282	3.28596	1.71631	cytochrome P450 monooxygenase
MSMEG_6531	87.9524	22.4003	238.612	75.8885	3.28579	1.71624	conserved hypothetical protein
MSMEG_3807	77.3814	20.2143	212.159	68.7008	3.28556	1.71614	TetR-type regulator
MSMEG_5403	55.7335	14.1946	144.737	48.9192	3.28533	1.71604	cadA	cadmium-translocating P-type ATPase
MSMEG_6718	93.0928	23.7095	252.225	80.1606	3.28459	1.71571	transporter, major facilitator family protein
MSMEG_4774	62.3523	16.0676	173.246	55.0601	3.28459	1.71571	AMP-dependent synthetase and ligase
MSMEG_1703	46.1517	11.7542	128.655	40.8882	3.28426	1.71557	amidohydrolase
MSMEG_6702	113.921	29.2067	303.935	98.203	3.28415	1.71552	[NADP] succinate-semialdehyde dehydrogenase
MSMEG_1363	40.021	19.5229	100.603	66.3945	3.28387	1.7154	glucokinase
MSMEG_3892	35.9167	9.14749	101.685	32.3169	3.28327	1.71513	hypothetical protein
MSMEG_2188	60.439	15.393	162.776	52.8156	3.28285	1.71495	integral membrane protein
MSMEG_3421	107.006	27.2531	288.673	91.7442	3.28263	1.71485	inner membrane metabolite transport protein YdfJ
MSMEG_0263	74.6847	19.0212	203.645	64.7213	3.28259	1.71483	amidohydrolase 3
MSMEG_5457	67.0671	17.0811	183.602	58.3512	3.2825	1.7148	shikimate 5-dehydrogenase
MSMEG_6250	93.6297	23.8462	253.472	80.557	3.28247	1.71478	glutamate--cysteine ligase
MSMEG_1106	52.8859	13.4693	146.283	46.4907	3.28216	1.71465	transcriptional regulator, AraC family protein
MSMEG_4937	200.084	50.9691	533.406	169.524	3.28125	1.71425	atpG	ATP synthase F1, gamma subunit
MSMEG_2149	192.015	49.3533	505.103	164.211	3.28104	1.71415	hypothetical protein
MSMEG_6844	91.1386	23.2118	246.525	78.4077	3.27971	1.71357	trap-t family protein transporter, dctp
MSMEG_0362	75.1117	19.8892	203.808	67.5036	3.27938	1.71342	amidohydrolase 2
MSMEG_1471	175.576	44.8081	468.242	149.183	3.27852	1.71304	rplR	ribosomal protein L18
MSMEG_4082	105.817	26.9501	285.127	90.6172	3.27789	1.71277	monoxygenase
MSMEG_5164	82.025	21.6097	218.276	73.0997	3.27734	1.71253	zinc-binding alcohol dehydrogenase family protein
MSMEG_2377	39.4484	10.0627	109.972	35.2516	3.27691	1.71234	P49 protein
MSMEG_6001	83.5622	21.2822	226.53	71.9945	3.27592	1.7119	enoyl-CoA hydratase
MSMEG_5681	89.9988	23.3607	244.044	78.7974	3.27566	1.71179	probable ferredoxin/ferredoxin--NADP reductase
MSMEG_2537	74.5453	18.9857	198.902	64.4575	3.27522	1.71159	transporter protein
MSMEG_0121	55.8734	14.2302	153.801	48.8801	3.27508	1.71153	rhamnolipids biosynthesis 3-oxoacyl-[acyl-carrier-protein] reductase
MSMEG_0458	67.341	18.702	169.735	63.5227	3.27493	1.71146	two-component system sensor kinase
MSMEG_3876	63.0328	16.0536	172.573	54.8461	3.27474	1.71138	phosphotransferase enzyme family protein, putative
MSMEG_2557	54.3479	13.8417	149.77	47.5991	3.2745	1.71128	transcriptional regulator, TetR family protein
MSMEG_2207	83.0498	21.1517	225.023	71.5153	3.27358	1.71087	beta-ketothiolase
MSMEG_0894	101.892	29.2109	263.388	97.8854	3.27317	1.71069	dihydrodipicolinate reductase
MSMEG_4436	98.6677	25.1293	265.93	84.5161	3.2728	1.71053	transketolase
MSMEG_1835	33.0637	8.42088	93.8504	29.8269	3.27219	1.71026	TobH protein
MSMEG_0039	93.1467	23.7232	251.299	79.8662	3.27086	1.70967	small membrane hydrophobic protein
MSMEG_5299	137.903	37.2074	372.056	123.962	3.27061	1.70956	hypothetical protein
MSMEG_3695	76.2094	19.864	211.554	67.2349	3.27046	1.70949	conserved hypothetical protein
MSMEG_6493	76.3685	19.45	207.273	65.8741	3.27012	1.70934	hypothetical protein
MSMEG_1517	66.8975	17.0379	179.483	57.9846	3.27004	1.70931	spfh domain/band 7 family protein, putative
MSMEG_5139	75.4657	19.2201	204.891	65.1173	3.26988	1.70924	narH	nitrate reductase, beta subunit
MSMEG_5970	112.356	31.3568	302.526	104.79	3.26947	1.70906	probable glutamate-1-semialdehyde 2,1-aminomutase
MSMEG_0353	116.489	29.6682	307.731	99.2513	3.2689	1.70881	conserved hypothetical protein
MSMEG_2212	82.9238	22.6416	239.984	76.2702	3.2684	1.70859	short chain dehydrogenase
MSMEG_4168	90.5126	23.0523	244.138	77.5905	3.26748	1.70818	propionate CoA-transferase
MSMEG_2470	22.1272	5.63549	65.067	20.6792	3.26716	1.70804	acyl-CoA thioesterase
MSMEG_4241	79.1364	20.155	212.636	68.106	3.26666	1.70781	possible conserved integral membrane protein
MSMEG_5087	132.27	33.6874	349.691	112.29	3.26604	1.70754	conserved hypothetical protein
MSMEG_1975	96.4253	24.5582	259.434	82.4517	3.26516	1.70715	amidohydrolase 2
MSMEG_2100	108.83	28.6585	276.069	95.8314	3.26488	1.70703	peptidase family protein M20/M25/M40
MSMEG_2991	57.7765	14.9396	156.706	51.0387	3.26474	1.70697	permease of the major facilitator superfamily protein
MSMEG_4520	66.3738	16.9045	180.771	57.4516	3.26463	1.70692	sulfate/thiosulfate import ATP-binding protein CysA
MSMEG_2549	136.063	34.6535	359.04	115.394	3.2646	1.70691	major facilitator superfamily protein
MSMEG_4698	125.346	31.9238	335.005	106.469	3.26418	1.70672	conserved hypothetical protein
MSMEG_3555	116.406	29.8549	311.442	99.7047	3.26381	1.70656	hydrolase
MSMEG_4851	79.4942	20.2461	215.025	68.3378	3.26356	1.70644	caib/baif family protein
MSMEG_1183	70.5126	17.9586	191.533	60.8717	3.26351	1.70643	hutH	histidine ammonia-lyase
MSMEG_5537	50.5256	13.676	138.384	46.888	3.26302	1.70621	conserved integral membrane protein
MSMEG_4862	64.2031	16.3517	175.004	55.6185	3.263	1.7062	3-alpha-hydroxysteroid dehydrogenase
MSMEG_5258	90.32	23.6925	249.429	79.5573	3.26242	1.70594	steroid delta-isomerase
MSMEG_2278	45.4444	11.5741	121.682	40.0197	3.26224	1.70586	membrane-bound oxidoreductase
MSMEG_6475	114.299	29.1105	305.918	97.225	3.26215	1.70582	conserved hypothetical protein
MSMEG_5880	65.6301	16.7151	178.669	56.7834	3.26182	1.70568	nicotine dehydrogenase
MSMEG_2954	37.1647	9.49021	101.913	33.2171	3.26181	1.70567	LacI-family protein transcriptional regulator
MSMEG_2011	89.5592	24.747	237.549	82.9637	3.26111	1.70536	transcriptional regulator, LacI family protein
MSMEG_1254	122.868	31.2927	328.211	104.31	3.2611	1.70536	DEAD/DEAH box helicase
MSMEG_6639	181.417	46.2046	481.19	152.929	3.26089	1.70527	transcriptional regulator, GntR family protein, putative
MSMEG_0198	111.223	32.2929	290.993	107.56	3.26076	1.70521	acyl-CoA dehydrogenase, C-domain protein
MSMEG_6824	68.8473	18.1933	184.98	61.5725	3.26012	1.70493	MarR-family protein regulatory protein
MSMEG_6693	103.644	26.3966	277.872	88.3116	3.25995	1.70485	glutamine synthetase III
MSMEG_3011	103.774	26.8401	272.067	89.7478	3.25961	1.7047	steroid monooxygenase
MSMEG_5843	65.7099	16.7354	178.708	56.796	3.25879	1.70434	conserved hypothetical protein
MSMEG_2866	54.4673	13.8721	149.33	47.4591	3.2584	1.70416	thioesterase family protein
MSMEG_2005	78.0723	20.6229	211.003	69.4499	3.25812	1.70404	sugar phosphate isomerase/epimerase
MSMEG_3424	110.172	28.5434	294.473	95.2504	3.25794	1.70396	transcriptional regulator, MerR family protein
MSMEG_1362	30.1117	7.66903	85.72	27.243	3.25792	1.70395	conserved hypothetical protein
MSMEG_4834	84.8064	21.599	228.483	72.615	3.25744	1.70374	L-carnitine dehydratase/bile acid-inducible protein F
MSMEG_2847	96.4442	24.563	254.778	82.2654	3.25726	1.70366	bacterial extracellular solute-binding protein, family protein 5
MSMEG_1035	80.7331	20.5616	217.81	69.2229	3.25685	1.70348	conserved hypothetical protein
MSMEG_3064	43.7902	11.1528	121.388	38.5787	3.25676	1.70344	fmt	methionyl-tRNA formyltransferase
MSMEG_2170	60.2946	15.3562	164.406	52.2504	3.25567	1.70295	3-hydroxyisobutyrate dehydrogenase family protein
MSMEG_6681	120.785	30.7623	322.181	102.394	3.25524	1.70276	hypothetical protein
MSMEG_0131	91.4251	23.8221	242.805	79.7955	3.25498	1.70265	AMP-binding enzyme, putative
MSMEG_0897	67.1643	17.1058	182.277	57.9301	3.25476	1.70255	conserved hypothetical protein
MSMEG_5490	31.7036	8.07447	89.7686	28.5297	3.25415	1.70228	conserved hypothetical protein
MSMEG_0264	55.7516	14.1992	152.029	48.4492	3.25342	1.70196	transmembrane transport protein
MSMEG_6320	66.1797	16.8551	179.626	57.0876	3.25328	1.7019	diol dehydrase gamma subunit
MSMEG_6372	77.2647	19.6783	205.363	66.2684	3.2531	1.70181	membrane protein
MSMEG_5792	145.877	37.1528	387.32	123.095	3.25259	1.70159	conserved hypothetical protein
MSMEG_5942	88.357	22.5033	231.841	75.4314	3.25194	1.7013	AMP-dependent synthetase and ligase
MSMEG_3057	91.1201	23.2071	244.544	77.7194	3.25192	1.70129	ABC-type metal ion transport system, permease component
MSMEG_1591	107.105	38.9087	268.063	128.755	3.2513	1.70102	TnpC protein
MSMEG_5285	85.3494	22.6845	220.252	76.0013	3.25113	1.70094	phospholipase, patatin family protein
MSMEG_4969	90.014	22.9253	241.549	76.7675	3.25043	1.70063	two-component system response regulator
MSMEG_5320	55.5328	14.1435	151.731	48.2223	3.2504	1.70062	hypothetical protein
MSMEG_2698	105.09	26.765	280.815	89.2469	3.25038	1.70061	conserved hypothetical protein
MSMEG_6870	63.2703	16.1141	171.863	54.6204	3.24998	1.70043	creatinine amidohydrolase
MSMEG_0793	65.8327	16.7667	178.505	56.7312	3.24941	1.70018	thiG	thiazole biosynthesis protein ThiG
MSMEG_5860	53.94	13.7378	147.463	46.8659	3.24783	1.69948	transcriptional regulator, TetR family protein
MSMEG_0958	68.3611	17.4107	184.419	58.7842	3.24726	1.69922	hypothetical protein
MSMEG_2882	132.854	33.8361	349.187	112.099	3.2466	1.69893	5-exo-alcohol dehydrogenase
MSMEG_3771	56.717	14.445	154.214	49.1386	3.24625	1.69878	argR	arginine repressor
MSMEG_0629	68.5529	18.5576	187.283	62.4733	3.24545	1.69842	trans-aconitate 2-methyltransferase
MSMEG_6551	34.77	8.85544	97.4951	30.9853	3.24544	1.69842	hypothetical protein
MSMEG_0055	63.429	17.2475	168.662	58.2107	3.24488	1.69816	hypothetical protein
MSMEG_6658	74.0806	18.8673	199.694	63.4656	3.2448	1.69813	alpha/beta hydrolase fold
MSMEG_0719	59.6465	15.5165	161.074	52.5868	3.24443	1.69797	flavohemoprotein
MSMEG_6845	107.47	27.3711	286.001	91.0338	3.24393	1.69774	trap dicarboxylate transporter, dctm subunit
MSMEG_1160	103.918	26.4665	277.194	88.0961	3.24381	1.69769	ABC-type nitrate/sulfonate/bicarbonate transport system ATPase component
MSMEG_4716	51.7771	13.1869	141.652	45.0189	3.24375	1.69766	acetyl-/propionyl-coenzyme A carboxylase alpha chain
MSMEG_3308	93.047	23.6978	248.914	79.1083	3.24354	1.69757	universal stress protein family protein, putative
MSMEG_3694	55.2267	14.4482	148.553	49.1001	3.24309	1.69737	feruloyl-CoA synthetase
MSMEG_5965	108.957	27.7499	268.508	92.2334	3.24291	1.69729	hypothetical protein
MSMEG_5803	91.9556	23.4198	245.969	78.1725	3.24214	1.69695	hypothetical protein
MSMEG_0218	70.2202	20.1702	190.034	67.6303	3.24183	1.69681	3-demethylubiquinone-9 3-methyltransferase
MSMEG_4517	132.289	37.7677	353.545	124.668	3.24157	1.69669	TetR-type transcriptional regulator of sulfur metabolism
MSMEG_5063	125.991	40.7652	338.025	134.349	3.2407	1.69631	integral membrane protein
MSMEG_4549	66.1833	16.856	178.902	56.8574	3.24023	1.69609	amino acid permease-associated region, putative
MSMEG_4548	71.3831	18.1803	192.398	61.1468	3.24014	1.69605	acetyltransferase, gnat family protein
MSMEG_1496	71.8396	18.2966	193.568	61.5184	3.23987	1.69594	mmsB	3-hydroxyisobutyrate dehydrogenase
MSMEG_6120	83.6687	21.3093	224.196	71.2526	3.23868	1.69541	peptide transport system ATP-binding protein
MSMEG_5909	58.9505	15.0139	160.039	50.8627	3.23861	1.69537	oxidoreductase
MSMEG_5757	337.89	86.0561	883.973	280.939	3.23858	1.69536	#N/A
MSMEG_5495	86.1784	21.9485	228.68	73.3017	3.23776	1.695	enoyl-CoA hydratase
MSMEG_1499	57.9389	14.7563	157.36	50.0111	3.23752	1.69489	oxygenase
MSMEG_6748	105.178	27.0512	277.908	89.816	3.23751	1.69488	ATPase component of ABC transporters with duplicated ATPase domains
MSMEG_4884	113.944	29.02	302.518	96.1889	3.23748	1.69487	conserved hypothetical protein
MSMEG_2162	135.482	34.5055	358.429	113.914	3.2365	1.69444	MmcJ protein
MSMEG_6052	77.4852	19.7344	207.993	66.103	3.23631	1.69435	ABC transport protein, ATP-binding subunit
MSMEG_2732	41.1104	11.1783	116.365	38.3942	3.23479	1.69367	conserved hypothetical protein
MSMEG_0885	104.284	26.5597	277.333	88.1403	3.23445	1.69352	conserved hypothetical protein
MSMEG_6831	138.049	35.5143	368.415	117.087	3.23401	1.69332	hydrolase, alpha/beta hydrolase fold family protein
MSMEG_3842	43.8512	11.1683	120.656	38.3462	3.2335	1.6931	putative esterase
MSMEG_6602	153.933	39.2045	405.876	128.993	3.23329	1.693	oxidoreductase
MSMEG_4062	73.6115	18.7479	190.042	62.8484	3.23318	1.69295	glutamyl-tRNA(Gln) amidotransferase subunit A
MSMEG_6303	69.5036	18.9176	187.742	63.3962	3.23312	1.69293	para-nitrobenzyl esterase
MSMEG_4518	64.0985	16.325	173.089	55.0099	3.23289	1.69283	conserved hypothetical protein
MSMEG_6464	34.5318	13.1342	118.974	44.6937	3.23284	1.6928	conserved hypothetical protein
MSMEG_0864	117.048	29.8106	310.257	98.6041	3.23279	1.69278	bacterial membrane flanked domain family protein
MSMEG_6864	91.5753	28.6184	255.881	94.7341	3.23225	1.69254	putative transcription regulator
MSMEG_4860	68.2154	17.3735	183.694	58.3806	3.23185	1.69236	hydrolase, alpha/beta fold family protein, putative
MSMEG_4989	26.3081	6.70031	75.1553	23.8854	3.23174	1.69231	sensor histidine kinase
MSMEG_6738	48.3114	13.4861	125.265	45.8127	3.23156	1.69223	probable transcriptional regulator YdhC
MSMEG_4315	85.4898	21.7731	228.407	72.5907	3.23147	1.69219	RNA polymerase sigma factor, sigma-70 family protein
MSMEG_0104	57.1882	14.5651	153.768	49.2912	3.23103	1.69199	transcriptional regulator, LysR family protein
MSMEG_4835	40.834	10.3999	112.74	35.8305	3.23078	1.69188	3-oxoacyl-[acyl-carrier-protein] reductase
MSMEG_6471	55.2846	14.9345	153.523	50.4809	3.23077	1.69188	glycine/D-amino acid oxidase
MSMEG_4033	103.495	27.202	271.688	90.1106	3.23065	1.69182	TetR-family protein transcriptional regulator
MSMEG_3760	47.8667	12.191	130.938	41.6139	3.23053	1.69177	conserved hypothetical protein
MSMEG_5950	78.5118	19.9959	196.23	66.8123	3.22979	1.69144	putative colanic acid biosynthesis acetyltransferase WcaF
MSMEG_2341	48.1679	12.4355	126.411	42.3924	3.22968	1.69139	conserved hypothetical protein
MSMEG_5369	101.592	25.8742	269.936	85.7892	3.22947	1.6913	ehuC	ectoine/hydroxyectoine ABC transporter, permease protein EhuC
MSMEG_4126	67.7271	20.1874	182.606	67.4125	3.22893	1.69106	hydrolase, isochorismatase family protein
MSMEG_5918	95.4826	24.3181	254.047	80.7397	3.22851	1.69087	P450 heme-thiolate protein
MSMEG_4753	117.444	33.8308	305.711	111.412	3.22736	1.69036	antioxidant, AhpC/TSA family protein
MSMEG_1733	40.6656	12.3903	113.55	42.2143	3.22728	1.69032	conserved hypothetical protein
MSMEG_2200	168.128	44.0878	411.194	144.495	3.22693	1.69016	purU	formyltetrahydrofolate deformylase
MSMEG_4702	39.7831	10.4383	112.079	35.9071	3.22663	1.69003	ABC-type transporter, permease components
MSMEG_1021	179.232	45.648	470.443	149.513	3.22657	1.69	glyoxalase/bleomycin resistance protein/dioxygenase
MSMEG_1418	105.908	26.9732	280.832	89.2523	3.22638	1.68992	RNA polymerase ECF-type sigma factor
MSMEG_2380	66.5008	17.9209	188.931	60.045	3.22632	1.68989	sugar transporter family protein
MSMEG_3177	68.5705	17.6395	185.107	59.1321	3.22605	1.68977	probable transcriptional regulatory protein, putative
MSMEG_0150	116.858	29.7621	309.102	98.2368	3.22594	1.68972	NAD(P) transhydrogenase beta subunit
MSMEG_4849	90.773	26.884	229.15	88.9521	3.22594	1.68972	carveol dehydrogenase
MSMEG_4766	83.3423	21.2262	214.666	70.691	3.22552	1.68953	ltrA	low temperature requirement protein LtrA
MSMEG_3519	113.039	29.2509	292.002	96.5717	3.22542	1.68949	oxidoreductase, 2-nitropropane dioxygenase family protein
MSMEG_1747	70.2667	17.896	188.602	59.9402	3.22504	1.68932	RNA polymerase sigma-70 factor
MSMEG_2495	92.5844	23.58	246.235	78.257	3.22445	1.68905	decarboxylase
MSMEG_1497	79.0707	20.1382	211.315	67.1587	3.22443	1.68904	acyl-CoA dehydrogenase family protein member 8
MSMEG_4981	57.3107	14.5963	155.084	49.2877	3.22434	1.689	phosphotransferase enzyme family protein, putative
MSMEG_0820	103.952	26.4751	275.598	87.589	3.22433	1.689	conserved hypothetical protein
MSMEG_2883	76.0281	19.3633	201.39	64.651	3.22398	1.68884	feruloyl-CoA synthetase
MSMEG_0900	107.512	27.3818	279.969	90.5004	3.22391	1.68881	eptc-inducible aldehyde dehydrogenase
MSMEG_6426	144.819	36.8836	381.118	121.125	3.22368	1.68871	conserved hypothetical protein
MSMEG_3603	41.341	10.529	113.781	36.1612	3.22329	1.68853	oxidoreductase, zinc-binding dehydrogenase family protein
MSMEG_4846	94.9144	27.7721	253.534	91.735	3.22309	1.68845	probable enoyl-CoA hydratase
MSMEG_4604	71.1014	18.1086	190.609	60.5781	3.22253	1.6882	hypothetical protein
MSMEG_5373	109.188	28.208	286.886	93.1198	3.2224	1.68814	nitrilase 2
MSMEG_0868	18.305	4.75406	51.9646	17.5417	3.22237	1.68812	hypothetical protein
MSMEG_0185	112.188	28.5727	296.677	94.2882	3.22217	1.68803	MmpL6 protein
MSMEG_1993	95.7458	24.3852	254.169	80.7784	3.2215	1.68773	MaoC like domain protein
MSMEG_2395	71.7095	18.2634	190.726	61.0512	3.22119	1.6876	D-alanine--D-alanine ligase
MSMEG_2209	52.4858	13.3674	142.469	45.2787	3.22109	1.68755	transcriptional regulator, GntR family protein
MSMEG_4303	45.2083	11.514	120.623	39.3063	3.22091	1.68747	methyltransferase
MSMEG_4103	98.7365	25.1468	261.823	83.2109	3.22069	1.68737	alkanesulfonate monooxygenase
MSMEG_0565	108.128	27.5388	286.051	90.9109	3.22056	1.68731	putative glycosyl transferases group 1
MSMEG_5453	14.4148	3.72966	44.2036	14.2309	3.22031	1.6872	conserved hypothetical protein
MSMEG_2793	50.8955	14.0302	139.766	47.3941	3.2198	1.68697	sensor-type histidine kinase PrrB
MSMEG_1594	104.55	26.6275	276.726	87.9473	3.21952	1.68685	enoyl-CoA hydratase
MSMEG_6443	55.0008	14.143	147.611	47.7429	3.21884	1.68654	dinP	DNA polymerase IV
MSMEG_4035	70.6728	17.9994	189.281	60.156	3.21884	1.68654	citrate synthase
MSMEG_0277	83.6893	21.3145	222.792	70.8062	3.21791	1.68613	putative aminotransferase
MSMEG_3869	68.0866	17.3407	182.545	58.0152	3.21771	1.68603	conserved hypothetical protein
MSMEG_5944	121.187	31.3887	318.628	103.212	3.21753	1.68595	glucose-methanol-choline oxidoreductase
MSMEG_3369	76.1565	19.396	201.849	64.6213	3.21736	1.68588	putative transport protein
MSMEG_0591	69.5309	17.7086	185.405	59.1916	3.21733	1.68586	rhaB	rhamnulokinase
MSMEG_2240	83.9421	21.632	224.717	71.8044	3.21688	1.68566	cytochrome P450
MSMEG_2500	95.4134	24.3005	251.577	80.3785	3.21648	1.68548	conserved hypothetical protein
MSMEG_5991	88.0821	22.4333	233.969	74.3584	3.21587	1.68521	MaoC like domain, putative
MSMEG_1103	31.1284	19.8571	76.9337	66.0718	3.21578	1.68517	O-succinylbenzoate synthase
MSMEG_1516	114.019	29.039	300.039	95.5854	3.21533	1.68497	thioredoxin reductase
MSMEG_5374	100.762	26.0453	264.646	85.9504	3.21499	1.68481	glutamate--ammonia ligase
MSMEG_2463	78.3594	19.9571	208.824	66.3672	3.21453	1.68461	nicotine dehydrogenase chain A
MSMEG_4453	62.7944	16.3638	171.156	54.8139	3.21439	1.68454	conserved hypothetical protein
MSMEG_5011	25.878	6.59078	40.3491	23.3961	3.21391	1.68433	hypothetical protein
MSMEG_0515	87.2676	22.2259	231.714	73.6418	3.21373	1.68425	probable sugar transporter sugar binding lipoprotein
MSMEG_6597	80.3989	20.4765	214.002	68.0127	3.2134	1.6841	hydrolase of the alpha/beta superfamily protein
MSMEG_1898	91.1529	23.2154	241.684	76.8106	3.21327	1.68404	succinyl-CoA	3-ketoacid-coenzyme A transferase 1, precursor
MSMEG_1417	103.31	26.3117	272.977	86.756	3.21313	1.68398	glyoxalase family protein
MSMEG_3346	103.024	26.2387	272.235	86.52	3.21307	1.68395	putative hydroxyacid aldolase
MSMEG_4365	64.87	16.5215	171.564	55.2835	3.21225	1.68358	conserved hypothetical protein
MSMEG_2461	72.7617	18.5314	194.233	61.73	3.21175	1.68336	transporter permease 2, putative
MSMEG_6278	41.3207	10.6762	111.72	36.4997	3.21163	1.68331	metallo-beta-lactamase superfamily protein, putative
MSMEG_1606	83.0384	21.2416	212.676	70.4298	3.21154	1.68327	benzoylformate decarboxylase
MSMEG_5718	91.6365	26.1965	243.167	86.3275	3.21098	1.68301	transcriptional regulator, TetR family protein
MSMEG_5641	122.385	31.1699	321.856	102.29	3.21077	1.68292	glycosyl transferase, group 1 family protein
MSMEG_6228	75.8326	19.913	190.783	66.123	3.20963	1.68241	hypothetical protein
MSMEG_6793	134.983	35.3471	347.541	115.651	3.20935	1.68228	hypothetical protein
MSMEG_0780	126.608	33.0018	323.309	108.119	3.20922	1.68222	phosphotransferase enzyme family protein
MSMEG_6587	74.6937	19.0235	198.315	63.2581	3.20913	1.68218	hrpA	ATP-dependent helicase HrpA
MSMEG_5855	138.729	35.3323	363.718	115.594	3.20911	1.68217	conserved hypothetical protein
MSMEG_4871	86.1033	22.6061	228.352	74.7396	3.20848	1.68189	3-hydroxyacyl-CoA dehydrogenase type-2
MSMEG_0817	130.915	34.6089	337.096	113.241	3.20822	1.68177	LysR-family protein transcriptional regulator
MSMEG_3914	104.454	29.0523	288.354	95.4124	3.20816	1.68174	beta-lactamase
MSMEG_2361	130.17	33.1526	341.604	108.567	3.20815	1.68174	phosphoribosylglycinamide formyltransferase
MSMEG_2179	98.1073	26.0223	253.491	85.6813	3.20776	1.68157	transcriptional regulatory protein
MSMEG_0748	64.5017	16.4277	172.746	54.9012	3.2076	1.6815	ATPase associated with various cellular activities, AAA_5
MSMEG_6293	77.3613	20.1209	206.721	66.7276	3.20667	1.68107	transcriptional regulatory protein
MSMEG_5413	65.8601	16.7737	176.163	55.987	3.20626	1.68089	exopolyphosphatase
MSMEG_6385	127.187	32.639	333.82	106.847	3.20601	1.68078	putative oxidoreductase in MprA 5'region
MSMEG_6828	77.3744	19.7062	205.731	65.3841	3.206	1.68077	transcriptional regulator
MSMEG_0442	89.493	23.1312	238.699	76.3482	3.20532	1.68047	tetracyclin repressor, C-all-alpha domain protein
MSMEG_6417	138.704	38.5762	357.418	125.774	3.20328	1.67955	conserved hypothetical protein
MSMEG_6800	94.1736	23.9847	248.636	79.0199	3.20275	1.67931	phosphoribulokinase/uridine kinase
MSMEG_3573	45.9515	11.7032	124.438	39.6804	3.20237	1.67914	integral membrane protein, putative
MSMEG_0749	89.806	22.8724	237.364	75.4374	3.20192	1.67894	carbon monoxide dehydrogenase subunit G (CoxG) family protein
MSMEG_1150	136.931	34.8744	358.225	113.849	3.20142	1.67871	conserved hypothetical protein
MSMEG_2224	92.2675	23.4993	238.938	77.4294	3.20129	1.67865	acetyl-CoA C-acyltransferase
MSMEG_4592	88.0684	22.8587	232.998	75.3759	3.20117	1.6786	acyl-CoA dehydrogenase family protein
MSMEG_3999	140.389	36.3234	368.099	118.455	3.20054	1.67832	ABC transporter periplasmic-binding protein YphF
MSMEG_2792	54.1433	13.9167	140.431	46.7336	3.20001	1.67808	Clp amino terminal domain protein
MSMEG_5815	112.669	28.6954	295.844	94.0234	3.19994	1.67804	betaine aldehyde dehydrogenase
MSMEG_2736	89.1953	23.2095	231.05	76.445	3.19895	1.6776	GTP-binding protein
MSMEG_4715	75.9691	19.3483	201.645	64.0856	3.19858	1.67743	acyl-CoA dehydrogenase
MSMEG_2880	77.5939	19.7621	205.792	65.4035	3.1983	1.67731	enoyl-CoA hydratase
MSMEG_1612	87.655	22.3245	230.657	73.5914	3.19798	1.67716	extracellular solute-binding protein, family protein 3
MSMEG_5456	58.1172	17.0231	160.29	56.6367	3.19793	1.67714	MK35 lipoprotein
MSMEG_2471	57.9547	14.7603	153.685	49.3845	3.19693	1.67669	pyruvate dehydrogenase alpha subunit
MSMEG_4482	57.0572	14.5317	150.392	48.6405	3.19608	1.6763	DNA primase
MSMEG_2464	124.596	31.7328	325.947	103.59	3.19527	1.67594	[2Fe-2S] binding domain protein
MSMEG_1664	53.0069	13.5001	142.627	45.3288	3.19506	1.67584	hypothetical protein
MSMEG_2362	67.0161	17.0681	163.092	56.723	3.19474	1.6757	ligA	DNA ligase, NAD-dependent
MSMEG_3389	99.0864	25.236	259.449	82.8146	3.19465	1.67566	putative acetolactate synthase
MSMEG_2276	79.4078	20.2241	210.191	66.8015	3.19455	1.67561	hypE	hydrogenase expression/formation protein HypE
MSMEG_1534	42.4626	11.6642	112.815	39.4516	3.19417	1.67544	probable conserved membrane protein
MSMEG_4259	17.6954	4.50678	52.1966	16.5888	3.19403	1.67538	DNA polymerase III, epsilon subunit
MSMEG_4907	133.926	34.1091	349.624	111.115	3.19334	1.67507	Mov34/MPN/PAD-1 family protein
MSMEG_3820	49.6712	12.6506	132.225	42.5886	3.19317	1.67499	hypothetical protein
MSMEG_0765	106.789	27.1977	280.152	89.0361	3.19303	1.67493	zinc finger, UBP-type
MSMEG_5553	86.9206	22.1375	221.837	72.874	3.19282	1.67483	cheR	CheR methyltransferase, SAM binding domain protein
MSMEG_6487	71.6255	18.242	189.972	60.4143	3.19167	1.67431	2-hydroxy-3-carboxy-6-oxo-7-methylocta-2, 4-dienoate decarboxylase
MSMEG_4095	73.6808	18.7655	195.332	62.0793	3.19138	1.67418	putative monooxygenase
MSMEG_4004	95.6987	24.3732	251.625	79.97	3.19117	1.67408	3-oxoacyl-[acyl-carrier-protein] reductase
MSMEG_6330	41.5705	11.2172	116.106	37.9842	3.19094	1.67398	prephenate dehydrogenase
MSMEG_1660	37.0548	10.6021	104.877	36.0208	3.19087	1.67395	oxidoreductase, 2-nitropropane dioxygenase family protein
MSMEG_0357	80.5456	21.1009	215.069	69.521	3.19086	1.67395	transmembrane transport protein
MSMEG_6240	30.7329	7.82726	85.4766	27.1656	3.19075	1.6739	conserved hypothetical protein
MSMEG_4471	90.1822	23.657	232.688	77.6551	3.18997	1.67354	MarR-family protein transcriptional regulator
MSMEG_6004	89.428	22.7761	235.489	74.8417	3.18983	1.67348	oxidoreductase, 2-nitropropane dioxygenase family protein
MSMEG_0321	68.9434	18.2804	183.19	60.4894	3.18922	1.6732	transcriptional regulator
MSMEG_4132	67.8389	17.2777	180.257	57.288	3.18903	1.67312	putative transposase
MSMEG_2710	66.6228	16.9679	177.147	56.2997	3.189	1.6731	hypothetical protein
MSMEG_0984	71.7932	18.4859	192.371	61.1381	3.18888	1.67305	trap transporter, 4tm/12tm fusion protein
MSMEG_1190	128.428	33.3285	326.15	108.444	3.18813	1.67271	serine/threonine-protein kinase PknD
MSMEG_5642	32.3932	8.64391	86.3775	29.7459	3.18811	1.6727	acetyl-coenzyme a carboxylase carboxyl transferase
MSMEG_0553	74.8093	19.0529	198.01	62.9304	3.18808	1.67269	probable sugar ABC transporter, substrate-binding protein, putative
MSMEG_2860	54.3824	13.8505	145.817	46.3425	3.18795	1.67263	virulence factor mce family protein
MSMEG_6142	91.73	23.3624	239.757	76.6642	3.18787	1.67259	nucleoside-diphosphate-sugar epimerase
MSMEG_3799	32.9612	8.39476	91.0753	28.945	3.18741	1.67239	conserved hypothetical protein
MSMEG_0158	125.789	32.2377	330.198	104.941	3.18739	1.67237	formyl-coenzyme A transferase
MSMEG_4391	56.5484	14.4021	151.311	48.0888	3.18714	1.67226	acyl-CoA dehydrogenase-family protein
MSMEG_6839	106.098	27.9673	268.248	91.3126	3.18678	1.6721	transcriptional regulator, AraC family protein
MSMEG_4100	77.0104	19.6135	203.547	64.6899	3.18674	1.67208	ABC transporter permease protein
MSMEG_1149	79.3639	20.2129	209.53	66.5915	3.18634	1.6719	conserved hypothetical protein
MSMEG_3467	46.2311	11.7744	124.918	39.7006	3.1861	1.67179	conserved hypothetical protein
MSMEG_6265	206.492	52.5906	531	169.674	3.18477	1.67119	transcriptional regulator
MSMEG_2969	47.3907	12.0698	127.812	40.6205	3.18449	1.67106	NADH	flavin oxidoreductase/nadh oxidase
MSMEG_0328	107.969	27.4982	282.384	89.7457	3.18426	1.67096	hypothetical protein
MSMEG_3065	21.2832	5.42053	61.1642	19.4388	3.18335	1.67055	sun	ribosomal RNA small subunit methyltransferase B
MSMEG_2507	145.707	38.6024	381.996	125.067	3.18331	1.67053	IclR-family protein transcriptional regulator
MSMEG_5046	76.9736	20.3762	204.472	67.0384	3.18291	1.67035	drug transporter
MSMEG_2048	51.7884	13.1898	138.962	44.1641	3.18286	1.67032	alcohol dehydrogenase
MSMEG_3332	147.751	37.6302	383.689	121.942	3.18253	1.67017	transcriptional regulator, TetR family protein
MSMEG_4128	105.518	27.2134	277.402	88.786	3.18239	1.67011	conserved hypothetical protein
MSMEG_4864	79.3464	20.2084	209.167	66.476	3.18156	1.66974	3-ketosteroid dehydrogenase
MSMEG_3926	116.339	29.9933	302.496	97.5957	3.1812	1.66957	cation-transporting ATPase Pma1
MSMEG_3915	137.849	35.1082	358.275	113.865	3.18113	1.66954	NAD-dependent alcohol dehydrogenase
MSMEG_6137	39.1941	9.98221	106.775	33.9346	3.18102	1.66949	non-ribosomal peptide synthetase
MSMEG_5127	59.6771	16.1537	156.19	53.5633	3.18085	1.66941	hypothetical protein
MSMEG_3485	111.09	28.2932	289.916	92.1394	3.17955	1.66882	putative ECF sigma factor RpoE1
MSMEG_1402	52.2908	13.4852	141.291	45.0523	3.17928	1.6687	hypothetical protein
MSMEG_2864	46.0162	11.7197	124.09	39.4375	3.17912	1.66863	conserved hypothetical protein
MSMEG_2550	92.369	23.5251	239.604	76.9646	3.17897	1.66856	glyoxylate reductase
MSMEG_0338	98.8874	25.1853	257.983	82.2403	3.1789	1.66853	acyl-CoA dehydrogenase fadE12
MSMEG_6489	55.66	14.1758	148.648	47.2424	3.1789	1.66853	2,6-dihydroxypyridine hydroxylase
MSMEG_4876	67.5297	17.1989	178.842	56.8385	3.17813	1.66818	acyl-CoA synthase
MSMEG_0561	76.1043	19.7707	199.273	65.0056	3.17783	1.66804	putative TetR family protein receptor protein
MSMEG_5644	92.0224	23.4369	238.234	76.6529	3.1777	1.66798	membrane protein
MSMEG_2997	54.1444	13.7899	144.722	45.9947	3.1775	1.66789	conserved hypothetical protein
MSMEG_0730	58.0241	15.7436	164.223	52.1922	3.17686	1.6676	oleandomycin glycosyltransferase
MSMEG_6154	80.6501	21.3105	211.211	69.8729	3.17666	1.66751	adenylate cyclase, family protein 3
MSMEG_5711	55.0237	14.0138	146.904	46.688	3.17628	1.66734	oxidoreductase, short chain dehydrogenase/reductase family protein
MSMEG_6933	305.843	77.894	778.284	249.576	3.17611	1.66726	trxB	thioredoxin-disulfide reductase
MSMEG_4117	97.4026	24.8071	254.746	80.9619	3.17594	1.66718	2-deoxy-D-gluconate 3-dehydrogenase
MSMEG_6600	100.701	25.6472	263.09	83.6135	3.17533	1.66691	transposase
MSMEG_6682	120.753	30.7542	313.966	99.7828	3.17384	1.66623	RNA polymerase sigma-70 factor, putative
MSMEG_0418	109.719	28.0009	284.321	91.0433	3.1738	1.66621	succinate dehydrogenase flavoprotein subunit
MSMEG_1961	99.8486	25.4301	260.746	82.8686	3.17322	1.66595	conserved hypothetical protein
MSMEG_4101	76.8966	20.9283	203.939	68.5769	3.17293	1.66581	ABC-type transporter, substrate binding protein
MSMEG_1329	51.0273	12.996	136.551	43.3978	3.17218	1.66548	major facilitator superfamily protein MFS_1, putative
MSMEG_6350	348.15	88.669	891.709	283.397	3.17163	1.66523	#N/A
MSMEG_0376	161.833	41.568	421.634	134.001	3.17143	1.66513	transcriptional regulator, AraC family protein
MSMEG_1954	130.006	34.7832	339.294	112.46	3.17077	1.66483	ABC1 family protein
MSMEG_0581	45.8753	11.6838	123.377	39.2111	3.17027	1.6646	gabT	4-aminobutyrate transaminase
MSMEG_0683	67.0786	17.1146	162.022	56.4269	3.1702	1.66457	conserved hypothetical protein
MSMEG_0468	70.2009	19.7332	184.509	64.7207	3.16982	1.6644	integral membrane protein
MSMEG_2918	51.9236	13.2828	137.541	44.2676	3.16938	1.6642	short-chain dehydrogenase/reductase SDR
MSMEG_5364	110.016	29.4527	270.877	95.5115	3.16922	1.66413	amidohydrolase 2
MSMEG_0861	36.6881	9.34397	100.001	31.7818	3.16917	1.66411	psd	phosphatidylserine decarboxylase
MSMEG_0715	83.3414	21.4455	217.167	70.1245	3.16876	1.66392	3-oxoacyl-[acyl-carrier-protein] reductase
MSMEG_0097	77.3747	19.9434	204.415	65.3637	3.16872	1.6639	oxidoreductase, zinc-binding dehydrogenase family protein
MSMEG_5344	75.0823	19.1224	190.261	62.7506	3.16814	1.66363	hypothetical protein
MSMEG_1327	70.1725	17.872	184.976	58.788	3.16808	1.66361	recB	exodeoxyribonuclease V, beta subunit
MSMEG_5423	83.0965	21.1636	217.783	69.2144	3.16801	1.66358	mfd	transcription-repair coupling factor
MSMEG_1711	82.4208	20.9915	216.025	68.6555	3.16739	1.66329	ATP binding protein of ABC transporter
MSMEG_4428	88.6986	22.7144	232.705	74.0976	3.16675	1.663	conserved hypothetical protein
MSMEG_2640	54.3189	13.8343	144.649	45.9713	3.1664	1.66284	3-dehydroshikimate dehydratase
MSMEG_3449	102.672	27.3017	268.108	88.6083	3.16618	1.66275	DNA-binding protein
MSMEG_5387	64.2405	16.8682	170.195	55.5673	3.1658	1.66257	conserved hypothetical protein
MSMEG_6866	94.7908	24.1419	247.264	78.584	3.16539	1.66238	dipeptide transport system permease protein DppB
MSMEG_2202	105.11	26.7701	273.363	86.8784	3.1645	1.66198	dimethylaniline monooxygenase [N-oxide-forming] 5
MSMEG_2169	42.1153	10.7262	113.596	36.1025	3.16407	1.66178	accD	acetyl-CoA carboxylase, carboxyl transferase, beta subunit
MSMEG_3965	155.062	39.4923	397.319	127.071	3.16285	1.66123	hypothetical protein
MSMEG_4152	148.472	37.8137	383.06	121.742	3.16233	1.66099	phenoxybenzoate dioxygenase beta subunit
MSMEG_2832	146.196	48.4007	488.349	155.204	3.16198	1.66083	hypothetical protein
MSMEG_5193	67.0808	17.0846	170.033	56.1827	3.16196	1.66082	transcriptional regulator, AraC family protein
MSMEG_4653	87.2999	22.2341	228.004	72.4627	3.16185	1.66077	AP endonuclease, family protein 2 superfamily protein
MSMEG_3129	84.9932	21.6466	222.137	70.5982	3.16154	1.66063	putative HTH-type transcriptional regulator
MSMEG_2057	71.4344	18.1934	187.78	59.6791	3.16146	1.66059	nuoG	NADH-quinone oxidoreductase, G subunit
MSMEG_0130	51.7431	14.8558	139.312	49.1258	3.16136	1.66055	transcriptional regulator, GntR family protein
MSMEG_1416	98.8704	26.051	255.213	84.516	3.16128	1.66051	Pyridine nucleotide-disulphide oxidoreductase
MSMEG_3778	73.324	19.0646	196.412	62.4224	3.16092	1.66034	pheS	phenylalanyl-tRNA synthetase, alpha subunit
MSMEG_0090	62.0815	15.8113	164.044	52.1354	3.16069	1.66024	conserved hypothetical protein
MSMEG_0463	94.5125	24.071	246.125	78.2218	3.15989	1.65988	MmpL4 protein
MSMEG_2256	79.1738	20.5533	208.928	67.1013	3.15967	1.65978	conserved hypothetical protein
MSMEG_3148	27.0211	6.88191	75.1962	23.8984	3.15893	1.65944	conserved hypothetical protein
MSMEG_3534	59.1134	15.9615	164.209	52.5796	3.15889	1.65942	4-hydroxybenzoyl-CoA thioesterase
MSMEG_6801	75.5505	19.2417	198.041	62.9401	3.15883	1.65939	kinase, pfkB family protein
MSMEG_4422	108.123	27.5374	280.469	89.137	3.15856	1.65927	oxidoreductase
MSMEG_2205	57.397	15.088	154.295	49.8106	3.1583	1.65915	putative acyl-CoA dehydrogenase
MSMEG_4010	148.589	37.8436	382.852	121.675	3.15819	1.6591	glyoxalase family protein
MSMEG_0368	75.2563	19.1668	197.245	62.6873	3.15803	1.65903	hypothetical protein
MSMEG_1638	104.096	26.5117	270.194	85.8712	3.15761	1.65883	Roadblock/LC7 domain protein
MSMEG_3231	62.0987	16.2415	145.272	53.4388	3.15743	1.65875	cydD	ABC transporter, CydDC cysteine exporter (CydDC-E) family protein, permease/ATP-binding protein CydD
MSMEG_6586	42.0047	10.698	113.07	35.9352	3.15738	1.65873	alpha/beta hydrolase, putative
MSMEG_4601	93.7952	23.8884	244.109	77.5811	3.15734	1.65871	transcriptional regulator, AraC family protein
MSMEG_4378	107.812	27.4584	268.361	88.8357	3.15674	1.65844	two-component system response regulator
MSMEG_6374	79.6882	20.2955	208.342	66.214	3.15625	1.65821	panE	2-dehydropantoate 2-reductase
MSMEG_4309	44.7683	11.4019	120.016	38.1428	3.1562	1.65819	Low molecular weight protein-tyrosine-phosphatase
MSMEG_0954	78.4097	20.1672	203.148	65.7999	3.15583	1.65802	hemD	uroporphyrinogen-III synthase
MSMEG_6163	98.5546	25.1005	239.572	81.3629	3.15561	1.65792	conserved hypothetical protein
MSMEG_6513	51.4257	13.0974	136.053	43.4802	3.1552	1.65773	membrane transport protein
MSMEG_2935	43.5831	11.1	116.977	37.1768	3.1551	1.65769	phosphatidylinositol alpha-mannosyltransferase
MSMEG_6111	46.4974	11.8423	124.338	39.5165	3.15493	1.65761	tilS	tRNA(Ile)-lysidine synthetase
MSMEG_0197	106.405	27.7304	272.667	89.6298	3.1545	1.65741	nudix hydrolase
MSMEG_6762	239.891	61.4524	616.425	195.967	3.15387	1.65712	transcriptional regulator
MSMEG_3546	90.4709	25.366	247.895	82.1421	3.15338	1.6569	conserved hypothetical protein
MSMEG_4663	83.8919	21.3661	218.759	69.5245	3.15318	1.65681	protein IolB
MSMEG_0772	88.1506	23.2492	228.935	75.4556	3.15292	1.65669	phytase
MSMEG_6525	82.2249	23.3983	199.568	75.91	3.15226	1.65639	hypothetical protein
MSMEG_5676	55.7901	14.209	147.69	46.9378	3.15194	1.65624	citrate synthase
MSMEG_6446	136.113	35.3098	346.941	113.439	3.15175	1.65615	hypothetical protein
MSMEG_0123	80.3748	20.4704	209.767	66.6669	3.15164	1.6561	hypothetical protein
MSMEG_1502	128.104	32.6263	330.304	104.975	3.15155	1.65606	ABC transporter, ATP-binding protein
MSMEG_1409	105.89	26.9689	274.189	87.1409	3.15139	1.65599	arcA	arginine deiminase
MSMEG_5563	90.0846	24.2637	234.614	78.6064	3.15102	1.65582	AraC-family protein transcriptional regulator
MSMEG_0205	98.136	28.6479	256.655	92.4059	3.15051	1.65559	tetracenomycin polyketide synthesis hydroxylase TcmH
MSMEG_0079	75.1165	21.3226	187.641	69.3231	3.1503	1.65549	hypothetical protein
MSMEG_5492	67.3503	17.1532	176.787	56.1853	3.15015	1.65542	acetyl-CoA carboxylase carboxyltransferase
MSMEG_0724	181.334	47.1687	468.684	150.722	3.1498	1.65526	IS1137, transposase orfA
MSMEG_2564	55.0072	14.0096	145.609	46.2765	3.14975	1.65524	oxidoreductase, zinc-binding dehydrogenase family protein
MSMEG_2919	101.104	27.2448	245.247	87.9634	3.14973	1.65523	2-dehydropantoate 2-reductase
MSMEG_6152	30.4945	7.76654	83.7303	26.6106	3.14955	1.65514	#N/A
MSMEG_2402	28.8565	7.34935	79.567	25.2875	3.14845	1.65464	dihydroxyacetone kinase
MSMEG_4421	67.692	17.2402	177.543	56.4258	3.1483	1.65457	conserved hypothetical protein
MSMEG_0830	33.7098	8.58543	89.5696	29.1722	3.14771	1.6543	acetyltransferase, gnat family protein
MSMEG_3405	102.214	27.8132	262.927	89.6877	3.14744	1.65418	methylenomycin A resistance protein
MSMEG_3203	114.08	30.9219	308.137	99.4683	3.14732	1.65412	transporter, LysE family protein
MSMEG_0279	89.8744	24.2154	231.987	78.3473	3.14678	1.65387	amino acid permease
MSMEG_0004	35.4154	9.01982	96.0615	30.5297	3.14673	1.65385	hypothetical protein
MSMEG_0652	55.478	14.1295	146.622	46.5983	3.14606	1.65355	hypothetical protein
MSMEG_3202	72.6293	18.9368	192.718	61.7197	3.14592	1.65348	hypothetical protein
MSMEG_0295	97.9146	24.9375	253.59	80.5942	3.1458	1.65343	oxidoreductase, FAD-binding
MSMEG_5564	174.254	45.8423	449.279	146.351	3.14568	1.65337	NAD(P)H dehydrogenase, quinone family protein
MSMEG_0871	54.9046	13.9835	145.139	46.1273	3.14529	1.65319	putative aldehyde or xanthine dehydrogenase, molybdopterin binding subunit protein
MSMEG_1121	57.8862	14.7428	152.641	48.5113	3.145	1.65306	conserved hypothetical protein
MSMEG_3426	103.616	26.9666	267.304	86.9479	3.14475	1.65294	short chain dehydrogenase
MSMEG_6648	79.1516	20.1589	206.156	65.5193	3.14381	1.65251	pyc	pyruvate carboxylase
MSMEG_1019	295.532	85.6009	470.249	271.167	3.14277	1.65204	ribonucleoside-diphosphate reductase, alpha subunit
MSMEG_5867	48.8242	12.4349	129.393	41.221	3.14264	1.65198	nuclear transport factor 2 (NTF2) domain superfamily protein
MSMEG_4116	137.778	35.0901	353.684	112.405	3.14228	1.65181	3-hydroxybutyryl-CoA dehydrogenase
MSMEG_6020	89.6574	22.8345	231.979	73.8939	3.14224	1.6518	D-xylose-binding periplasmic protein
MSMEG_0315	28.1422	7.16745	76.8074	24.663	3.14211	1.65173	probable conserved transmembrane protein
MSMEG_0181	137.106	34.9192	350.418	111.849	3.14175	1.65157	alpha-ketoglutarate-dependent taurine dioxygenase
MSMEG_5030	106.522	27.5939	264.9	88.833	3.14169	1.65154	conserved hypothetical protein TIGR00026
MSMEG_5202	104.477	26.609	266.999	85.7366	3.14161	1.6515	conserved membrane protein
MSMEG_5167	57.2338	14.5767	150.504	47.931	3.1413	1.65136	major facilitator superfamily protein MFS_1
MSMEG_2845	76.6724	19.5274	199.669	63.4575	3.14007	1.6508	ABC transporter permease protein
MSMEG_4331	51.0111	19.4424	143.067	63.1885	3.13997	1.65075	putative transcriptional regulator
MSMEG_4883	109.41	27.8652	282.033	89.6339	3.1399	1.65072	AMP-dependent synthetase and ligase
MSMEG_2299	274.903	78.9537	438.694	250.037	3.13978	1.65066	ribonucleoside-diphosphate reductase, alpha subunit
MSMEG_0994	64.1593	16.3405	168.149	53.44	3.13947	1.65052	resD	DNA-binding response regulator ResD
MSMEG_3783	64.8091	16.506	163.96	53.9576	3.13936	1.65047	acyl-CoA dehydrogenase
MSMEG_5986	100.437	25.58	250.908	82.4387	3.13915	1.65037	glmS	glucosamine--fructose-6-phosphate aminotransferase, isomerizing
MSMEG_3529	84.6452	21.558	219.639	69.8042	3.13877	1.6502	fatty acid hydroxylase
MSMEG_3487	143.202	41.5649	335.533	132.576	3.13818	1.64993	metal-dependent phosphohydrolase
MSMEG_5941	107.162	27.2927	273.511	87.778	3.13784	1.64977	3-ketosteroid dehydrogenase
MSMEG_0807	75.5117	19.2318	196.568	62.4721	3.13724	1.6495	leupeptin-inactivating enzyme 1
MSMEG_2047	83.651	22.6715	215.827	73.2616	3.13717	1.64947	probable enoyl-CoA hydratase
MSMEG_4957	81.9773	20.8785	212.786	67.6262	3.13669	1.64924	homoserine dehydrogenase
MSMEG_4144	94.7167	28.6192	266.215	91.8874	3.13605	1.64895	transcriptional regulator, LysR family protein
MSMEG_2492	45.5729	11.6068	116.194	38.5349	3.13599	1.64892	D-lactate dehydrogenase
MSMEG_5600	89.5721	24.1449	228.221	77.8531	3.13595	1.6489	conserved hypothetical protein
MSMEG_0023	41.8491	12.2728	106.345	40.6221	3.13588	1.64887	conserved hypothetical protein
MSMEG_2568	35.2744	10.1196	102.138	33.8679	3.13573	1.6488	LipW protein
MSMEG_6122	72.7416	18.5263	189.477	60.2185	3.13518	1.64855	ABC transporter, membrane spanning protein
MSMEG_3269	79.2865	20.1932	205.92	65.4441	3.13516	1.64854	putative sugar ABC transporter ATP-binding protein
MSMEG_0862	84.5581	21.5358	219.125	69.641	3.13461	1.64829	molybdopterin biosynthesis protein MoeA
MSMEG_2295	22.4171	5.70932	63.0236	20.0298	3.13441	1.64819	transcriptional regulator, TetR family protein
MSMEG_0819	85.7421	21.8825	220.698	70.7169	3.13414	1.64807	N-carbamoyl-L-amino acid amidohydrolase
MSMEG_4823	75.0995	19.1268	195.329	62.0784	3.13405	1.64803	cytochrome p450
MSMEG_2166	68.1014	17.3445	177.747	56.4904	3.13393	1.64797	transketoloase, C half
MSMEG_6296	94.7082	24.1209	244.52	77.7118	3.13332	1.64769	5-exo-alcohol dehydrogenase
MSMEG_2275	121.573	30.9631	311.957	99.1441	3.13312	1.6476	hypD	hydrogenase expression/formation protein HypD
MSMEG_0167	101.924	27.6259	250.284	88.6679	3.1324	1.64727	transmembrane transport protein
MSMEG_4146	111.984	29.3215	285.518	93.9764	3.13231	1.64723	quinone oxidoreductase
MSMEG_5633	76.6619	19.5248	199.12	63.2831	3.13198	1.64708	feruloyl-CoA synthetase
MSMEG_2409	88.6469	24.0115	224.156	77.332	3.13184	1.64701	alpha/beta hydrolase fold family protein
MSMEG_5822	67.9992	17.4238	177.565	56.6943	3.1315	1.64685	conserved hypothetical protein
MSMEG_1326	84.4528	21.509	218.636	69.4854	3.13143	1.64682	hypothetical protein
MSMEG_1714	102.075	25.997	262.853	83.5384	3.1314	1.64681	L-ribulose-5-phosphate 4-epimerase UlaF
[truncated: 4,766 more rows]

## Sheet: non coding genes
		Wild		RVB
Gene ID	Gene Name	Coverage	FPKM	Coverage	FPKM	Fold change	Log2 fold change
EBG00000994548	tRNA	0	0.22847	0	52.3176	228.991	7.83915
EBG00000994474	tRNA	123.944	42.2397	1662.41	528.338	12.5081	3.64479
EBG00000994446	tRNA	16.3881	4.17383	142.193	45.1909	10.8272	3.43659
EBG00000994517	tRNA	0	2.07197	0	20.4981	9.89302	3.30641
EBG00000994448	tRNA	16.589	4.225	0	39.3423	9.31178	3.21906
EBG00000994494	tRNA	38.4233	9.78589	236.146	75.0506	7.66926	2.93909
EBG00000994498	tRNA	58.8451	14.987	360.761	114.655	7.65025	2.93551
EBG00000994564	tRNA	0	15.1699	362.438	115.188	7.59317	2.9247
EBG00000994612	tRNA	83.2055	21.1913	503.987	160.174	7.55847	2.9181
EBG00000994462	tRNA	66.2973	16.885	396.934	126.151	7.47118	2.90134
EBG00000994455	tRNA	93.9589	23.9301	489.89	155.694	6.50621	2.70182
EBG00000994480	tRNA	0	63.6934	0	390.877	6.13685	2.6175
EBG00000994512	tRNA	146.988	37.4358	702.389	223.229	5.96297	2.57603
EBG00000994453	tRNA	136.465	34.7558	630.012	200.226	5.76094	2.52631
EBG00000994489	tRNA	129.751	33.0458	573.203	182.172	5.5127	2.46276
EBG00000994619	tRNA	141.916	36.144	581.048	184.665	5.10915	2.35308
EBG00000994554	tRNA	71.0704	18.1007	273.451	86.9064	4.80128	2.26342
EBG00000994581	Ms_IGR-7	157.832	40.1977	586.252	186.319	4.63507	2.21259
EBG00000994477	tRNA	98.6338	25.1207	356.569	113.323	4.51113	2.17349
EBG00000994638	Ms_IGR-7	192.716	49.0822	683.839	217.333	4.42795	2.14664
EBG00000994468	tRNA	28.964	7.37673	100.119	31.8193	4.31347	2.10885
EBG00000994546	tRNA	0	22.367	0	96.1021	4.29661	2.1032
EBG00000994484	tRNA	80.5	20.5023	270.162	85.8612	4.18789	2.06622
EBG00000994604	tRNA	0	10.9015	40.0972	43.6441	4.0035	2.00126
EBG00000994569	tRNA	102.521	26.1106	318.247	101.143	3.87364	1.95369
EBG00000994472	Ms_AS-1	96.102	24.4759	285.061	90.5964	3.70145	1.88809
EBG00000994572	Ms_IGR-8	63.3948	16.1458	184.506	58.6384	3.6318	1.86069
EBG00000994504	Ms_IGR-8	67.0454	17.0755	194.979	61.967	3.62899	1.85957
EBG00000994482	Ms_IGR-5	308.017	79.9635	882.54	285.525	3.5707	1.83621
EBG00000994470	Ms_AS-4	77.3144	19.6909	219.99	69.9159	3.55067	1.82809
EBG00000994540	tRNA	71.8451	101.265	290.896	353.22	3.48807	1.80243
EBG00000994644	tRNA	171.041	43.5619	460.096	146.225	3.35672	1.74705
EBG00000994487	tRNA	62.7297	15.9764	168.392	53.5172	3.34977	1.74406
EBG00000994592	tRNA-Sec	25.8893	7.86932	54.4671	25.8395	3.28357	1.71527
EBG00000994537	Ms_IGR-7	120.845	33.7633	318.364	110.02	3.25857	1.70424
EBG00000994556	tRNA	21.5068	5.4775	51.7123	16.4349	3.00043	1.58517
EBG00000994457	tRNA	89.7397	22.8555	214.671	68.2255	2.98508	1.57777
EBG00000994578	Ms_IGR-7	174.088	45.3137	418.534	133.016	2.93544	1.55358
EBG00000994625	Ms_AS-4	82.7921	21.086	193.415	61.47	2.9152	1.5436
EBG00000994527	Ms_IGR-4	156.039	39.741	359.952	114.398	2.87857	1.52535
EBG00000994509	Ms_AS-4	130.557	33.2511	299.702	95.2493	2.86455	1.51831
EBG00000994444	tRNA	50.0744	12.7533	114.943	36.5304	2.86439	1.51823
EBG00000994530	Ms_AS-8	250.153	63.7107	570.46	181.3	2.84568	1.50877
EBG00000994589	Ms_IGR-8	40.7511	10.3788	85.6547	28.0217	2.69991	1.43291
EBG00000994558	Ms_IGR-8	61.642	15.6994	133.106	42.303	2.69457	1.43005
EBG00000994515	tRNA	67.2738	17.1337	144.936	46.0627	2.68842	1.42676
EBG00000994598	Ms_IGR-8	43.8028	11.156	91.0524	29.6708	2.65963	1.41123
EBG00000994492	Ms_AS-8	200.513	51.068	384.393	122.165	2.39221	1.25834
EBG00000994476	ASdes	198.588	50.5777	362.235	115.123	2.27617	1.18661
EBG00000994450	Ms_IGR-8	113.381	28.8766	187.159	59.4816	2.05986	1.04254
EBG00000994475	tRNA	104.635	26.6492	167.27	53.1608	1.99484	0.996273
EBG00000994451	tRNA	0	0.276076	0	0.545957	1.97756	0.983722
EBG00000994635	Ms_AS-4	132.069	33.6362	207.573	65.9696	1.96127	0.971785
EBG00000994479	Ms_AS-5	136.267	34.7053	199.267	63.3297	1.82479	0.867727
EBG00000994562	Bacteria_small_SRP	151.337	39.0825	209.396	66.5489	1.70278	0.767893
EBG00000994631	Ms_AS-4	198.158	50.4681	255.32	81.144	1.60783	0.685114
EBG00000994520	tRNA	0	0.172956	0	0.265366	1.5343	0.617578
EBG00000994473	PK-G12rRNA	12460.6	3173.54	14987.8	4763.34	1.50096	0.585883
EBG00000994464	F6	291.558	74.2559	333.172	105.887	1.42597	0.511943
EBG00000994622	tRNA	413.784	105.385	458.252	145.639	1.38197	0.466722
EBG00000994501	tRNA	0	0.202134	0	0.271171	1.34154	0.423891
EBG00000994616	tRNA	10.589	2.69688	10.3014	3.27392	1.21396	0.279723
EBG00000994542	tRNA	0	0.239125	0	0.285155	1.19249	0.253981
EBG00000994575	5_ureB_sRNA	96.551	44.0784	88.8129	49.6195	1.12571	0.170834
EBG00000994466	SSU_rRNA_archaea	41569	10587.1	22869.2	10249.7	0.968139	-0.0467134
EBG00000994463	tRNA	0	0.213196	0	0.194232	0.911049	-0.134399
EBG00000994534	Ms_IGR-2	361.386	92.04	260.41	82.7617	0.899193	-0.153297
EBG00000994442	5S_rRNA	11.2705	736.339	1.00003	659.59	0.89577	-0.1588
EBG00000994550	tRNA	0	0	0	0.857025	0.857025	-0.222591
EBG00000994544	ASdes	1000.31	254.765	599.471	190.52	0.747826	-0.419226
EBG00000994566	5S_rRNA	14099.2	3590.88	8241.6	2619.29	0.729429	-0.45516
EBG00000994506	LSU_rRNA_bacteria	87873.4	22380.2	40357.5	12826.2	0.573104	-0.803131
EBG00000994524	LSU_rRNA_bacteria	139402	35503.8	53438.4	16983.5	0.478356	-1.06384
EBG00000994525	SSU_rRNA_archaea	38816.2	9885.96	14304	4546	0.459844	-1.12078
EBG00000994608	tRNA	105.479	26.8642	34.8219	11.0669	0.411957	-1.27944
EBG00000994532	tRNA	0	13.1217	0	5.18385	0.39506	-1.33986
EBG00000994549	PK-G12rRNA	38829.3	9889.29	12157.7	3863.88	0.390713	-1.35582
EBG00000994560	RNaseP_bact_a	34092.7	8683.75	9962.26	3169.39	0.36498	-1.45411
EBG00000994522	tRNA	37.1081	9.45093	0	2.86053	0.302672	-1.72417
EBG00000994594	tRNA	0	2.62904	0	0.249225	0.0947968	-3.39902
EBG00000994459	tmRNA	356013	90720.2	9375.3	2995.86	0.0330231	-4.92038

## Sheet: Sheet4
Gene ID	wild_Smeg_FPKM	RVB_Smeg_FPKM	Log 2 Fold Change	BP-GO
EBG00000994548	0.22847	52.3176	7.83915	#N/A
MSMEG_5611	28.8928	1039.22	5.12094	#N/A
MSMEG_6431	0	18.1092	4.25619	#N/A
MSMEG_1965	18.1191	307.805	4.01361	#N/A
MSMEG_3245	4.69681	90.2586	4.00173	#N/A
EBG00000994474	42.2397	528.338	3.64479	#N/A
MSMEG_0880	27.4209	342.719	3.59621	protein refolding [GO:0042026]
MSMEG_1166	0	10.2488	3.4917	#N/A
EBG00000994446	4.17383	45.1909	3.43659	#N/A
MSMEG_2833	48.9711	529.058	3.40698	#N/A
EBG00000994517	2.07197	20.4981	3.30641	#N/A
EBG00000994448	4.225	39.3423	3.21906	#N/A
MSMEG_1583	17.1198	163.516	3.18259	protein refolding [GO:0042026]
MSMEG_3696	2.90582	33.9464	3.16144	#N/A
MSMEG_2542	9.49967	91.9159	3.14558	#N/A
MSMEG_1365	16.8968	153.619	3.11094	translation [GO:0006412]
MSMEG_0424	54.2093	456.499	3.05078	#N/A
MSMEG_2385	41.9328	350.252	3.03235	#N/A
MSMEG_1193	21.3542	178.061	3.00183	#N/A
MSMEG_5102	28.1255	226.45	2.96519	#N/A
EBG00000994494	9.78589	75.0506	2.93909	#N/A
EBG00000994498	14.987	114.655	2.93551	#N/A
EBG00000994564	15.1699	115.188	2.9247	#N/A
EBG00000994612	21.1913	160.174	2.9181	#N/A
MSMEG_3699	14.3152	114.525	2.91516	#N/A
EBG00000994462	16.885	126.151	2.90134	#N/A
MSMEG_6517	1.39626	16.5823	2.87526	#N/A
MSMEG_0873	11.9464	92.9696	2.85964	#N/A
MSMEG_4676	14.987	114.655	2.85485	#N/A
MSMEG_5467	22.3085	165.318	2.83501	#N/A
MSMEG_0879	15.1919	114.279	2.83178	#N/A
MSMEG_1582	27.8701	203.962	2.82771	protein folding [GO:0006457]
MSMEG_2138	12.9297	97.817	2.82659	#N/A
MSMEG_0735	13.0178	96.2711	2.79475	regulation of transcription, DNA-templated [GO:0006355]; transcription, DNA-templated [GO:0006351]
MSMEG_3840	2.81954	25.2523	2.78097	transcription, DNA-templated [GO:0006351]
MSMEG_2288	28.6533	200.375	2.76362	leucine biosynthetic process [GO:0009098]
MSMEG_5425	3.81196	31.3361	2.74845	#N/A
MSMEG_1008	30.4369	208.409	2.73579	leucine biosynthetic process [GO:0009098]
MSMEG_5755	80.9455	544.691	2.73535	#N/A
MSMEG_2794	6.8458	51.1257	2.732	transcription, DNA-templated [GO:0006351]
EBG00000994455	23.9301	155.694	2.70182	#N/A
MSMEG_5612	31.5205	210.519	2.70137	#N/A
MSMEG_2538	11.0662	77.1928	2.69606	transcription, DNA-templated [GO:0006351]
MSMEG_5160	12.0519	83.0808	2.68752	#N/A
MSMEG_0201	17.3707	116.181	2.67327	#N/A
MSMEG_1765	6.03849	43.8807	2.67276	DNA restriction-modification system [GO:0009307]
MSMEG_2836	48.4991	312.5	2.66299	#N/A
MSMEG_2834	75.7658	479.757	2.64677	#N/A
MSMEG_6488	16.6325	109.061	2.64199	#N/A
MSMEG_1337	28.9261	183.783	2.62636	#N/A
MSMEG_3698	11.0684	73.5025	2.62606	#N/A
MSMEG_4478	22.8581	146.086	2.6241	#N/A
MSMEG_0010	32.2514	203.61	2.62139	#N/A
EBG00000994480	63.6934	390.877	2.6175	#N/A
MSMEG_1338	87.1441	539.107	2.61531	#N/A
MSMEG_0112	24.3149	153.754	2.61192	#N/A
MSMEG_4746	9.1285	60.9014	2.61155	#N/A
MSMEG_5281	30.31	189.999	2.60887	#N/A
MSMEG_6205	8.94861	59.6292	2.60745	#N/A
MSMEG_6287	60.417	372.74	2.60533	#N/A
MSMEG_2863	16.722	106.748	2.60404	#N/A
MSMEG_0676	16.105	102.49	2.597	regulation of transcription, DNA-templated [GO:0006355]; transcription, DNA-templated [GO:0006351]
MSMEG_3208	9.39331	61.8137	2.59542	glutamine metabolic process [GO:0006541]; histidine biosynthetic process [GO:0000105]
MSMEG_5598	4.05974	29.4404	2.58885	#N/A
EBG00000994512	37.4358	223.229	2.57603	#N/A
MSMEG_4949	3.95788	28.411	2.56856	#N/A
MSMEG_0538	50.4849	304.337	2.56818	#N/A
MSMEG_3712	12.6152	79.3741	2.56152	#N/A
MSMEG_5558	48.6034	288.079	2.54295	#N/A
MSMEG_4275	2.81699	21.2105	2.54073	cobalamin biosynthetic process [GO:0009236]; nucleoside biosynthetic process [GO:0009163]
MSMEG_3734	22.8424	137.63	2.53964	#N/A
MSMEG_0710	35.7363	211.748	2.53387	protein folding [GO:0006457]
MSMEG_6841	11.7368	72.4347	2.52746	#N/A
EBG00000994453	34.7558	200.226	2.52631	#N/A
MSMEG_0709	42.4494	246.165	2.50807	protein folding [GO:0006457]
MSMEG_4895	19.7339	115.712	2.4929	#N/A
MSMEG_5794	25.3923	146.991	2.48731	#N/A
MSMEG_3704	6.56181	41.2715	2.48288	#N/A
MSMEG_3116	6.03573	38.266	2.48051	inositol phosphate dephosphorylation [GO:0046855]; phosphatidylinositol phosphorylation [GO:0046854]
MSMEG_1972	23.3273	134.46	2.47722	#N/A
MSMEG_1460	6.95562	42.9007	2.4642	#N/A
MSMEG_2030	8.57577	51.7923	2.46287	#N/A
EBG00000994489	33.0458	182.172	2.46276	#N/A
MSMEG_4943	55.2288	308.775	2.46184	#N/A
MSMEG_4503	13.4544	78.6003	2.46126	#N/A
MSMEG_5756	98.8448	547.428	2.45754	#N/A
MSMEG_2261	17.0001	97.473	2.45172	#N/A
MSMEG_0008	31.7895	177.967	2.44839	#N/A
MSMEG_6225	13.7506	79.3876	2.4462	transmembrane transport [GO:0055085]
MSMEG_5187	21.5857	121.925	2.4443	#N/A
MSMEG_0425	5.50511	34.3512	2.44211	#N/A
MSMEG_4869	4.2442	27.4835	2.44133	#N/A
MSMEG_4662	8.22763	48.952	2.43651	#N/A
MSMEG_5692	9.87869	57.7221	2.4324	#N/A
MSMEG_6449	0.676844	7.99259	2.42299	#N/A
MSMEG_1541	9.42744	54.8116	2.42018	#N/A
MSMEG_1634	9.04519	52.7432	2.41958	#N/A
MSMEG_0009	49.0778	266.114	2.41521	#N/A
MSMEG_3589	43.1333	234.251	2.41426	#N/A
MSMEG_3788	6.31623	37.9969	2.41419	metabolic process [GO:0008152]
MSMEG_0908	10.8334	62.0485	2.41359	#N/A
MSMEG_2455	8.34701	48.7952	2.41343	#N/A
MSMEG_2600	12.4643	70.6796	2.41242	regulation of transcription, DNA-templated [GO:0006355]; transcription, DNA-templated [GO:0006351]
MSMEG_3481	3.40114	22.3955	2.41028	#N/A
MSMEG_3314	17.1946	95.538	2.40759	transmembrane transport [GO:0055085]
MSMEG_6348	24.2079	132.716	2.40722	#N/A
MSMEG_2438	17.0174	94.4644	2.40557	#N/A
MSMEG_0789	11.4327	64.5598	2.39867	thiamine biosynthetic process [GO:0009228]; thiamine diphosphate biosynthetic process [GO:0009229]
MSMEG_6895	50.8691	272.119	2.39658	translation [GO:0006412]
MSMEG_5882	7.61163	43.8586	2.38103	#N/A
MSMEG_6031	20.3197	109.997	2.38026	#N/A
MSMEG_0287	4.29108	26.523	2.379	#N/A
MSMEG_4789	12.4569	68.4959	2.36858	#N/A
MSMEG_5212	6.83106	39.3624	2.36573	#N/A
MSMEG_1622	4.85002	29.1377	2.36505	DNA repair [GO:0006281]
MSMEG_5295	7.42811	42.2952	2.36093	metabolic process [GO:0008152]
MSMEG_4725	16.3435	87.7082	2.35467	#N/A
EBG00000994619	36.144	184.665	2.35308	#N/A
MSMEG_2696	23.7577	125.337	2.35133	#N/A
MSMEG_2536	24.202	127.453	2.34963	#N/A
MSMEG_5047	10.3328	56.4584	2.34201	#N/A
MSMEG_1687	3.86931	23.6788	2.34148	#N/A
MSMEG_5960	37.2476	192.155	2.33632	#N/A
MSMEG_4660	10.4997	57.054	2.3358	#N/A
MSMEG_4813	21.5668	112.481	2.33018	#N/A
MSMEG_2551	22.4104	116.59	2.32854	#N/A
MSMEG_4408	30.2773	155.957	2.32718	#N/A
MSMEG_6423	23.9738	124.099	2.32458	lipid metabolic process [GO:0006629]
MSMEG_4944	31.126	159.789	2.32336	#N/A
MSMEG_3211	7.87519	43.3476	2.32101	histidine biosynthetic process [GO:0000105]
MSMEG_3814	18.038	93.8023	2.31604	#N/A
MSMEG_0537	36.5485	185.698	2.31388	#N/A
MSMEG_2053	15.0299	78.6652	2.31319	ATP synthesis coupled electron transport [GO:0042773]
MSMEG_4438	27.0692	138.427	2.31245	#N/A
MSMEG_4264	6.83454	37.8903	2.31149	#N/A
MSMEG_6925	17.3501	89.8806	2.30818	#N/A
MSMEG_1953	70.5494	351.576	2.30092	regulation of transcription, DNA-templated [GO:0006355]; response to antibiotic [GO:0046677]; transcription, DNA-templated [GO:0006351]
MSMEG_5325	1.89382	13.2511	2.30003	#N/A
MSMEG_3818	5.07265	28.7926	2.29456	glutamine metabolic process [GO:0006541]
MSMEG_3879	5.33969	30.0963	2.29426	#N/A
MSMEG_6292	11.225	58.9585	2.29413	regulation of DNA-templated transcription, elongation [GO:0032784]
MSMEG_4072	51.312	255.478	2.29362	#N/A
MSMEG_6456	28.216	142.001	2.29119	#N/A
MSMEG_5994	18.8344	96.0785	2.29115	#N/A
MSMEG_2662	17.9271	91.6102	2.29072	#N/A
MSMEG_4950	17.4561	88.7586	2.28195	#N/A
MSMEG_6231	8.05833	42.9832	2.27963	#N/A
MSMEG_6168	2.79914	17.4346	2.27867	#N/A
MSMEG_2448	5.92382	32.5351	2.27603	#N/A
MSMEG_5978	23.5526	117.807	2.27467	#N/A
MSMEG_0027	7.6372	40.6318	2.26905	#N/A
EBG00000994554	18.1007	86.9064	2.26342	#N/A
MSMEG_3963	5.83072	31.7122	2.25972	#N/A
MSMEG_1762	8.55837	44.7602	2.25926	#N/A
MSMEG_1860	47.7935	232.533	2.25887	#N/A
MSMEG_3780	9.87813	50.987	2.25672	cyclic nucleotide biosynthetic process [GO:0009190]; intracellular signal transduction [GO:0035556]
MSMEG_6407	11.4354	58.2007	2.25116	#N/A
MSMEG_6167	3.51199	20.46	2.24981	#N/A
MSMEG_0423	11.7922	59.7407	2.2474	#N/A
MSMEG_2795	11.8622	59.9509	2.24451	transmembrane transport [GO:0055085]
MSMEG_2560	8.84406	45.5707	2.2421	#N/A
MSMEG_6442	28.9144	140.465	2.24153	#N/A
MSMEG_6437	9.32395	47.6495	2.23643	copper ion transport [GO:0006825]
MSMEG_6018	19.4397	95.3027	2.2362	#N/A
MSMEG_5602	15.7408	77.8482	2.23571	#N/A
MSMEG_0453	20.9051	102.09	2.23456	carbohydrate metabolic process [GO:0005975]
MSMEG_1531	20.1676	98.5403	2.23342	#N/A
MSMEG_4812	7.92962	40.932	2.23138	#N/A
MSMEG_1241	42.5104	203.208	2.23061	#N/A
MSMEG_4764	23.6006	114.313	2.22879	transmembrane transport [GO:0055085]
MSMEG_5547	4.87173	26.5165	2.22844	#N/A
MSMEG_5973	22.399	108.608	2.22783	#N/A
MSMEG_0787	53.4936	254.091	2.22685	#N/A
MSMEG_5979	22.2162	107.65	2.22648	#N/A
MSMEG_1689	19.211	93.4737	2.22477	#N/A
MSMEG_6461	15.201	74.5935	2.22218	#N/A
MSMEG_4544	6.69521	34.8968	2.22182	#N/A
MSMEG_4607	14.6765	72.0678	2.22063	#N/A
MSMEG_0655	10.3118	51.6249	2.21792	#N/A
MSMEG_1868	61.766	290.446	2.21517	#N/A
MSMEG_1966	52.7536	248.478	2.21448	#N/A
EBG00000994581	40.1977	186.319	2.21259	#N/A
MSMEG_6447	29.084	138.166	2.20973	protein secretion [GO:0009306]
MSMEG_1230	7.38748	37.7953	2.20957	#N/A
MSMEG_6832	20.8113	99.7141	2.20712	#N/A
MSMEG_1535	6.49485	33.6021	2.20689	#N/A
MSMEG_0223	6.28596	32.5868	2.2047	#N/A
MSMEG_5754	28.9197	136.852	2.20395	DNA integration [GO:0015074]; DNA recombination [GO:0006310]
MSMEG_0174	13.1232	64.0299	2.20304	#N/A
MSMEG_2043	21.6796	103.27	2.20086	#N/A
MSMEG_1044	19.7096	94.208	2.20078	#N/A
MSMEG_1539	39.5696	185.251	2.19878	#N/A
MSMEG_1867	20.4463	97.3839	2.1977	transposition, DNA-mediated [GO:0006313]
MSMEG_4845	9.47326	47.0431	2.19762	#N/A
MSMEG_5760	8.44672	42.3184	2.19709	transcription, DNA-templated [GO:0006351]
MSMEG_0191	15.5496	74.8365	2.1961	#N/A
MSMEG_5365	13.339	64.4518	2.19049	#N/A
MSMEG_2699	9.13356	45.1615	2.18755	metabolic process [GO:0008152]
MSMEG_0803	16.0154	76.3496	2.18455	#N/A
MSMEG_5381	1.61301	10.8769	2.18437	#N/A
MSMEG_0691	2.78329	16.1784	2.18288	regulation of transcription, DNA-templated [GO:0006355]; transcription, DNA-templated [GO:0006351]
MSMEG_3351	17.2904	81.9435	2.18104	#N/A
MSMEG_5709	27.6769	128.994	2.18048	#N/A
MSMEG_4015	6.52874	33.1233	2.18028	#N/A
MSMEG_1374	15.5563	73.7983	2.17563	#N/A
MSMEG_6308	5.57263	28.6813	2.17501	#N/A
MSMEG_4437	22.291	104.176	2.17497	aerobic respiration [GO:0009060]; electron transport coupled proton transport [GO:0015990]; oxidative phosphorylation [GO:0006119]
MSMEG_2324	18.7914	88.3641	2.17482	#N/A
MSMEG_1167	26.4226	122.742	2.1739	#N/A
EBG00000994477	25.1207	113.323	2.17349	#N/A
MSMEG_0881	15.3635	72.8052	2.17324	#N/A
MSMEG_2709	11.3566	54.6536	2.1712	#N/A
MSMEG_2373	62.6752	285.718	2.17083	isoleucine biosynthetic process [GO:0009097]; valine biosynthetic process [GO:0009099]
MSMEG_4417	26.3087	121.791	2.16878	cellular protein modification process [GO:0006464]
MSMEG_1620	8.25537	40.6101	2.16857	#N/A
MSMEG_5324	19.086	89.1661	2.1664	#N/A
MSMEG_1430	22.6639	105.186	2.16583	regulation of transcription, DNA-templated [GO:0006355]; transcription, DNA-templated [GO:0006351]
MSMEG_5507	26.652	123.022	2.16514	#N/A
MSMEG_0582	8.88042	43.2743	2.16383	#N/A
MSMEG_1355	4.79829	24.9712	2.16321	#N/A
MSMEG_2008	11.0116	52.7408	2.16159	#N/A
MSMEG_1413	21.6008	100.068	2.16088	#N/A
MSMEG_2561	7.93068	38.9191	2.16024	#N/A
MSMEG_6632	11.4029	54.3094	2.15684	cellular carbohydrate metabolic process [GO:0044262]
MSMEG_2622	11.0982	52.9381	2.15651	#N/A
MSMEG_4859	19.2801	89.4002	2.15626	#N/A
MSMEG_1701	9.20748	44.4988	2.1562	nucleoside metabolic process [GO:0009116]
MSMEG_3009	20.4692	94.6607	2.15566	#N/A
MSMEG_3754	50.4367	227.748	2.15289	#N/A
MSMEG_6170	3.06544	17.0697	2.15209	#N/A
MSMEG_0236	9.12663	44.0025	2.15185	#N/A
MSMEG_5999	18.4241	85.2851	2.15126	#N/A
MSMEG_4404	13.5887	63.8056	2.15126	#N/A
MSMEG_6716	24.1774	110.791	2.1506	#N/A
MSMEG_2695	40.7648	184.423	2.15046	#N/A
MSMEG_4306	15.6976	73.0867	2.14957	#N/A
MSMEG_1691	6.05305	30.2833	2.14907	regulation of transcription, DNA-templated [GO:0006355]; transcription, DNA-templated [GO:0006351]
MSMEG_4775	9.11002	43.8378	2.14893	metabolic process [GO:0008152]
MSMEG_0337	18.1016	83.6989	2.14865	#N/A
EBG00000994638	49.0822	217.333	2.14664	#N/A
MSMEG_2835	62.177	278.727	2.14655	#N/A
MSMEG_5190	17.4014	80.4752	2.14654	#N/A
MSMEG_1388	22.8331	104.517	2.14644	metabolic process [GO:0008152]
MSMEG_1384	19.9456	91.4882	2.14262	#N/A
MSMEG_1454	15.279	70.8398	2.14177	#N/A
MSMEG_0086	8.28145	39.9576	2.14171	#N/A
MSMEG_4971	11.6167	54.6046	2.13987	#N/A
MSMEG_1851	6.8952	33.7746	2.13899	#N/A
MSMEG_0124	13.2459	61.6991	2.13789	transcription, DNA-templated [GO:0006351]
MSMEG_0827	29.4702	133.017	2.13694	transmembrane transport [GO:0055085]
MSMEG_0648	9.21575	43.9218	2.13662	#N/A
MSMEG_3048	2.66057	15.0677	2.13402	'de novo' pyrimidine nucleobase biosynthetic process [GO:0006207]; 'de novo' UMP biosynthetic process [GO:0044205]
MSMEG_3582	15.4772	71.2548	2.13262	cellular response to stress [GO:0033554]; protein quality control for misfolded or incompletely synthesized proteins [GO:0006515]
MSMEG_6147	25.5188	115.19	2.1314	#N/A
MSMEG_4212	7.77504	37.3942	2.12941	phosphorelay signal transduction system [GO:0000160]; response to external stimulus [GO:0009605]; transcription, DNA-templated [GO:0006351]
MSMEG_4364	15.5531	71.3952	2.12879	#N/A
MSMEG_6206	5.93415	29.3071	2.12787	#N/A
MSMEG_5751	48.4679	214.822	2.12528	#N/A
MSMEG_4940	61.2876	270.644	2.1247	ATP synthesis coupled proton transport [GO:0015986]
MSMEG_4299	19.7077	89.3051	2.12464	metabolic process [GO:0008152]
MSMEG_4939	36.8433	163.996	2.12432	ATP synthesis coupled proton transport [GO:0015986]
MSMEG_4952	14.2586	65.4423	2.12248	fatty acid biosynthetic process [GO:0006633]
MSMEG_4777	15.079	68.9314	2.12077	#N/A
MSMEG_4334	11.9858	55.451	2.12007	#N/A
MSMEG_0853	22.7045	102.039	2.11996	#N/A
MSMEG_1964	10.1469	47.3818	2.11782	#N/A
MSMEG_0754	27.2557	121.633	2.11773	#N/A
MSMEG_0499	26.8431	119.666	2.11562	#N/A
MSMEG_0384	26.5696	118.375	2.11435	dTDP-rhamnose biosynthetic process [GO:0019305]; extracellular polysaccharide biosynthetic process [GO:0045226]; rhamnose biosynthetic process [GO:0019300]
MSMEG_2733	0.960172	7.48597	2.1141	#N/A
MSMEG_5446	7.79414	37.0429	2.11301	folic acid-containing compound biosynthetic process [GO:0009396]
MSMEG_4648	12.1298	55.7683	2.11225	regulation of transcription, DNA-templated [GO:0006355]; transcription, DNA-templated [GO:0006351]
MSMEG_2253	26.5958	118.071	2.1093	#N/A
MSMEG_5296	6.25121	30.2809	2.10899	#N/A
EBG00000994468	7.37673	31.8193	2.10885	#N/A
MSMEG_4599	26.5348	117.756	2.10868	#N/A
MSMEG_6455	12.9549	59.1726	2.10834	#N/A
MSMEG_4850	18.6074	83.4929	2.10743	#N/A
MSMEG_2325	17.2878	77.7335	2.1061	#N/A
MSMEG_1464	8.68558	40.6802	2.10545	#N/A
MSMEG_4802	16.7854	75.4867	2.10451	#N/A
MSMEG_1375	11.2821	51.7882	2.10366	carbohydrate metabolic process [GO:0005975]
EBG00000994546	22.367	96.1021	2.1032	#N/A
MSMEG_0770	65.2282	283.492	2.10287	#N/A
MSMEG_4414	12.9654	58.9644	2.10225	#N/A
MSMEG_3096	3.16595	16.878	2.10146	#N/A
MSMEG_0487	29.0566	127.981	2.10141	transmembrane transport [GO:0055085]
MSMEG_2574	11.2118	51.3966	2.1012	#N/A
MSMEG_6224	14.0624	63.6131	2.10088	#N/A
MSMEG_3761	11.3279	51.8681	2.10047	#N/A
MSMEG_5300	23.2404	102.869	2.09928	#N/A
MSMEG_2122	13.5141	61.1493	2.09828	glycerol metabolic process [GO:0006071]
MSMEG_3617	14.4046	64.9202	2.09736	#N/A
MSMEG_5294	15.5233	69.6718	2.09663	#N/A
MSMEG_6687	18.6473	83.0232	2.09646	#N/A
MSMEG_6241	12.0446	54.7825	2.09636	#N/A
MSMEG_1045	18.4196	82.0309	2.09614	#N/A
MSMEG_0196	25.1798	110.907	2.09577	#N/A
MSMEG_5651	7.70011	36.1538	2.0944	regulation of transcription, DNA-templated [GO:0006355]; transcription, DNA-templated [GO:0006351]
MSMEG_6126	16.1993	72.408	2.09359	#N/A
MSMEG_3588	23.5342	103.713	2.09357	#N/A
MSMEG_6333	16.772	74.8308	2.09317	#N/A
MSMEG_0585	8.06964	37.6769	2.09235	metabolic process [GO:0008152]
MSMEG_2586	11.8997	53.995	2.09196	#N/A
MSMEG_5481	10.6149	48.5154	2.09189	#N/A
MSMEG_4496	27.2187	119.048	2.08889	rRNA processing [GO:0006364]
MSMEG_5477	21.6962	95.5407	2.08869	glyoxylate metabolic process [GO:0046487]
MSMEG_5465	22.0481	96.9842	2.0879	transcription, DNA-templated [GO:0006351]
MSMEG_5678	27.5384	120.309	2.08771	#N/A
MSMEG_0177	35.9166	155.902	2.08752	nitrogen compound transport [GO:0071705]
MSMEG_1335	6.56341	31.134	2.08699	#N/A
MSMEG_6165	19.1401	84.5161	2.08613	#N/A
MSMEG_5440	14.2327	63.6775	2.0861	#N/A
MSMEG_5480	34.8471	151.058	2.08469	#N/A
MSMEG_4498	41.1447	177.764	2.08463	#N/A
MSMEG_6564	11.2703	50.978	2.08274	#N/A
MSMEG_0145	20.0646	88.2249	2.08262	#N/A
MSMEG_4420	28.305	123.123	2.08255	#N/A
MSMEG_5327	8.08079	37.4579	2.08239	#N/A
MSMEG_1763	27.9879	121.76	2.08232	transcription, DNA-templated [GO:0006351]
MSMEG_2386	6.28263	29.8229	2.08147	regulation of transcription, DNA-templated [GO:0006355]; transcription, DNA-templated [GO:0006351]
MSMEG_1685	12.9587	58.0729	2.08133	#N/A
MSMEG_5021	9.41683	43.0719	2.08094	#N/A
MSMEG_0113	18.6048	81.9221	2.08055	transmembrane transport [GO:0055085]
MSMEG_4781	27.2353	118.425	2.08053	#N/A
MSMEG_2759	10.7979	48.8598	2.07935	#N/A
MSMEG_5618	10.3001	46.7535	2.07927	#N/A
MSMEG_6604	22.7898	99.5255	2.07915	#N/A
MSMEG_0119	42.7516	183.827	2.07877	#N/A
MSMEG_0149	15.8203	70.0528	2.07868	thiamine biosynthetic process [GO:0009228]
MSMEG_5552	11.6215	52.3148	2.07866	#N/A
MSMEG_1746	16.6683	73.5926	2.07787	#N/A
MSMEG_1265	40.5577	174.378	2.07728	#N/A
MSMEG_3161	31.6856	136.893	2.07682	#N/A
MSMEG_2871	7.91993	36.5805	2.07488	#N/A
MSMEG_0421	22.8664	99.4981	2.07412	#N/A
MSMEG_3174	34.6276	148.933	2.07325	#N/A
MSMEG_5945	23.756	103.1	2.07212	#N/A
MSMEG_4371	14.8538	65.658	2.07195	#N/A
MSMEG_4476	31.8571	137.112	2.07156	#N/A
MSMEG_3762	19.7054	86.0278	2.07147	#N/A
MSMEG_6065	24.902	107.842	2.0711	translation [GO:0006412]
MSMEG_2479	5.10002	24.5919	2.0688	#N/A
MSMEG_5335	19.0898	83.2339	2.06794	#N/A
MSMEG_4776	27.7483	119.487	2.06733	#N/A
MSMEG_4815	13.8649	61.2668	2.06655	#N/A
EBG00000994484	20.5023	85.8612	2.06622	#N/A
MSMEG_0289	13.8686	61.2572	2.06597	metabolic process [GO:0008152]
MSMEG_4726	13.4791	59.5708	2.06465	#N/A
MSMEG_3658	7.13277	33.0096	2.06412	#N/A
MSMEG_6565	30.9257	132.412	2.0631	#N/A
MSMEG_5952	29.7292	127.355	2.06245	#N/A
MSMEG_1614	26.8171	115.102	2.06135	#N/A
MSMEG_5677	5.49962	26.1176	2.0608	#N/A
MSMEG_0517	23.2237	100.057	2.06068	transmembrane transport [GO:0055085]
MSMEG_0925	6.6602	30.9421	2.06	#N/A
MSMEG_5091	21.2628	91.7931	2.05938	#N/A
MSMEG_2933	14.0869	61.8026	2.05752	phospholipid biosynthetic process [GO:0008654]
MSMEG_2541	44.1345	186.842	2.05722	translation [GO:0006412]
MSMEG_6325	26.7727	114.571	2.05704	#N/A
MSMEG_5306	10.0732	45.0566	2.05634	phosphorelay signal transduction system [GO:0000160]; response to external stimulus [GO:0009605]; transcription, DNA-templated [GO:0006351]
MSMEG_4611	26.5009	113.377	2.05624	transmembrane transport [GO:0055085]
MSMEG_1984	19.4661	84.0327	2.05478	#N/A
MSMEG_0479	6.12307	28.5535	2.05276	#N/A
MSMEG_5857	18.5439	80.0794	2.05262	#N/A
MSMEG_3998	26.2676	112.12	2.0526	transcription, DNA-templated [GO:0006351]
MSMEG_4794	14.9011	64.913	2.05144	#N/A
MSMEG_2599	8.50098	38.3734	2.05107	transcription, DNA-templated [GO:0006351]
MSMEG_1858	15.3169	66.5937	2.05052	#N/A
MSMEG_5502	25.6678	109.471	2.0505	#N/A
MSMEG_4307	10.4669	46.4894	2.05013	#N/A
MSMEG_0489	33.2291	140.741	2.04996	metabolic process [GO:0008152]
MSMEG_2928	13.654	59.6779	2.04988	#N/A
MSMEG_0798	19.923	85.595	2.04919	#N/A
MSMEG_1125	16.8428	72.8352	2.04897	#N/A
MSMEG_1982	22.2609	95.0576	2.04599	metabolic process [GO:0008152]
MSMEG_6057	40.7776	171.474	2.04558	ion transport [GO:0006811]
MSMEG_0209	35.4306	149.358	2.04518	#N/A
MSMEG_6881	54.2844	227.111	2.04479	transcription, DNA-templated [GO:0006351]
MSMEG_2708	27.4288	116.282	2.04456	#N/A
MSMEG_3171	16.0025	69.0847	2.04335	#N/A
MSMEG_2068	18.9709	81.217	2.04153	#N/A
MSMEG_5599	18.0752	77.5065	2.04111	#N/A
MSMEG_1461	16.3298	70.3163	2.04098	#N/A
MSMEG_5608	11.284	49.5476	2.04086	metabolic process [GO:0008152]
MSMEG_1979	28.9151	122.008	2.0398	#N/A
MSMEG_4848	11.0248	48.4377	2.03959	#N/A
MSMEG_5713	6.09216	28.1423	2.03882	#N/A
MSMEG_6700	7.74136	34.904	2.03821	transcription, DNA-templated [GO:0006351]
MSMEG_4651	12.7677	55.5451	2.03811	#N/A
MSMEG_1859	25.964	109.574	2.03591	#N/A
MSMEG_5322	14.3022	61.6773	2.0342	#N/A
MSMEG_1253	25.7977	108.757	2.03413	#N/A
MSMEG_4362	15.4108	66.2109	2.03405	response to stress [GO:0006950]
MSMEG_2917	11.8337	51.5607	2.03404	#N/A
MSMEG_1646	12.0616	52.4719	2.03345	#N/A
MSMEG_0349	27.5216	115.762	2.03344	#N/A
MSMEG_4975	12.5774	54.5679	2.03305	#N/A
MSMEG_5949	24.4898	103.32	2.03303	#N/A
MSMEG_6102	17.1167	73.139	2.03291	folic acid biosynthetic process [GO:0046656]; tetrahydrofolate biosynthetic process [GO:0046654]
MSMEG_6117	13.0499	56.4849	2.03262	#N/A
MSMEG_6034	7.06355	31.9597	2.03122	#N/A
MSMEG_2787	17.0284	72.6224	2.02988	riboflavin biosynthetic process [GO:0009231]
MSMEG_4912	7.76322	34.7738	2.02937	nucleobase-containing compound metabolic process [GO:0006139]
MSMEG_6563	18.742	79.5528	2.02867	#N/A
MSMEG_1796	22.4124	94.4968	2.02818	#N/A
MSMEG_5313	17.8354	75.7561	2.02684	#N/A
MSMEG_6807	24.9429	104.684	2.02635	#N/A
MSMEG_2719	22.8452	96.1336	2.02627	#N/A
MSMEG_6429	15.8608	67.6776	2.02617	#N/A
MSMEG_0486	38.8459	161.167	2.02497	#N/A
MSMEG_4001	23.2332	97.6129	2.02479	#N/A
MSMEG_2527	40.162	166.425	2.02413	#N/A
MSMEG_5594	21.7986	91.7268	2.02404	glutamate biosynthetic process [GO:0006537]
MSMEG_2712	16.459	70.0006	2.02386	#N/A
MSMEG_0978	12.4021	53.491	2.02356	#N/A
MSMEG_0711	44.2247	182.877	2.02356	DNA replication [GO:0006260]; protein folding [GO:0006457]; response to heat [GO:0009408]
MSMEG_2731	18.4357	78.0169	2.02345	#N/A
MSMEG_5549	47.6403	196.618	2.02249	#N/A
MSMEG_2457	8.25328	36.5736	2.02168	#N/A
MSMEG_5865	19.9688	84.1366	2.02153	#N/A
MSMEG_4987	17.4746	74.0048	2.02144	polysaccharide biosynthetic process [GO:0000271]
MSMEG_2012	19.0457	80.3823	2.02142	histidine biosynthetic process [GO:0000105]
MSMEG_4960	21.273	89.3433	2.02012	#N/A
MSMEG_0834	35.9784	148.982	2.02003	#N/A
MSMEG_2150	15.7632	66.9784	2.01978	#N/A
MSMEG_0579	15.16	64.4971	2.019	#N/A
MSMEG_5940	29.8518	124.011	2.01863	metabolic process [GO:0008152]
MSMEG_4429	59.6066	244.377	2.01745	#N/A
MSMEG_5010	33.8399	140.018	2.01707	#N/A
MSMEG_0141	11.6817	50.3274	2.01698	#N/A
MSMEG_1645	19.39	81.4994	2.01652	#N/A
MSMEG_5881	18.2901	77.0146	2.01588	#N/A
MSMEG_6204	20.5023	85.8612	2.01422	#N/A
MSMEG_6146	17.2365	72.6433	2.01373	#N/A
MSMEG_0426	9.17075	40.0686	2.01361	transcription, DNA-templated [GO:0006351]
MSMEG_2544	15.1803	64.31	2.01306	transcription, DNA-templated [GO:0006351]
MSMEG_4928	137.569	558.155	2.01264	DNA dealkylation involved in DNA repair [GO:0006307]
MSMEG_6176	11.5982	49.8227	2.01226	metabolic process [GO:0008152]
MSMEG_4065	21.667	90.4337	2.01213	metabolic process [GO:0008152]
MSMEG_4974	7.00221	31.2773	2.01205	#N/A
MSMEG_2370	30.6144	126.498	2.01182	#N/A
MSMEG_0503	22.8356	95.0116	2.01009	transcription, DNA-templated [GO:0006351]
MSMEG_5088	8.32337	36.5513	2.00994	#N/A
MSMEG_0796	12.8578	54.7938	2.0094	#N/A
MSMEG_2509	23.2619	96.5371	2.00726	#N/A
MSMEG_5321	16.8529	70.7476	2.00677	#N/A
MSMEG_4426	20.4187	84.987	2.00525	#N/A
MSMEG_5964	29.087	119.776	2.00512	#N/A
MSMEG_6041	13.0261	55.2939	2.00487	#N/A
MSMEG_1581	8.20486	35.9377	2.00462	#N/A
MSMEG_4459	12.1759	51.8725	2.00462	#N/A
MSMEG_5740	6.84962	30.4861	2.00402	#N/A
MSMEG_5613	17.1233	71.6475	2.00307	#N/A
MSMEG_3861	7.89544	34.6399	2.00236	#N/A
MSMEG_5143	10.4179	44.7417	2.00221	regulation of transcription, DNA-templated [GO:0006355]; transcription, DNA-templated [GO:0006351]
MSMEG_1764	20.1962	83.8883	2.00176	antibiotic biosynthetic process [GO:0017000]
MSMEG_3463	16.874	70.5772	2.00163	#N/A
MSMEG_1712	23.0828	95.4201	2.00133	galactose transmembrane transport [GO:0015757]
EBG00000994604	10.9015	43.6441	2.00126	#N/A
MSMEG_1826	17.9331	74.7489	2.00031	#N/A
MSMEG_1163	13.7614	58.0204	1.99939	#N/A
MSMEG_3600	7.98897	34.9282	1.99889	#N/A
MSMEG_1709	21.0851	87.2569	1.99863	#N/A
MSMEG_0732	37.9303	154.561	1.99851	protein processing [GO:0016485]; protein refolding [GO:0042026]; response to heat [GO:0009408]
MSMEG_5689	31.3547	128.25	1.99812	#N/A
MSMEG_3329	19.6349	81.3974	1.99751	#N/A
MSMEG_6067	55.0895	222.97	1.99751	translation [GO:0006412]
MSMEG_6332	24.3848	100.289	1.99645	transmembrane transport [GO:0055085]
MSMEG_6931	23.2697	95.8176	1.99612	DNA-templated transcription, initiation [GO:0006352]
MSMEG_2000	16.8919	70.3605	1.99582	#N/A
MSMEG_4090	32.5733	132.851	1.99524	regulation of transcription, DNA-templated [GO:0006355]; transcription, DNA-templated [GO:0006351]
MSMEG_6140	7.62369	33.3737	1.99493	#N/A
MSMEG_0390	27.0937	110.912	1.99405	#N/A
MSMEG_0716	29.7522	121.409	1.99295	transmembrane transport [GO:0055085]
MSMEG_1168	31.4808	128.239	1.99239	#N/A
MSMEG_4051	25.4899	104.303	1.99103	#N/A
MSMEG_2182	24.1217	98.8511	1.99084	#N/A
MSMEG_4494	12.1312	51.165	1.99008	#N/A
MSMEG_2246	25.0607	102.439	1.98883	#N/A
MSMEG_1492	14.7084	61.3369	1.98855	#N/A
MSMEG_2279	22.0411	90.4003	1.98799	#N/A
MSMEG_6258	7.67008	33.3925	1.98798	#N/A
MSMEG_6884	44.849	180.858	1.98785	#N/A
MSMEG_0549	19.3494	79.6827	1.98727	transmembrane transport [GO:0055085]
MSMEG_6174	15.1521	63.0011	1.98638	regulation of transcription, DNA-templated [GO:0006355]; transcription, DNA-templated [GO:0006351]
MSMEG_6219	14.5158	60.4677	1.98609	#N/A
MSMEG_3130	8.22694	35.5337	1.9853	#N/A
MSMEG_1507	13.1262	54.8607	1.98346	#N/A
MSMEG_5560	21.0841	86.3207	1.98332	#N/A
MSMEG_2643	10.5641	44.7221	1.98324	#N/A
MSMEG_1240	43.1964	173.687	1.98277	#N/A
MSMEG_2004	24.0044	97.7918	1.98221	#N/A
MSMEG_0516	30.5593	123.662	1.98189	carbohydrate transport [GO:0008643]; transmembrane transport [GO:0055085]
MSMEG_1264	30.7628	124.449	1.98169	#N/A
MSMEG_1571	8.60473	36.9156	1.98098	#N/A
MSMEG_5768	18.2571	74.9921	1.98046	regulation of transcription, DNA-templated [GO:0006355]; transcription, DNA-templated [GO:0006351]
MSMEG_3878	7.95116	34.3182	1.98027	cobalamin biosynthetic process [GO:0009236]
MSMEG_1070	4.93931	22.4182	1.97926	#N/A
MSMEG_0361	6.76319	29.5997	1.97879	carbohydrate metabolic process [GO:0005975]
MSMEG_6169	4.68839	21.4214	1.97879	#N/A
MSMEG_3692	10.5888	44.6661	1.97839	galactose metabolic process [GO:0006012]
MSMEG_4870	7.89606	34.0078	1.97644	#N/A
MSMEG_3709	9.43695	40.0608	1.97606	#N/A
MSMEG_2631	8.29891	35.5805	1.97594	#N/A
MSMEG_6171	2.06775	11.066	1.97569	#N/A
MSMEG_5688	36.4331	146.148	1.97488	#N/A
MSMEG_2994	21.8593	88.8584	1.97487	#N/A
MSMEG_0160	13.4919	55.9603	1.97471	#N/A
MSMEG_2865	20.0198	81.5727	1.97392	#N/A
MSMEG_1260	33.0088	132.587	1.97379	#N/A
MSMEG_2258	17.9258	73.2997	1.973	#N/A
MSMEG_4386	15.8197	65.0216	1.97278	transmembrane transport [GO:0055085]
MSMEG_4063	36.7793	147.287	1.97272	#N/A
MSMEG_0488	18.7712	76.5434	1.9716	#N/A
MSMEG_4444	18.3506	74.8804	1.97135	#N/A
MSMEG_1905	11.1441	46.6169	1.97122	#N/A
MSMEG_5125	37.3295	149.285	1.97118	#N/A
MSMEG_3707	34.5978	138.567	1.9711	#N/A
MSMEG_5422	30.8732	123.959	1.97104	#N/A
MSMEG_5750	40.9956	163.641	1.97101	#N/A
MSMEG_0207	26.1744	105.51	1.97068	#N/A
MSMEG_4858	17.0412	69.6963	1.97034	regulation of transcription, DNA-templated [GO:0006355]; transcription, DNA-templated [GO:0006351]
MSMEG_3326	30.591	122.762	1.96998	cellular modified amino acid biosynthetic process [GO:0042398]
MSMEG_1274	18.0683	73.6788	1.96952	#N/A
MSMEG_5974	46.1719	183.713	1.96928	#N/A
MSMEG_0469	30.8311	123.618	1.969	#N/A
MSMEG_5488	36.3724	145.264	1.96853	pathogenesis [GO:0009405]; phosphorelay signal transduction system [GO:0000160]; regulation of transcription, DNA-templated [GO:0006355]; transcription, DNA-templated [GO:0006351]
MSMEG_3090	17.9371	73.0861	1.96799	#N/A
MSMEG_2105	17.4065	70.9545	1.96687	#N/A
MSMEG_3388	24.5721	98.9347	1.96641	#N/A
MSMEG_3031	17.809	72.5035	1.96639	aromatic amino acid family biosynthetic process [GO:0009073]; chorismate biosynthetic process [GO:0009423]
MSMEG_5643	21.4039	86.5381	1.96616	#N/A
MSMEG_1983	27.9115	111.963	1.96614	transmembrane transport [GO:0055085]
MSMEG_1333	22.2199	89.6711	1.96528	#N/A
MSMEG_0262	14.7663	60.5307	1.96446	metabolic process [GO:0008152]
MSMEG_5035	19.1289	77.502	1.96346	#N/A
MSMEG_1538	23.8899	96.0696	1.96346	#N/A
MSMEG_3975	26.2266	105.167	1.96325	#N/A
MSMEG_2583	13.2351	54.5037	1.96313	negative regulation of transcription, DNA-templated [GO:0045892]; response to antibiotic [GO:0046677]; transcription, DNA-templated [GO:0006351]
MSMEG_3008	8.90382	37.6124	1.963	regulation of transcription, DNA-templated [GO:0006355]; transcription, DNA-templated [GO:0006351]
MSMEG_3209	6.121	26.761	1.96291	histidine biosynthetic process [GO:0000105]; tryptophan biosynthetic process [GO:0000162]
MSMEG_1903	10.6804	44.5269	1.96263	metabolic process [GO:0008152]
MSMEG_0396	10.0462	42.0176	1.96137	#N/A
MSMEG_2126	7.78677	33.2087	1.96096	#N/A
MSMEG_1100	28.0391	112.042	1.96079	#N/A
MSMEG_6712	15.4575	63.0573	1.96061	#N/A
MSMEG_3114	12.062	49.8375	1.96052	metabolic process [GO:0008152]
MSMEG_6337	8.6611	36.5998	1.96046	#N/A
MSMEG_0476	21.7509	87.452	1.95897	#N/A
MSMEG_0164	15.5625	63.3837	1.95877	transmembrane transport [GO:0055085]
MSMEG_6409	23.9936	96.105	1.95799	metabolic process [GO:0008152]
MSMEG_0588	22.809	91.4437	1.95707	transmembrane transport [GO:0055085]
MSMEG_2029	18.186	73.4623	1.95645	#N/A
MSMEG_1262	60.7386	238.534	1.95598	#N/A
MSMEG_6095	8.80919	37.0539	1.95584	#N/A
MSMEG_6468	13.5816	55.5565	1.95555	DNA repair [GO:0006281]
MSMEG_5984	23.6108	94.418	1.95497	#N/A
MSMEG_3730	17.3865	70.2612	1.95447	regulation of transcription, DNA-templated [GO:0006355]; transcription, DNA-templated [GO:0006351]
MSMEG_5575	21.1632	84.8836	1.95422	#N/A
MSMEG_6291	13.5574	55.3994	1.95393	#N/A
EBG00000994569	26.1106	101.143	1.95369	#N/A
MSMEG_5469	20.0475	80.4967	1.9531	#N/A
MSMEG_0106	12.3803	50.8006	1.95285	#N/A
MSMEG_5034	16.3014	65.979	1.95282	#N/A
MSMEG_6318	6.81363	29.2412	1.95245	#N/A
MSMEG_5972	16.5539	66.9284	1.95222	#N/A
MSMEG_6923	12.3074	50.4816	1.95182	#N/A
MSMEG_0272	17.2392	69.5595	1.9518	#N/A
MSMEG_3271	11.6693	47.9959	1.95133	carbohydrate catabolic process [GO:0016052]; carbohydrate utilization [GO:0009758]; cellular response to carbohydrate stimulus [GO:0071322]; glycerol metabolic process [GO:0006071]
MSMEG_0087	15.8231	64.039	1.95087	transcription, DNA-templated [GO:0006351]
MSMEG_6469	17.1954	69.2771	1.94949	#N/A
MSMEG_2077	13.3263	54.3315	1.94944	#N/A
MSMEG_2447	8.56956	35.9532	1.94918	#N/A
MSMEG_1974	32.0706	126.658	1.94866	cellular aromatic compound metabolic process [GO:0006725]
MSMEG_2632	6.4094	27.5955	1.94836	#N/A
MSMEG_3592	13.511	55.0005	1.9483	#N/A
MSMEG_0562	20.2983	81.1839	1.94812	#N/A
MSMEG_2488	24.215	96.2692	1.9477	#N/A
MSMEG_3716	48.0059	187.843	1.94616	#N/A
MSMEG_1256	22.5139	89.5381	1.94501	#N/A
MSMEG_5993	26.8701	106.24	1.94405	#N/A
MSMEG_4853	12.7334	51.837	1.94386	#N/A
MSMEG_6794	23.176	92.0115	1.94383	#N/A
MSMEG_5587	8.23216	34.499	1.94304	#N/A
MSMEG_1463	9.73236	40.2144	1.94118	#N/A
MSMEG_2623	2.83403	13.7111	1.93998	#N/A
MSMEG_2518	7.34272	31.0062	1.93976	#N/A
MSMEG_6371	9.97847	41.1059	1.93935	transcription, DNA-templated [GO:0006351]
MSMEG_5362	20.9502	83.1854	1.93934	#N/A
MSMEG_0687	13.8367	55.8867	1.93892	#N/A
MSMEG_2767	5.11226	22.4206	1.938	#N/A
MSMEG_2268	12.4035	50.3435	1.93757	iron-sulfur cluster assembly [GO:0016226]
MSMEG_6572	22.1298	87.5733	1.93712	#N/A
MSMEG_5793	29.8044	116.903	1.93639	#N/A
MSMEG_1805	18.0089	71.7517	1.93631	#N/A
MSMEG_6577	14.8738	59.7478	1.93618	#N/A
MSMEG_2151	25.2286	99.2563	1.93448	DNA integration [GO:0015074]
MSMEG_0850	10.0114	41.0891	1.93445	#N/A
MSMEG_5183	22.9595	90.5622	1.93415	#N/A
MSMEG_3917	33.9148	132.382	1.93366	#N/A
MSMEG_4076	19.7823	78.3654	1.93315	#N/A
MSMEG_2231	15.3953	61.611	1.93313	metabolic process [GO:0008152]
MSMEG_3300	14.6998	58.9527	1.93308	#N/A
MSMEG_4613	35.6938	139.053	1.93237	#N/A
MSMEG_6094	32.7608	127.827	1.93201	lysyl-tRNA aminoacylation [GO:0006430]
MSMEG_1941	7.12546	29.9858	1.93109	DNA repair [GO:0006281]
MSMEG_5693	9.76515	40.023	1.93006	transmembrane transport [GO:0055085]
MSMEG_4948	11.5156	46.6905	1.92998	#N/A
MSMEG_0056	24.3161	95.4498	1.92972	protein secretion [GO:0009306]
MSMEG_5350	24.0027	94.2526	1.92967	#N/A
MSMEG_6450	37.1707	144.32	1.9287	#N/A
MSMEG_5255	8.76056	36.1534	1.92846	#N/A
MSMEG_4274	6.45492	27.3659	1.92789	cobalamin biosynthetic process [GO:0009236]
MSMEG_0237	17.5891	69.7274	1.92781	#N/A
MSMEG_6460	21.9406	86.269	1.92757	#N/A
MSMEG_4419	36.7732	142.674	1.92737	#N/A
MSMEG_1674	23.995	94.0587	1.92718	#N/A
MSMEG_2230	16.6029	65.9414	1.92709	#N/A
MSMEG_1128	31.4513	122.395	1.92694	#N/A
MSMEG_3349	31.9933	124.422	1.92654	#N/A
MSMEG_4502	12.3901	49.882	1.92599	rRNA processing [GO:0006364]
MSMEG_6625	28.598	111.436	1.92553	#N/A
MSMEG_4289	12.4927	50.2536	1.92547	#N/A
MSMEG_2306	21.1367	83.0703	1.92515	#N/A
MSMEG_4852	23.8753	93.4664	1.92509	metabolic process [GO:0008152]
MSMEG_0483	23.9581	93.7415	1.92449	#N/A
MSMEG_6550	15.2669	60.7396	1.92426	#N/A
MSMEG_5701	18.5098	73.0329	1.92397	Mo-molybdopterin cofactor biosynthetic process [GO:0006777]
MSMEG_4424	16.0253	63.5892	1.92361	#N/A
MSMEG_1487	9.78455	39.9082	1.92342	#N/A
MSMEG_3089	13.8244	55.2092	1.92283	carbohydrate catabolic process [GO:0016052]; deoxyribonucleotide catabolic process [GO:0009264]; deoxyribose phosphate catabolic process [GO:0046386]
MSMEG_1797	24.354	95.126	1.92271	#N/A
MSMEG_1302	23.2038	90.7491	1.92246	#N/A
MSMEG_1699	11.7982	47.5037	1.92215	#N/A
MSMEG_0179	32.2966	125.148	1.92167	transcription, DNA-templated [GO:0006351]
MSMEG_3337	16.3326	64.6134	1.9205	#N/A
MSMEG_5842	17.7198	69.8473	1.92015	#N/A
MSMEG_1373	15.1287	60.0245	1.91976	#N/A
MSMEG_0743	9.75421	39.6826	1.91951	#N/A
MSMEG_5158	9.83217	39.9608	1.91892	#N/A
MSMEG_5546	24.0243	93.5958	1.91845	#N/A
MSMEG_5100	30.9188	119.652	1.91837	#N/A
MSMEG_6859	30.3344	117.403	1.91789	#N/A
MSMEG_3059	6.39919	26.956	1.91772	metabolic process [GO:0008152]
MSMEG_4750	33.7705	130.369	1.91769	#N/A
MSMEG_4319	46.0984	176.921	1.91749	#N/A
MSMEG_0276	8.78958	35.9757	1.91726	#N/A
MSMEG_2245	51.5687	197.532	1.9171	#N/A
MSMEG_2135	14.1635	56.2594	1.91691	#N/A
MSMEG_5310	21.3767	83.4928	1.91683	#N/A
MSMEG_1896	8.89427	36.346	1.91629	metabolic process [GO:0008152]
MSMEG_1071	16.2207	63.9711	1.91565	#N/A
MSMEG_1857	24.8825	96.624	1.91526	DNA integration [GO:0015074]
MSMEG_6342	16.8951	66.4631	1.91454	#N/A
MSMEG_1506	14.323	56.7515	1.91416	#N/A
MSMEG_6490	20.2673	79.116	1.91345	transmembrane transport [GO:0055085]
MSMEG_3769	18.3698	71.9597	1.91329	arginine biosynthetic process via ornithine [GO:0042450]
MSMEG_4211	11.0237	44.2856	1.91317	regulation of transcription, DNA-templated [GO:0006355]
MSMEG_5090	36.1752	138.989	1.9129	#N/A
MSMEG_1849	10.3616	41.7816	1.91283	selenocysteine incorporation [GO:0001514]
MSMEG_0302	18.3893	71.9874	1.91238	metabolic process [GO:0008152]
MSMEG_1122	15.8656	62.474	1.91208	#N/A
MSMEG_0809	6.75121	28.1675	1.91187	#N/A
MSMEG_4650	11.3293	45.3903	1.91174	#N/A
MSMEG_0811	3.64457	16.4636	1.91074	#N/A
MSMEG_2071	16.0706	63.1795	1.9106	#N/A
MSMEG_5568	26.6001	102.664	1.90917	#N/A
MSMEG_4472	12.8706	51.0919	1.90903	transmembrane transport [GO:0055085]
MSMEG_5107	18.09	70.6882	1.90892	#N/A
MSMEG_1731	64.1976	243.743	1.90837	transposition, DNA-mediated [GO:0006313]
MSMEG_5859	18.7841	73.2521	1.90809	#N/A
MSMEG_1725	13.2696	52.5501	1.90794	#N/A
MSMEG_0340	17.8551	69.7242	1.90725	metabolic process [GO:0008152]
MSMEG_2353	23.444	90.6318	1.90637	#N/A
MSMEG_4107	21.9865	85.1357	1.90583	#N/A
MSMEG_0324	16.3808	64.1189	1.90559	#N/A
MSMEG_6379	16.2707	63.7062	1.90558	transmembrane transport [GO:0055085]
MSMEG_6000	24.5242	94.6263	1.90554	#N/A
MSMEG_3633	1.83723	9.62556	1.90499	#N/A
MSMEG_2577	5.52873	23.45	1.90496	#N/A
MSMEG_2001	33.137	126.828	1.90479	carbohydrate transport [GO:0008643]
MSMEG_6370	28.5178	109.525	1.90471	#N/A
MSMEG_2015	16.5838	64.8352	1.90462	#N/A
MSMEG_5297	16.1529	63.2099	1.90435	oxalate catabolic process [GO:0033611]
MSMEG_3570	4.02988	17.8268	1.90419	#N/A
MSMEG_5192	21.2684	82.3474	1.90414	#N/A
MSMEG_6418	19.1097	74.2379	1.90357	L-phenylalanine biosynthetic process [GO:0009094]
MSMEG_6119	15.5098	60.7657	1.90348	#N/A
MSMEG_2649	14.7548	57.9362	1.90336	tRNA pseudouridine synthesis [GO:0031119]
MSMEG_6826	25.3296	97.4668	1.90295	#N/A
MSMEG_2911	29.0011	111.189	1.90284	#N/A
MSMEG_5338	29.7428	113.958	1.90279	#N/A
MSMEG_3668	8.09905	33.0218	1.90267	#N/A
MSMEG_0552	22.858	88.1743	1.90215	#N/A
MSMEG_3282	7.52112	30.8405	1.90175	#N/A
MSMEG_4817	11.0077	43.8658	1.90166	#N/A
MSMEG_0116	24.8926	95.7089	1.90111	#N/A
MSMEG_0758	6.52158	27.0893	1.90091	#N/A
MSMEG_3823	18.9052	73.3342	1.90088	#N/A
MSMEG_5668	10.7121	42.7339	1.90075	transcription, DNA-templated [GO:0006351]
MSMEG_5383	38.1122	145.044	1.90071	#N/A
MSMEG_5992	32.0101	122.237	1.90046	#N/A
MSMEG_4643	31.157	118.994	1.89976	#N/A
MSMEG_2812	21.0722	81.3482	1.89951	lipid biosynthetic process [GO:0008610]
MSMEG_5948	20.9689	80.9569	1.8994	#N/A
MSMEG_3240	12.9334	50.9672	1.89905	phosphorelay signal transduction system [GO:0000160]; regulation of transcription, DNA-templated [GO:0006355]; transcription, DNA-templated [GO:0006351]
MSMEG_3744	5.57915	23.5378	1.89903	cell cycle [GO:0007049]; cell division [GO:0051301]; chromosome segregation [GO:0007059]; transposition, DNA-mediated [GO:0006313]
MSMEG_4617	22.9183	88.205	1.89901	NAD biosynthetic process [GO:0009435]
MSMEG_2363	13.5517	53.2691	1.89895	#N/A
MSMEG_5808	30.6722	117.074	1.8984	transmembrane transport [GO:0055085]
MSMEG_6750	20.8688	80.5087	1.89808	#N/A
MSMEG_5141	22.7592	87.5277	1.89764	transmembrane transport [GO:0055085]
MSMEG_0902	26.4963	101.419	1.89718	lipid biosynthetic process [GO:0008610]
MSMEG_0563	13.5638	53.2467	1.89715	#N/A
MSMEG_6850	20.0326	77.3379	1.89708	#N/A
MSMEG_4135	30.3954	115.924	1.89694	cytokinin biosynthetic process [GO:0009691]
MSMEG_5562	19.1223	73.9038	1.89624	#N/A
MSMEG_4773	20.9194	80.5926	1.89623	#N/A
MSMEG_2092	29.3008	111.763	1.89587	#N/A
MSMEG_0195	27.5885	105.36	1.89545	#N/A
MSMEG_0722	22.3725	85.9465	1.89532	#N/A
MSMEG_4938	55.952	210.819	1.89501	ATP synthesis coupled proton transport [GO:0015986]
MSMEG_6002	21.5374	82.7651	1.89403	metabolic process [GO:0008152]
MSMEG_1866	26.7633	102.176	1.89386	DNA integration [GO:0015074]
MSMEG_2529	18.5315	71.5807	1.89378	#N/A
MSMEG_0996	6.53306	26.9872	1.89346	#N/A
MSMEG_1115	13.8709	54.2465	1.89339	menaquinone biosynthetic process [GO:0009234]
MSMEG_4030	18.6066	71.8093	1.89278	#N/A
MSMEG_1428	18.654	71.9719	1.89252	#N/A
MSMEG_3518	14.4415	56.3288	1.89245	#N/A
MSMEG_1172	28.0484	106.826	1.89218	#N/A
MSMEG_6359	31.9777	121.406	1.89211	#N/A
MSMEG_4457	23.0549	88.2644	1.89175	transcription, DNA-templated [GO:0006351]
MSMEG_0095	15.6208	60.644	1.89097	#N/A
MSMEG_1644	12.44	48.8385	1.89073	#N/A
MSMEG_2796	13.1521	51.4646	1.89033	transmembrane transport [GO:0055085]
MSMEG_1369	15.8843	61.5683	1.88975	regulation of transcription, DNA-templated [GO:0006355]; transcription, DNA-templated [GO:0006351]
MSMEG_2805	44.5975	167.931	1.88941	#N/A
MSMEG_4970	13.5913	53.0445	1.88904	#N/A
MSMEG_2716	15.9619	61.8227	1.88899	#N/A
MSMEG_2595	24.3867	92.9871	1.88839	glutamine biosynthetic process [GO:0006542]
EBG00000994472	24.4759	90.5964	1.88809	#N/A
MSMEG_5862	14.085	54.8325	1.88799	#N/A
MSMEG_1662	26.7875	101.844	1.88795	#N/A
MSMEG_2573	26.5336	100.904	1.88794	#N/A
MSMEG_6416	23.182	88.4862	1.88773	metabolic process [GO:0008152]
MSMEG_4761	12.0441	47.2684	1.88768	#N/A
MSMEG_1481	16.6241	64.2116	1.88758	#N/A
MSMEG_5983	22.5981	86.3076	1.88743	extracellular polysaccharide biosynthetic process [GO:0045226]
MSMEG_4910	23.5858	89.9455	1.88718	protein catabolic process [GO:0030163]
MSMEG_0258	16.2769	62.8603	1.88608	#N/A
MSMEG_0712	23.2062	88.4722	1.88606	#N/A
MSMEG_4770	24.3084	92.5418	1.88599	#N/A
MSMEG_6695	32.4604	122.638	1.88559	#N/A
MSMEG_2986	9.30098	37.0558	1.88533	#N/A
MSMEG_6039	16.4284	63.3711	1.88497	cholesterol metabolic process [GO:0008203]; lipid catabolic process [GO:0016042]; steroid biosynthetic process [GO:0006694]
MSMEG_2120	11.1501	43.8739	1.88491	regulation of transcription, DNA-templated [GO:0006355]; transcription, DNA-templated [GO:0006351]
MSMEG_5334	18.8327	72.2477	1.8849	#N/A
MSMEG_2665	15.9174	61.4752	1.88478	#N/A
MSMEG_4806	17.6725	67.9441	1.88451	#N/A
MSMEG_0457	13.1597	51.2728	1.88427	DNA topological change [GO:0006265]
MSMEG_5572	29.6248	112.05	1.8842	transmembrane transport [GO:0055085]
MSMEG_3899	14.2709	55.3408	1.8834	ectoine biosynthetic process [GO:0019491]
MSMEG_5761	23.0846	87.8544	1.88333	#N/A
MSMEG_6470	62.4404	232.797	1.88179	#N/A
MSMEG_5234	9.57667	37.974	1.88163	#N/A
MSMEG_1542	10.5633	41.5926	1.88105	#N/A
MSMEG_0253	5.21124	21.8773	1.88096	#N/A
MSMEG_5333	28.3772	107.181	1.88068	#N/A
MSMEG_5116	15.4449	59.5559	1.88063	#N/A
MSMEG_5314	22.0987	84.0549	1.88058	#N/A
MSMEG_1846	7.79171	31.366	1.88026	#N/A
MSMEG_6175	7.01725	28.5128	1.88016	D-galactonate catabolic process [GO:0034194]
MSMEG_1364	42.9359	160.734	1.88015	ribosome biogenesis [GO:0042254]; translation [GO:0006412]
MSMEG_6887	28.523	107.663	1.87995	#N/A
MSMEG_4409	25.5905	96.8541	1.87972	#N/A
MSMEG_0590	21.0308	80.0524	1.87933	#N/A
MSMEG_0943	29.3021	110.482	1.87932	L-proline biosynthetic process [GO:0055129]
MSMEG_5065	21.606	82.1671	1.87931	#N/A
MSMEG_2290	25.6757	97.0841	1.87849	regulation of transcription, DNA-templated [GO:0006355]; transcription, DNA-templated [GO:0006351]
MSMEG_6010	25.8496	97.7171	1.8784	#N/A
MSMEG_2098	24.9125	94.2635	1.87828	metabolic process [GO:0008152]
MSMEG_6623	13.8961	53.7537	1.87802	#N/A
MSMEG_5044	16.188	62.1573	1.87755	#N/A
MSMEG_0485	27.2403	102.767	1.87752	#N/A
MSMEG_1994	15.7384	60.5015	1.87746	#N/A
MSMEG_6072	8.46733	33.766	1.87665	#N/A
MSMEG_1474	59.2094	220.061	1.87638	translation [GO:0006412]
MSMEG_3815	14.249	54.9854	1.87633	transmembrane transport [GO:0055085]
MSMEG_5977	43.4078	162.029	1.87624	dTDP-rhamnose biosynthetic process [GO:0019305]
MSMEG_6644	27.5681	103.867	1.87608	#N/A
MSMEG_6388	13.047	50.5501	1.87571	Actinobacterium-type cell wall biogenesis [GO:0071766]
MSMEG_6723	21.0471	79.8893	1.87536	#N/A
MSMEG_4202	18.2063	69.4465	1.87495	#N/A
MSMEG_5501	26.031	98.1051	1.87434	#N/A
MSMEG_3549	21.0346	79.7638	1.87394	nitrogen compound transport [GO:0071705]
MSMEG_3659	10.685	41.8245	1.87378	#N/A
MSMEG_2024	13.6245	52.5876	1.87351	carboxylic acid metabolic process [GO:0019752]
MSMEG_1648	23.7893	89.7783	1.87263	regulation of transcription, DNA-templated [GO:0006355]; transcription, DNA-templated [GO:0006351]
MSMEG_4591	24.4376	92.1525	1.87263	#N/A
MSMEG_2236	16.4959	63.0667	1.87256	metabolic process [GO:0008152]
MSMEG_4819	12.2276	47.4207	1.87207	#N/A
MSMEG_3911	18.0849	68.8586	1.872	#N/A
MSMEG_6043	23.0233	86.9145	1.87167	trehalose biosynthetic process [GO:0005992]
MSMEG_4169	26.0973	98.1615	1.87163	#N/A
MSMEG_6782	53.1234	197.021	1.87133	#N/A
MSMEG_1459	19.5731	74.2697	1.87131	#N/A
MSMEG_3167	10.0994	39.6001	1.87099	#N/A
MSMEG_2707	10.1195	39.6705	1.87089	#N/A
MSMEG_3133	6.29082	25.6646	1.87077	#N/A
MSMEG_6594	19.2317	72.9727	1.87038	nitrogen compound transport [GO:0071705]
MSMEG_1869	34.9081	130.289	1.87036	#N/A
MSMEG_6503	29.3244	109.864	1.87024	negative regulation of transcription, DNA-templated [GO:0045892]
MSMEG_3117	14.3941	55.2709	1.87001	heme a biosynthetic process [GO:0006784]
MSMEG_3789	18.3058	69.5674	1.86997	#N/A
MSMEG_5883	12.633	48.8293	1.86989	#N/A
MSMEG_5099	22.8669	86.159	1.86864	#N/A
MSMEG_0275	19.9007	75.3203	1.86852	#N/A
MSMEG_4572	14.6552	56.162	1.86842	DNA replication [GO:0006260]
MSMEG_0707	24.6687	92.6994	1.86803	#N/A
MSMEG_1387	28.1913	105.55	1.86792	#N/A
MSMEG_2066	22.1593	83.5127	1.86757	#N/A
MSMEG_2888	6.81869	27.5261	1.86729	metabolic process [GO:0008152]
MSMEG_5786	21.2113	80.0351	1.86725	cell redox homeostasis [GO:0045454]; glycerol ether metabolic process [GO:0006662]
MSMEG_5702	38.4694	142.908	1.86634	#N/A
MSMEG_2582	28.1963	105.45	1.86632	#N/A
MSMEG_1925	8.49001	33.596	1.86612	biosynthetic process [GO:0009058]
MSMEG_3241	6.63856	26.8439	1.86599	#N/A
MSMEG_1455	12.193	47.0905	1.86598	transmembrane transport [GO:0055085]
MSMEG_1334	20.3628	76.864	1.86585	#N/A
MSMEG_1180	20.1911	76.2041	1.86522	metabolic process [GO:0008152]
MSMEG_5737	24.0814	90.353	1.86484	#N/A
MSMEG_5323	22.1189	83.205	1.86483	#N/A
MSMEG_5640	9.22032	36.2231	1.86476	#N/A
MSMEG_1726	36.6911	136.21	1.86409	DNA integration [GO:0015074]
MSMEG_6606	8.06847	32.0125	1.86408	#N/A
MSMEG_3987	16.3635	62.2063	1.86401	#N/A
MSMEG_0912	23.1915	87.061	1.864	fatty acid metabolic process [GO:0006631]
MSMEG_2302	19.2178	72.5892	1.86387	#N/A
MSMEG_5985	25.2094	94.3758	1.86354	#N/A
MSMEG_4801	22.56	84.7162	1.86323	#N/A
MSMEG_4759	16.3079	61.9442	1.86265	#N/A
MSMEG_4670	14.8744	56.7278	1.86257	antibiotic metabolic process [GO:0016999]
MSMEG_1686	6.35142	25.7304	1.86239	#N/A
MSMEG_1026	23.5948	88.4243	1.86231	#N/A
MSMEG_3498	23.7707	89.0488	1.86207	#N/A
MSMEG_0345	28.5461	106.401	1.86197	#N/A
MSMEG_6439	28.7244	107.049	1.86197	regulation of RNA metabolic process [GO:0051252]
MSMEG_6491	14.5879	55.6413	1.86143	#N/A
MSMEG_5632	22.8563	85.6705	1.86117	#N/A
MSMEG_4147	18.886	71.238	1.86101	transmembrane transport [GO:0055085]
MSMEG_5734	19.1932	72.3455	1.86084	#N/A
MSMEG_5227	18.7559	70.7561	1.86082	DNA catabolic process [GO:0006308]
EBG00000994572	16.1458	58.6384	1.86069	#N/A
MSMEG_3429	25.8668	96.5677	1.86058	#N/A
MSMEG_5532	9.99624	38.9325	1.86055	#N/A
MSMEG_0206	13.1186	50.2682	1.86047	#N/A
EBG00000994504	17.0755	61.967	1.85957	#N/A
MSMEG_1198	29.8237	110.855	1.85951	#N/A
MSMEG_0804	5.31934	21.9241	1.85902	#N/A
MSMEG_0960	31.1346	115.559	1.85886	#N/A
MSMEG_1141	27.9432	103.93	1.85813	#N/A
MSMEG_5856	35.3389	130.725	1.85795	#N/A
MSMEG_5316	34.3639	127.191	1.85794	#N/A
MSMEG_1643	12.0844	46.4287	1.85792	#N/A
MSMEG_2749	15.7795	59.8214	1.85788	#N/A
MSMEG_6589	43.0531	158.648	1.85758	#N/A
MSMEG_4941	117.551	428.625	1.85757	ATP hydrolysis coupled proton transport [GO:0015991]; ATP synthesis coupled proton transport [GO:0015986]
MSMEG_3705	13.947	53.1666	1.85755	transmembrane transport [GO:0055085]
MSMEG_1490	16.7822	63.4124	1.85691	fatty acid biosynthetic process [GO:0006633]
MSMEG_5097	43.3534	159.643	1.85674	#N/A
MSMEG_6820	13.8928	52.9262	1.85637	#N/A
MSMEG_0133	25.7544	95.8574	1.85609	#N/A
MSMEG_6097	12.3303	47.2416	1.85556	pantothenate biosynthetic process [GO:0015940]
MSMEG_5404	26.4277	98.2442	1.85535	metabolic process [GO:0008152]
MSMEG_0564	24.911	92.746	1.85519	#N/A
MSMEG_3356	18.7608	70.4843	1.85498	#N/A
MSMEG_0673	5.32027	21.8589	1.8547	#N/A
MSMEG_4787	17.3759	65.4596	1.85467	#N/A
MSMEG_2247	20.9175	78.2588	1.85449	#N/A
MSMEG_4828	9.52945	37.0603	1.85386	#N/A
MSMEG_4839	22.292	83.1877	1.85377	#N/A
MSMEG_5028	25.6288	95.232	1.85353	#N/A
MSMEG_4925	20.1989	75.6086	1.85352	base-excision repair [GO:0006284]; transcription, DNA-templated [GO:0006351]
MSMEG_4492	13.3635	50.9002	1.85334	#N/A
MSMEG_2990	15.42	58.3283	1.85327	#N/A
MSMEG_0200	35.7844	131.877	1.85292	#N/A
MSMEG_6722	36.0488	132.812	1.85271	#N/A
MSMEG_2031	8.3174	32.6505	1.85263	#N/A
MSMEG_5931	22.2846	83.0826	1.85243	#N/A
MSMEG_4037	22.3436	83.2936	1.85239	polyketide metabolic process [GO:0030638]
MSMEG_0256	35.3029	130.083	1.85232	#N/A
MSMEG_2539	21.344	79.6751	1.85223	#N/A
MSMEG_4373	23.981	89.1645	1.85173	carbohydrate metabolic process [GO:0005975]
MSMEG_4908	9.65986	37.4715	1.8516	#N/A
MSMEG_4758	14.8911	56.3469	1.85149	#N/A
MSMEG_5813	34.2756	126.292	1.8514	#N/A
MSMEG_4875	9.84113	38.1082	1.85096	#N/A
MSMEG_0747	14.4236	54.6243	1.85058	#N/A
MSMEG_1688	20.277	75.7272	1.85044	#N/A
MSMEG_3276	17.7311	66.5462	1.85044	#N/A
MSMEG_0742	8.58779	33.569	1.85021	transcription, DNA-templated [GO:0006351]
MSMEG_2197	19.5134	72.9507	1.85	#N/A
MSMEG_6360	30.9371	114.132	1.84998	#N/A
MSMEG_5031	6.77705	27.0338	1.84987	#N/A
MSMEG_4418	28.6844	105.966	1.84938	protein repair [GO:0030091]; response to oxidative stress [GO:0006979]
MSMEG_3727	22.0685	82.1207	1.84928	#N/A
MSMEG_4462	22.8196	84.8022	1.84887	#N/A
MSMEG_5619	19.4231	72.5672	1.84886	#N/A
MSMEG_0290	25.3437	93.8756	1.84858	glycerol metabolic process [GO:0006071]; triglyceride biosynthetic process [GO:0019432]
MSMEG_1589	4.99322	20.5833	1.84851	#N/A
MSMEG_3398	23.179	86.0741	1.84849	transmembrane transport [GO:0055085]
MSMEG_5184	17.1071	64.1959	1.84823	#N/A
MSMEG_6005	15.8675	59.7261	1.84807	#N/A
MSMEG_6827	10.6842	41.0476	1.84746	#N/A
MSMEG_5207	20.8612	77.6657	1.84736	#N/A
MSMEG_5954	39.8172	145.838	1.84697	lipopolysaccharide biosynthetic process [GO:0009103]
MSMEG_2472	7.54288	29.7325	1.84697	transcription, DNA-templated [GO:0006351]
MSMEG_0714	23.0297	85.4242	1.84662	#N/A
MSMEG_6696	14.6628	55.3244	1.84642	#N/A
MSMEG_0502	32.8244	120.631	1.84638	carbohydrate metabolic process [GO:0005975]
MSMEG_4771	15.6389	58.8311	1.84633	#N/A
MSMEG_0547	49.5689	180.831	1.84628	#N/A
MSMEG_6101	12.3734	47.0844	1.8462	folic acid-containing compound biosynthetic process [GO:0009396]
MSMEG_4968	12.5536	47.729	1.8461	#N/A
MSMEG_3210	20.511	76.3273	1.8459	inositol biosynthetic process [GO:0006021]; phosphatidylinositol phosphorylation [GO:0046854]
MSMEG_5953	29.0004	106.832	1.84573	#N/A
MSMEG_6453	18.344	68.5125	1.84539	#N/A
MSMEG_1837	30.683	112.849	1.84534	#N/A
MSMEG_5620	18.3985	68.7052	1.84532	metabolic process [GO:0008152]
MSMEG_1197	20.0275	74.5487	1.84513	regulation of transcription, DNA-templated [GO:0006355]
MSMEG_1010	28.0295	103.285	1.84493	regulation of transcription, DNA-templated [GO:0006355]; transcription, DNA-templated [GO:0006351]
MSMEG_5179	20.3005	75.5162	1.84488	#N/A
MSMEG_3244	7.54354	29.6818	1.84448	#N/A
MSMEG_4348	8.39991	32.7534	1.84431	#N/A
MSMEG_3677	16.0297	60.1409	1.84408	#N/A
MSMEG_1971	24.3034	89.8346	1.84391	cellular aromatic compound metabolic process [GO:0006725]
MSMEG_4542	12.8111	48.5768	1.84384	transmembrane transport [GO:0055085]
MSMEG_1034	33.2927	122.079	1.84361	#N/A
MSMEG_0718	21.3801	79.3173	1.8435	metabolic process [GO:0008152]
MSMEG_6495	34.0836	124.876	1.84313	transmembrane transport [GO:0055085]
MSMEG_1427	19.0889	71.0579	1.84276	transmembrane transport [GO:0055085]
MSMEG_2706	21.8747	81.0253	1.84231	carbohydrate derivative metabolic process [GO:1901135]
MSMEG_5980	33.1599	121.484	1.84222	#N/A
MSMEG_1161	31.4404	115.31	1.84212	transmembrane transport [GO:0055085]
MSMEG_1259	10.9692	41.9056	1.84184	#N/A
MSMEG_3196	4.77105	19.6848	1.84166	#N/A
MSMEG_3275	50.603	183.956	1.84165	DNA-templated transcription, initiation [GO:0006352]
MSMEG_5371	28.7293	105.547	1.84153	#N/A
MSMEG_1967	22.6823	83.8712	1.84147	#N/A
MSMEG_5971	32.7012	119.737	1.841	#N/A
MSMEG_1823	21.2528	78.7142	1.84085	metabolic process [GO:0008152]
MSMEG_5487	20.0859	74.5331	1.84083	pathogenesis [GO:0009405]
MSMEG_0245	11.5982	44.1222	1.84062	#N/A
MSMEG_4792	22.7597	84.0974	1.8406	#N/A
MSMEG_5981	24.8355	91.5257	1.8405	#N/A
MSMEG_4413	21.2909	78.8146	1.8402	#N/A
MSMEG_5282	6.94269	27.4301	1.83972	#N/A
MSMEG_5386	15.7021	58.7805	1.83964	#N/A
MSMEG_0808	12.9348	48.8735	1.83958	biosynthetic process [GO:0009058]
MSMEG_1578	4.27163	17.8665	1.83951	tRNA threonylcarbamoyladenosine modification [GO:0002949]
MSMEG_3872	8.89859	34.4166	1.83913	cobalamin biosynthetic process [GO:0009236]
MSMEG_6549	21.9892	81.242	1.83892	#N/A
MSMEG_3108	16.3245	60.9652	1.83864	#N/A
MSMEG_6479	8.98373	34.698	1.83819	regulation of transcription, DNA-templated [GO:0006355]; transcription, DNA-templated [GO:0006351]
MSMEG_4827	12.4081	46.933	1.83792	#N/A
MSMEG_2139	14.6345	54.8852	1.83773	#N/A
MSMEG_6498	41.6635	151.461	1.83736	#N/A
MSMEG_4122	28.0474	102.799	1.83732	transmembrane transport [GO:0055085]
MSMEG_6022	15.2405	57.0311	1.83723	regulation of transcription, DNA-templated [GO:0006355]
MSMEG_0204	20.7357	76.6646	1.83719	#N/A
MSMEG_2148	13.7744	51.7698	1.83661	#N/A
MSMEG_4432	20.9727	77.4591	1.83623	#N/A
EBG00000994482	79.9635	285.525	1.83621	#N/A
MSMEG_5048	23.5437	86.6306	1.83608	#N/A
MSMEG_4641	4.86764	19.9481	1.83597	#N/A
MSMEG_2661	33.3079	121.469	1.8358	#N/A
MSMEG_4564	30.6484	111.933	1.83525	#N/A
MSMEG_0510	22.0717	81.2957	1.83469	galactitol metabolic process [GO:0019402]
MSMEG_6680	30.0584	109.766	1.83446	#N/A
MSMEG_1518	19.2795	71.3218	1.83441	#N/A
MSMEG_4415	22.6387	83.2937	1.83427	carbohydrate metabolic process [GO:0005975]; pentose-phosphate shunt [GO:0006098]
MSMEG_4310	3.87033	16.3662	1.83419	cobalamin biosynthetic process [GO:0009236]
MSMEG_6255	30.6015	111.68	1.83417	#N/A
MSMEG_6674	15.2652	56.9932	1.83409	transcription, DNA-templated [GO:0006351]
MSMEG_1836	21.2144	78.2038	1.83407	carbohydrate metabolic process [GO:0005975]; GDP-mannose biosynthetic process [GO:0009298]
MSMEG_6837	27.6556	101.157	1.8339	#N/A
MSMEG_4074	23.1072	84.9403	1.83387	#N/A
MSMEG_4466	17.6664	65.5426	1.83383	transmembrane transport [GO:0055085]
MSMEG_4048	25.8732	94.7648	1.83333	tryptophan catabolic process to kynurenine [GO:0019441]
MSMEG_2158	22.0899	81.2562	1.83286	#N/A
MSMEG_4440	37.0267	134.462	1.8328	#N/A
MSMEG_5109	32.9382	119.842	1.83214	#N/A
MSMEG_4046	21.6358	79.596	1.8321	metabolic process [GO:0008152]
MSMEG_6166	9.46583	36.264	1.83209	#N/A
MSMEG_6381	36.8803	133.86	1.83195	#N/A
MSMEG_2154	24.6286	90.2227	1.83164	#N/A
MSMEG_6582	11.1496	42.2377	1.83138	#N/A
MSMEG_0720	30.1985	109.993	1.83091	#N/A
MSMEG_5670	13.1925	49.4873	1.83079	#N/A
MSMEG_6422	44.8006	161.911	1.83065	cellular iron ion homeostasis [GO:0006879]; iron ion transport [GO:0006826]
MSMEG_5194	14.9168	55.5871	1.82992	transmembrane transport [GO:0055085]
MSMEG_1963	12.4765	46.8838	1.82909	phosphorelay signal transduction system [GO:0000160]; regulation of transcription, DNA-templated [GO:0006355]; transcription, DNA-templated [GO:0006351]
MSMEG_1873	7.45954	29.0481	1.82862	dTDP biosynthetic process [GO:0006233]
MSMEG_2181	18.4726	68.1547	1.82838	#N/A
EBG00000994470	19.6909	69.9159	1.82809	#N/A
MSMEG_0546	34.8365	126.221	1.82783	#N/A
MSMEG_2879	11.5418	43.5184	1.82766	#N/A
MSMEG_4740	30.2422	109.84	1.82691	carbohydrate metabolic process [GO:0005975]; lipid glycosylation [GO:0030259]
MSMEG_6172	21.8636	80.0699	1.82611	#N/A
MSMEG_0898	12.3063	46.1802	1.82608	carbohydrate metabolic process [GO:0005975]
MSMEG_0018	15.2236	56.5109	1.82574	#N/A
MSMEG_5409	15.0906	56.0109	1.82502	#N/A
MSMEG_1999	179.068	636.941	1.82488	#N/A
MSMEG_0504	15.2755	56.652	1.82467	#N/A
MSMEG_6028	9.46724	36.0703	1.82438	transcription, DNA-templated [GO:0006351]
MSMEG_2848	15.3265	56.8196	1.82434	transmembrane transport [GO:0055085]
MSMEG_2543	23.0059	84.0065	1.82418	CDP-diacylglycerol biosynthetic process [GO:0016024]
MSMEG_2254	25.3032	92.14	1.82416	#N/A
MSMEG_4865	22.6795	82.8445	1.82407	3-phenylpropionate catabolic process [GO:0019380]
MSMEG_2508	38.9455	140.41	1.82378	#N/A
MSMEG_4799	23.9053	87.1562	1.82361	#N/A
MSMEG_0309	30.1032	109.08	1.82342	#N/A
MSMEG_6323	20.4796	74.9917	1.82287	#N/A
MSMEG_1099	12.5175	46.8214	1.82283	#N/A
MSMEG_5254	4.9333	19.988	1.82265	#N/A
MSMEG_5437	14.8727	55.1301	1.82222	#N/A
MSMEG_0997	6.30733	24.8389	1.82213	#N/A
MSMEG_1690	18.1825	66.8076	1.82165	DNA-templated transcription, initiation [GO:0006352]
MSMEG_4297	12.0767	45.209	1.82117	glycerol metabolic process [GO:0006071]; triglyceride biosynthetic process [GO:0019432]
MSMEG_0182	32.3315	116.726	1.82047	#N/A
MSMEG_4293	15.5192	57.3401	1.82034	metabolic process [GO:0008152]
MSMEG_3200	4.4693	18.3151	1.8203	NAD biosynthetic process [GO:0009435]
MSMEG_1586	18.332	67.2698	1.82026	#N/A
MSMEG_1142	21.8585	79.7205	1.8202	#N/A
MSMEG_1636	65.9382	235.367	1.82013	#N/A
MSMEG_0299	22.6912	82.6431	1.81989	aromatic compound catabolic process [GO:0019439]
MSMEG_6378	20.5774	75.1733	1.81976	#N/A
MSMEG_5444	14.5781	53.9866	1.81956	DNA-templated transcription, initiation [GO:0006352]
MSMEG_1415	26.67	96.6614	1.81947	transcription, DNA-templated [GO:0006351]
MSMEG_5304	16.2322	59.8158	1.81934	#N/A
MSMEG_3672	10.9029	41.0002	1.81908	#N/A
MSMEG_2287	21.6093	78.7675	1.81888	#N/A
MSMEG_5233	6.3931	25.0817	1.81879	#N/A
MSMEG_1710	19.3372	70.7283	1.81842	#N/A
MSMEG_0972	9.81936	37.1587	1.8184	cytochrome complex assembly [GO:0017004]; oxidation-reduction process [GO:0055114]
MSMEG_4843	19.0034	69.5268	1.81793	#N/A
MSMEG_5147	26.6416	96.4522	1.81786	transmembrane transport [GO:0055085]
MSMEG_1376	12.6564	47.1388	1.81763	carbohydrate metabolic process [GO:0005975]
MSMEG_4151	57.5369	205.24	1.81691	#N/A
MSMEG_1144	31.3498	112.962	1.81673	#N/A
MSMEG_6685	13.9684	51.7034	1.81597	gamma-aminobutyric acid metabolic process [GO:0009448]
MSMEG_2033	21.0238	76.5191	1.81549	#N/A
MSMEG_3094	12.514	46.5635	1.8154	#N/A
MSMEG_0470	16.7179	61.3581	1.81537	#N/A
MSMEG_2164	29.3673	105.862	1.81516	transcription, DNA-templated [GO:0006351]
MSMEG_5000	16.456	60.4255	1.81511	transcription, DNA-templated [GO:0006351]
MSMEG_5584	29.4315	106.081	1.81507	#N/A
MSMEG_4808	25.4395	92.0232	1.8149	#N/A
MSMEG_4332	11.5711	43.1974	1.81384	glycerol-3-phosphate metabolic process [GO:0006072]
MSMEG_3212	13.9968	51.7214	1.81374	histidine biosynthetic process [GO:0000105]
MSMEG_0592	14.4432	53.2887	1.81368	regulation of transcription, DNA-templated [GO:0006355]; transcription, DNA-templated [GO:0006351]
MSMEG_0739	17.6164	64.4383	1.81356	RNA processing [GO:0006396]
MSMEG_6288	41.247	147.487	1.81342	#N/A
MSMEG_3599	23.7052	85.816	1.81314	carbohydrate transport [GO:0008643]; carbohydrate utilization [GO:0009758]; cellular response to carbohydrate stimulus [GO:0071322]
MSMEG_6505	14.0332	51.825	1.81307	negative regulation of cellular response to drug [GO:2001039]; oxidation-reduction process [GO:0055114]
MSMEG_0348	27.344	98.5916	1.81298	#N/A
MSMEG_5807	23.1958	84.0044	1.81278	methionine transport [GO:0015821]
MSMEG_4717	13.0953	48.5173	1.81272	#N/A
MSMEG_3956	29.1314	104.841	1.81256	#N/A
MSMEG_1007	23.115	83.7035	1.81249	#N/A
MSMEG_2384	50.2649	179.052	1.81237	#N/A
MSMEG_5089	40.375	144.283	1.81204	#N/A
MSMEG_0407	34.8729	124.86	1.81086	lysine biosynthetic process via diaminopimelate [GO:0009089]
MSMEG_2264	21.9321	79.439	1.81053	#N/A
MSMEG_5907	12.3265	45.729	1.81001	#N/A
MSMEG_0210	19.453	70.7018	1.8097	#N/A
MSMEG_4600	19.2467	69.9664	1.80945	#N/A
MSMEG_0810	21.7378	78.6602	1.80877	#N/A
MSMEG_5060	19.8023	71.8792	1.80877	transmembrane transport [GO:0055085]
MSMEG_4416	22.2527	80.4624	1.80873	#N/A
MSMEG_0998	11.9163	44.2483	1.80866	nitrate assimilation [GO:0042128]; respiratory electron transport chain [GO:0022904]
MSMEG_5494	41.5429	148.012	1.80844	#N/A
MSMEG_5067	6.88749	26.6246	1.80832	#N/A
MSMEG_2797	4.83686	19.4405	1.80816	transcription, DNA-templated [GO:0006351]
MSMEG_2034	12.0802	44.801	1.808	#N/A
MSMEG_2102	27.744	99.6153	1.80752	#N/A
MSMEG_4228	9.47249	35.6501	1.80721	cell cycle [GO:0007049]; cell division [GO:0051301]; peptidoglycan biosynthetic process [GO:0009252]; regulation of cell shape [GO:0008360]
MSMEG_2976	11.7424	43.5879	1.80701	histidyl-tRNA aminoacylation [GO:0006427]
MSMEG_2203	12.3547	45.7258	1.80688	#N/A
MSMEG_6825	16.6656	60.8077	1.80685	#N/A
MSMEG_2262	22.9058	82.6172	1.80644	#N/A
MSMEG_6375	21.807	78.7666	1.80631	transmembrane transport [GO:0055085]
MSMEG_4109	25.3168	91.0088	1.80579	#N/A
MSMEG_5811	31.4201	112.329	1.80556	regulation of transcription, DNA-templated [GO:0006355]; transcription, DNA-templated [GO:0006351]
MSMEG_3062	13.3247	49.0714	1.80549	#N/A
MSMEG_6854	34.9135	124.513	1.80524	leucine biosynthetic process [GO:0009098]
MSMEG_0566	25.2074	90.5395	1.80442	nitrogen compound metabolic process [GO:0006807]
MSMEG_0480	19.142	69.332	1.80397	transcription, DNA-templated [GO:0006351]
MSMEG_1784	8.35575	31.6607	1.80363	DNA topological change [GO:0006265]
MSMEG_6014	35.7323	127.181	1.80306	#N/A
MSMEG_5955	34.0924	121.456	1.80303	#N/A
MSMEG_3350	23.83	85.6342	1.80285	#N/A
MSMEG_4575	12.9453	47.6548	1.80281	#N/A
MSMEG_5146	23.3656	84.0112	1.80281	transmembrane transport [GO:0055085]
MSMEG_3817	17.4282	63.2909	1.8027	#N/A
MSMEG_5928	20.5134	74.0516	1.80265	#N/A
EBG00000994540	101.265	353.22	1.80243	#N/A
MSMEG_4772	17.6655	64.0966	1.80221	metabolic process [GO:0008152]
MSMEG_5493	19.1068	69.1218	1.80218	#N/A
MSMEG_1426	20.0415	72.3797	1.80214	#N/A
MSMEG_3213	10.9034	40.4992	1.80171	DNA methylation [GO:0006306]
MSMEG_6777	22.8748	82.1868	1.80087	metabolic process [GO:0008152]
MSMEG_2485	17.059	61.9227	1.80087	#N/A
MSMEG_0170	24.0985	86.4351	1.80061	transmembrane transport [GO:0055085]
MSMEG_2506	32.0205	114.029	1.80056	metabolic process [GO:0008152]
MSMEG_4820	9.3411	35.0197	1.8004	#N/A
MSMEG_2513	24.2189	86.8401	1.80037	#N/A
MSMEG_2014	15.0734	54.9827	1.8003	#N/A
MSMEG_4684	13.2433	48.5863	1.79966	carbohydrate metabolic process [GO:0005975]
MSMEG_6144	34.5653	122.811	1.7996	#N/A
MSMEG_6535	26.1809	93.6223	1.79958	#N/A
MSMEG_2406	16.217	58.9332	1.79953	#N/A
MSMEG_2876	19.1235	69.0408	1.79931	#N/A
MSMEG_6672	14.2547	52.0937	1.79929	metabolic process [GO:0008152]
MSMEG_5861	21.2372	76.3955	1.79927	#N/A
MSMEG_0294	44.1354	156.088	1.79924	#N/A
MSMEG_4810	25.6747	91.7948	1.79857	#N/A
MSMEG_5051	25.8609	92.4334	1.79843	#N/A
MSMEG_1022	20.6758	74.3914	1.79831	#N/A
MSMEG_6327	8.3922	31.6655	1.79823	tRNA wobble adenosine to inosine editing [GO:0002100]
MSMEG_3801	10.163	37.8102	1.79771	#N/A
MSMEG_1229	37.089	131.413	1.7976	DNA-dependent DNA replication [GO:0006261]; DNA topological change [GO:0006265]
MSMEG_6023	29.909	106.452	1.79759	transposition, DNA-mediated [GO:0006313]
MSMEG_6835	23.3044	83.4781	1.79736	lipid metabolic process [GO:0006629]
MSMEG_3989	20.1545	72.5224	1.79722	metabolic process [GO:0008152]
MSMEG_5519	50.2912	177.252	1.79714	#N/A
MSMEG_0042	23.1969	83.0369	1.7962	#N/A
MSMEG_4621	22.7357	81.4137	1.79582	L-proline biosynthetic process [GO:0055129]
MSMEG_6849	29.4497	104.715	1.79568	transcription, DNA-templated [GO:0006351]
MSMEG_6593	24.6237	87.9421	1.79539	#N/A
MSMEG_0633	15.242	55.3776	1.79539	#N/A
MSMEG_2810	12.333	45.2662	1.79496	transmembrane transport [GO:0055085]
MSMEG_3577	24.3725	87.0308	1.79474	#N/A
MSMEG_0555	37.1382	131.273	1.79421	transmembrane transport [GO:0055085]
MSMEG_1922	17.41	62.827	1.79368	aromatic amino acid family biosynthetic process [GO:0009073]; chorismate biosynthetic process [GO:0009423]
MSMEG_1371	14.5329	52.8303	1.79309	#N/A
MSMEG_5592	28.6208	101.642	1.79293	#N/A
MSMEG_6178	23.2082	82.8728	1.79271	#N/A
MSMEG_2265	6.31676	24.3477	1.79258	#N/A
MSMEG_5596	18.0883	65.1004	1.79197	#N/A
MSMEG_3729	20.0899	72.0303	1.79194	hydrogen peroxide catabolic process [GO:0042744]; response to oxidative stress [GO:0006979]
MSMEG_4821	20.0721	71.9351	1.79128	#N/A
MSMEG_1441	22.5828	80.6139	1.79108	translation [GO:0006412]
MSMEG_2411	20.8441	74.5952	1.79105	#N/A
MSMEG_6558	24.7968	88.2729	1.79103	metabolic process [GO:0008152]
MSMEG_6862	27.5767	97.8611	1.79057	#N/A
MSMEG_1181	20.3026	72.6903	1.79044	#N/A
MSMEG_1289	24.099	85.8166	1.79034	#N/A
MSMEG_0577	14.4133	52.3104	1.79024	transmembrane transport [GO:0055085]
MSMEG_0890	23.879	85.0405	1.79009	#N/A
MSMEG_3790	11.1324	40.9559	1.79001	RNA processing [GO:0006396]
MSMEG_2636	11.3655	41.7515	1.78965	regulation of transcription, DNA-templated [GO:0006355]; transcription, DNA-templated [GO:0006351]
MSMEG_4163	22.4353	80.009	1.7894	#N/A
MSMEG_5027	16.8774	60.7949	1.78935	#N/A
MSMEG_2242	21.4685	76.6431	1.78895	cellular aldehyde metabolic process [GO:0006081]
MSMEG_4305	11.0295	40.5534	1.78839	#N/A
MSMEG_6066	30.3776	107.382	1.78831	translation [GO:0006412]
MSMEG_4652	16.0629	57.9151	1.78777	#N/A
MSMEG_2221	12.739	46.4316	1.78758	#N/A
MSMEG_2260	19.5735	70.0248	1.78753	transcription, DNA-templated [GO:0006351]
MSMEG_2350	25.953	92.044	1.78747	#N/A
MSMEG_5178	19.2713	68.9781	1.78747	#N/A
MSMEG_0186	27.9023	98.7444	1.78705	#N/A
MSMEG_3482	19.0496	68.174	1.78666	#N/A
MSMEG_0955	16.9104	60.7895	1.78657	#N/A
MSMEG_0306	16.9616	60.9649	1.78653	metabolic process [GO:0008152]
MSMEG_2172	20.8513	74.3589	1.78606	transmembrane transport [GO:0055085]
MSMEG_5687	19.4105	69.3615	1.78547	RNA processing [GO:0006396]
MSMEG_0980	13.7327	49.7844	1.78536	#N/A
MSMEG_4721	14.1776	51.3119	1.78519	transmembrane transport [GO:0055085]
MSMEG_0114	19.9839	71.3027	1.78477	taurine transport [GO:0015734]
MSMEG_1985	31.2805	110.201	1.78443	transcription, DNA-templated [GO:0006351]
MSMEG_3874	10.2419	37.7188	1.78414	#N/A
MSMEG_2895	12.6635	46.0578	1.78411	#N/A
MSMEG_2992	13.0798	47.4906	1.78408	#N/A
MSMEG_6247	22.9906	81.6117	1.78388	ergothioneine biosynthesis from histidine via N-alpha,N-alpha,N-alpha-trimethyl-L-histidine [GO:0052704]; N-alpha,N-alpha,N-alpha-trimethyl-L-histidine biosynthesis from histidine [GO:0052707]
MSMEG_4677	9.86547	36.4093	1.78365	#N/A
MSMEG_5818	18.7701	67.0537	1.78335	#N/A
MSMEG_5509	21.8319	77.591	1.78331	#N/A
MSMEG_3912	27.9516	98.6496	1.78322	#N/A
MSMEG_5531	9.24383	34.2546	1.78306	#N/A
MSMEG_2717	21.2284	75.4952	1.78296	#N/A
MSMEG_3841	8.74379	32.5243	1.78265	#N/A
MSMEG_2483	20.3675	72.516	1.78264	regulation of transcription, DNA-templated [GO:0006355]; transcription, DNA-templated [GO:0006351]
MSMEG_3297	21.4103	76.1003	1.78258	phosphorelay signal transduction system [GO:0000160]; regulation of transcription, DNA-templated [GO:0006355]
MSMEG_5411	16.904	60.5843	1.78228	#N/A
MSMEG_5205	10.996	40.2618	1.78226	#N/A
MSMEG_0189	21.0639	74.891	1.78224	1,6-anhydro-N-acetyl-beta-muramic acid catabolic process [GO:0097175]; amino sugar metabolic process [GO:0006040]; carbohydrate metabolic process [GO:0005975]; peptidoglycan turnover [GO:0009254]
MSMEG_6749	33.0064	115.968	1.78223	#N/A
MSMEG_5825	10.6277	38.9914	1.78212	#N/A
MSMEG_2840	10.754	39.423	1.78202	#N/A
MSMEG_4718	18.6297	66.4907	1.78165	regulation of transcription, DNA-templated [GO:0006355]; transcription, DNA-templated [GO:0006351]
MSMEG_0217	23.3813	82.8248	1.78161	#N/A
MSMEG_0496	19.8012	70.5158	1.7816	#N/A
MSMEG_0528	26	91.8235	1.78153	#N/A
MSMEG_0634	14.3877	51.9011	1.78152	#N/A
MSMEG_1009	30.5157	107.338	1.78139	#N/A
MSMEG_6271	38.1411	133.497	1.78081	leucine biosynthetic process [GO:0009098]
MSMEG_2886	32.3817	113.704	1.78079	#N/A
MSMEG_4889	22.9626	81.3377	1.78077	transmembrane transport [GO:0055085]
MSMEG_5275	61.201	212.722	1.78072	#N/A
MSMEG_5566	28.5834	100.645	1.78068	transcription, DNA-templated [GO:0006351]
MSMEG_6311	14.9913	53.9386	1.78054	#N/A
MSMEG_5253	18.367	65.5326	1.78046	#N/A
MSMEG_2503	26.1745	92.3511	1.78041	#N/A
MSMEG_4435	29.3062	103.104	1.78034	#N/A
MSMEG_3331	21.4617	76.1479	1.78016	#N/A
MSMEG_6885	26.142	92.2227	1.78015	#N/A
MSMEG_4831	23.6863	83.7446	1.77941	regulation of transcription, DNA-templated [GO:0006355]; transcription, DNA-templated [GO:0006351]
MSMEG_5101	15.7247	56.4082	1.77928	protein secretion [GO:0009306]
MSMEG_3669	22.0003	77.9493	1.77927	#N/A
MSMEG_0959	22.7453	80.4974	1.77911	#N/A
MSMEG_6673	12.932	46.7981	1.77855	#N/A
MSMEG_6380	27.4299	96.5318	1.77846	protein secretion [GO:0009306]
MSMEG_2620	9.29298	34.3031	1.77814	tetrahydrobiopterin biosynthetic process [GO:0006729]
MSMEG_2255	22.3825	79.1718	1.77766	#N/A
MSMEG_2477	22.1264	78.2534	1.77693	#N/A
MSMEG_2060	26.1766	92.1283	1.77686	#N/A
MSMEG_2259	28.6598	100.621	1.77662	cellular response to starvation [GO:0009267]
MSMEG_5957	35.2945	123.321	1.77624	polysaccharide biosynthetic process [GO:0000271]
MSMEG_0188	19.9082	70.6166	1.77622	transcription, DNA-templated [GO:0006351]
MSMEG_1863	15.4053	55.1827	1.77597	#N/A
MSMEG_1228	27.6874	97.2221	1.77563	metabolic process [GO:0008152]
MSMEG_4924	17.1923	61.2849	1.77556	cyclic nucleotide biosynthetic process [GO:0009190]; intracellular signal transduction [GO:0035556]
MSMEG_2520	20.0255	70.9707	1.77527	#N/A
MSMEG_4800	31.6828	110.865	1.77516	#N/A
MSMEG_0327	29.5055	103.391	1.77486	#N/A
MSMEG_0494	48.6012	168.733	1.77482	#N/A
MSMEG_4887	22.7581	80.2723	1.77434	#N/A
MSMEG_4221	17.4178	61.9967	1.77417	#N/A
MSMEG_2686	5.12061	19.9301	1.77383	#N/A
MSMEG_6584	12.5118	45.2027	1.77375	#N/A
MSMEG_2565	9.09065	33.4971	1.77346	#N/A
MSMEG_6223	24.9922	87.8576	1.77341	#N/A
MSMEG_1839	27.4597	96.2859	1.77331	lipid metabolic process [GO:0006629]
MSMEG_6069	17.054	60.7122	1.77324	#N/A
MSMEG_2121	6.99606	26.3284	1.77304	phosphoenolpyruvate-dependent sugar phosphotransferase system [GO:0009401]; phosphorylation [GO:0016310]
MSMEG_2340	15.47	55.2896	1.77303	#N/A
MSMEG_2993	12.2998	44.4504	1.77289	#N/A
MSMEG_6792	24.0162	84.4879	1.77286	#N/A
MSMEG_4067	25.8699	90.7667	1.77198	#N/A
MSMEG_1392	22.6933	79.9148	1.77193	#N/A
MSMEG_2875	11.4399	41.4833	1.77192	metabolic process [GO:0008152]
MSMEG_1234	24.7851	87.0543	1.77186	#N/A
MSMEG_3168	9.90658	36.2437	1.7718	#N/A
MSMEG_3906	12.4525	44.9365	1.77177	#N/A
MSMEG_0122	14.7205	52.6761	1.77163	#N/A
MSMEG_6006	12.9283	46.5514	1.77147	#N/A
MSMEG_6783	33.5976	117.097	1.77122	#N/A
MSMEG_4335	19.7981	69.9845	1.77105	#N/A
MSMEG_0604	12.3394	44.5244	1.77095	#N/A
MSMEG_2028	9.09475	33.451	1.77094	transmembrane transport [GO:0055085]
MSMEG_0132	39.2013	136.186	1.77082	#N/A
MSMEG_3330	34.0885	118.713	1.77051	#N/A
MSMEG_5910	8.29816	30.7209	1.77042	#N/A
MSMEG_3802	17.3302	61.522	1.77014	#N/A
MSMEG_3851	17.4726	62.0027	1.77003	#N/A
MSMEG_0273	19.6822	69.5362	1.76997	#N/A
MSMEG_1656	24.4279	85.6963	1.76956	DNA repair [GO:0006281]
MSMEG_4441	19.8465	70.0634	1.7693	#N/A
MSMEG_6622	24.6967	86.5918	1.76921	#N/A
MSMEG_6598	26.6617	93.2815	1.76909	riboflavin biosynthetic process [GO:0009231]
MSMEG_1442	28.5836	99.8268	1.76901	translation [GO:0006412]
MSMEG_2227	19.511	68.8956	1.76881	metabolic process [GO:0008152]
MSMEG_5315	16.0003	56.9264	1.76866	peptidoglycan catabolic process [GO:0009253]
MSMEG_0481	25.553	89.4623	1.76844	#N/A
MSMEG_1533	10.5995	38.5129	1.76826	#N/A
MSMEG_2984	16.2669	57.8164	1.76821	#N/A
MSMEG_1943	13.483	48.314	1.76764	DNA repair [GO:0006281]
MSMEG_0248	37.486	130.027	1.76746	#N/A
MSMEG_4964	7.0818	26.507	1.76705	regulation of transcription, DNA-templated [GO:0006355]; transcription, DNA-templated [GO:0006351]
MSMEG_1720	47.5449	164.215	1.76695	#N/A
MSMEG_1357	29.8403	103.951	1.76683	#N/A
MSMEG_6134	20.744	72.9864	1.76665	#N/A
MSMEG_2714	38.4216	133.135	1.76663	#N/A
MSMEG_3772	16.8498	59.727	1.76643	arginine biosynthetic process [GO:0006526]
MSMEG_3849	13.3573	47.8388	1.76624	#N/A
MSMEG_5996	19.9855	70.3679	1.76588	metabolic process [GO:0008152]
MSMEG_3318	29.6002	103.056	1.76575	#N/A
MSMEG_5150	29.1346	101.468	1.76568	tetrahydrobiopterin biosynthetic process [GO:0006729]
MSMEG_1214	17.7879	62.8741	1.76543	#N/A
MSMEG_4983	9.64768	35.1951	1.76525	#N/A
MSMEG_4302	16.1632	57.3272	1.76485	#N/A
MSMEG_1107	14.0589	50.1751	1.76482	#N/A
MSMEG_1069	23.4926	82.2295	1.76475	#N/A
MSMEG_3104	19.9326	70.1215	1.76454	#N/A
MSMEG_5627	20.7521	72.902	1.76446	aromatic compound catabolic process [GO:0019439]
MSMEG_5628	12.3658	44.3985	1.76409	#N/A
MSMEG_2951	23.6754	82.799	1.76386	#N/A
MSMEG_5303	26.5382	92.5074	1.76364	proline transport [GO:0015824]
MSMEG_4078	45.0123	155.225	1.76353	#N/A
MSMEG_2099	32.9385	114.218	1.76337	#N/A
MSMEG_1697	12.9661	46.4102	1.76327	#N/A
MSMEG_0173	8.82437	32.3487	1.76319	#N/A
MSMEG_1325	16.5141	58.4502	1.76317	DNA recombination [GO:0006310]; double-strand break repair [GO:0006302]
MSMEG_2596	18.4193	64.9166	1.76315	#N/A
MSMEG_0492	39.2867	135.641	1.76201	#N/A
MSMEG_6715	31.7366	110.022	1.76187	#N/A
MSMEG_6713	24.9517	87.0109	1.76185	catechol-containing compound metabolic process [GO:0009712]
MSMEG_5206	15.8811	56.2477	1.7618	#N/A
MSMEG_5866	18.0103	63.46	1.76163	#N/A
MSMEG_2534	11.3742	40.956	1.76154	#N/A
MSMEG_0011	25.7901	89.8342	1.76154	#N/A
MSMEG_3768	19.7306	69.2712	1.76117	#N/A
MSMEG_3602	17.9899	63.3554	1.76083	#N/A
MSMEG_0395	50.326	172.94	1.76083	#N/A
MSMEG_3569	19.9776	70.0901	1.7608	#N/A
MSMEG_1453	23.1975	81.001	1.76079	#N/A
MSMEG_3852	14.5316	51.611	1.76016	#N/A
MSMEG_3322	26.9474	93.6554	1.75997	#N/A
MSMEG_6808	34.0587	117.733	1.75988	#N/A
MSMEG_2155	30.5461	105.824	1.7597	#N/A
MSMEG_2274	41.1987	141.886	1.7596	#N/A
MSMEG_3970	25.3281	88.1449	1.75955	#N/A
MSMEG_4868	12.0969	43.343	1.75948	regulation of transcription, DNA-templated [GO:0006355]; transcription, DNA-templated [GO:0006351]
MSMEG_0099	19.015	66.7657	1.75947	#N/A
MSMEG_3425	19.5519	68.5652	1.7591	#N/A
MSMEG_0599	17.6206	62.0263	1.75905	metabolic process [GO:0008152]
MSMEG_0738	20.2483	70.92	1.75905	#N/A
MSMEG_6694	31.7858	109.954	1.75882	#N/A
MSMEG_5982	26.1134	90.7503	1.75871	polysaccharide biosynthetic process [GO:0000271]
MSMEG_5024	23.8358	83.0404	1.75866	#N/A
MSMEG_2222	13.5937	48.3747	1.75843	#N/A
MSMEG_4277	2.03609	9.27	1.75815	cobalamin biosynthetic process [GO:0009236]
MSMEG_6556	14.6853	52.0413	1.75771	regulation of transcription, DNA-templated [GO:0006355]; transcription, DNA-templated [GO:0006351]
MSMEG_6944	40.6957	139.991	1.75764	#N/A
MSMEG_3272	16.4438	57.9797	1.7575	carbohydrate catabolic process [GO:0016052]; carbohydrate utilization [GO:0009758]; cellular response to carbohydrate stimulus [GO:0071322]
MSMEG_4363	28.7842	99.638	1.75656	#N/A
MSMEG_6562	21.0504	73.4874	1.75619	#N/A
MSMEG_1613	18.2274	63.9489	1.75614	nitrogen compound transport [GO:0071705]
MSMEG_3469	20.0823	70.2044	1.75593	#N/A
MSMEG_0883	14.9694	52.9321	1.75584	#N/A
MSMEG_1623	17.8992	62.8237	1.75577	#N/A
MSMEG_6809	22.5828	78.6312	1.7556	#N/A
MSMEG_1182	13.7774	48.8929	1.75544	histidine catabolic process to glutamate and formamide [GO:0019556]; histidine catabolic process to glutamate and formate [GO:0019557]
MSMEG_5870	19.3877	67.8345	1.75543	#N/A
MSMEG_4885	8.77309	31.9962	1.75541	#N/A
MSMEG_5674	11.3551	40.7083	1.75523	#N/A
MSMEG_5601	20.6474	72.0715	1.75512	#N/A
MSMEG_0884	13.2494	47.095	1.75499	#N/A
MSMEG_6703	22.8758	79.5694	1.75469	#N/A
MSMEG_0154	19.9959	69.8459	1.75458	#N/A
MSMEG_3113	15.8587	55.8837	1.75452	carbohydrate metabolic process [GO:0005975]
MSMEG_5473	27.6465	95.6571	1.75452	amino acid transport [GO:0006865]; transmembrane transport [GO:0055085]
MSMEG_1486	21.2515	74.0629	1.75419	DNA-templated transcription, initiation [GO:0006352]
MSMEG_4988	9.96828	35.986	1.75364	#N/A
MSMEG_2039	21.6078	75.2134	1.75322	transcription, DNA-templated [GO:0006351]
MSMEG_4069	6.38899	23.9011	1.75276	#N/A
MSMEG_4300	11.5931	41.4364	1.75266	#N/A
MSMEG_6015	15.3142	53.9709	1.75254	#N/A
MSMEG_1075	27.0053	93.3433	1.75222	menaquinone biosynthetic process [GO:0009234]
MSMEG_5472	16.1446	56.7249	1.75144	tetrahydrofolate interconversion [GO:0035999]
MSMEG_2467	14.4816	51.1228	1.75136	#N/A
MSMEG_2478	18.922	66.0635	1.75117	metabolic process [GO:0008152]
MSMEG_6245	11.5094	41.1102	1.75116	transmembrane transport [GO:0055085]
MSMEG_4842	23.1306	80.19	1.75044	#N/A
MSMEG_2089	20.2719	70.5634	1.75027	cell division [GO:0051301]
MSMEG_2167	20.9733	72.9196	1.75021	#N/A
MSMEG_4882	20.8988	72.6428	1.74969	#N/A
MSMEG_4854	15.6738	55.071	1.74967	#N/A
MSMEG_6636	26.9393	92.953	1.74964	#N/A
MSMEG_6855	21.4877	74.6156	1.74955	metabolic process [GO:0008152]
MSMEG_5947	29.9299	102.997	1.74948	#N/A
MSMEG_6118	33.2689	114.207	1.74926	regulation of transcription, DNA-templated [GO:0006355]; transcription, DNA-templated [GO:0006351]
MSMEG_5311	18.4449	64.3683	1.7492	#N/A
MSMEG_0118	36.6301	125.488	1.74904	#N/A
MSMEG_4473	22.33	77.4	1.74867	#N/A
MSMEG_6226	23.3254	80.7235	1.74829	#N/A
MSMEG_1290	17.2564	60.3311	1.74822	isoleucine biosynthetic process [GO:0009097]; valine biosynthetic process [GO:0009099]
MSMEG_2894	17.8272	62.244	1.74811	#N/A
MSMEG_0657	21.5048	74.5835	1.74784	aromatic compound catabolic process [GO:0019439]
MSMEG_0824	23.2806	80.5393	1.74769	#N/A
MSMEG_4036	23.1753	80.1788	1.74757	fatty acid biosynthetic process [GO:0006633]
MSMEG_1781	24.5166	84.6634	1.74724	#N/A
EBG00000994644	43.5619	146.225	1.74705	#N/A
MSMEG_6534	11.6946	41.6086	1.74693	#N/A
MSMEG_4066	26.0623	89.8302	1.74689	#N/A
MSMEG_2901	17.8857	62.3862	1.74688	#N/A
MSMEG_6387	15.1972	53.3627	1.74687	Actinobacterium-type cell wall biogenesis [GO:0071766]
MSMEG_2437	21.3011	73.8409	1.74671	rRNA processing [GO:0006364]
MSMEG_2237	19.393	67.4325	1.74661	#N/A
MSMEG_6075	27.4875	94.5774	1.74634	isopentenyl diphosphate biosynthetic process, methylerythritol 4-phosphate pathway [GO:0019288]; terpenoid biosynthetic process [GO:0016114]
MSMEG_4519	11.0347	39.3645	1.74589	#N/A
MSMEG_2216	26.5232	91.3011	1.7457	metabolic process [GO:0008152]
MSMEG_5891	53.2552	180.901	1.74532	#N/A
MSMEG_0530	28.7228	98.6465	1.74525	#N/A
MSMEG_0178	21.9749	76.022	1.74521	#N/A
MSMEG_6236	19.5952	68.0429	1.74518	phosphorelay signal transduction system [GO:0000160]; regulation of transcription, DNA-templated [GO:0006355]; transcription, DNA-templated [GO:0006351]
MSMEG_1527	23.9138	82.4938	1.74473	tRNA pseudouridine synthesis [GO:0031119]
EBG00000994487	15.9764	53.5172	1.74406	#N/A
MSMEG_3014	37.3844	127.574	1.74401	#N/A
MSMEG_3456	25.2332	86.8681	1.74394	#N/A
MSMEG_0627	14.73	51.6872	1.74393	#N/A
MSMEG_1328	11.8527	42.0444	1.74376	DNA repair [GO:0006281]
MSMEG_6671	21.1724	73.2548	1.74372	#N/A
MSMEG_4550	35.5939	121.551	1.7437	transposition, DNA-mediated [GO:0006313]
MSMEG_1889	16.8133	58.6433	1.7434	ribosome biogenesis [GO:0042254]
MSMEG_4389	18.4645	64.1624	1.7432	#N/A
MSMEG_6098	15.372	53.804	1.74305	oxidation-reduction process [GO:0055114]
MSMEG_2548	11.6887	41.4735	1.74302	#N/A
MSMEG_3838	13.7754	48.4579	1.743	#N/A
MSMEG_6215	12.1495	43.0118	1.74288	#N/A
MSMEG_4980	16.0324	56.0043	1.74279	transmembrane transport [GO:0055085]
MSMEG_3604	22.3975	77.3034	1.74272	#N/A
MSMEG_0184	17.9015	62.2557	1.7427	#N/A
MSMEG_3877	11.6873	41.457	1.74262	cobalamin biosynthetic process [GO:0009236]; oxidation-reduction process [GO:0055114]
MSMEG_5458	19.9952	69.246	1.74236	#N/A
MSMEG_2912	19.3643	67.1286	1.74222	#N/A
MSMEG_1104	27.7993	95.3259	1.74189	#N/A
MSMEG_1700	14.8736	52.0889	1.74178	regulation of transcription, DNA-templated [GO:0006355]; transcription, DNA-templated [GO:0006351]
MSMEG_4458	28.172	96.563	1.74175	#N/A
MSMEG_5959	34.9497	119.221	1.74164	#N/A
MSMEG_1423	23.6092	81.2961	1.74163	#N/A
MSMEG_5609	20.3243	70.3102	1.74161	#N/A
MSMEG_2826	46.7747	158.732	1.74133	#N/A
MSMEG_0446	21.3152	73.6093	1.74133	#N/A
MSMEG_1663	22.5297	77.6606	1.74115	transcription, DNA-templated [GO:0006351]
MSMEG_1715	21.453	74.0581	1.7411	L-arabinose catabolic process to xylulose 5-phosphate [GO:0019569]
MSMEG_0484	36.3052	123.659	1.74053	#N/A
MSMEG_6683	23.394	80.5135	1.74051	cell redox homeostasis [GO:0045454]
MSMEG_4543	23.8292	81.9633	1.74043	transmembrane transport [GO:0055085]
MSMEG_0831	16.1656	56.3491	1.74025	#N/A
MSMEG_6607	9.40033	33.744	1.74013	#N/A
MSMEG_1940	39.0865	132.862	1.73956	#N/A
MSMEG_5491	17.4608	60.6371	1.73934	#N/A
MSMEG_5767	22.4225	77.1925	1.73913	#N/A
MSMEG_0818	32.4863	110.781	1.73903	#N/A
MSMEG_1626	24.0941	82.7607	1.73892	#N/A
MSMEG_6321	22.7267	78.1947	1.73889	metabolic process [GO:0008152]
MSMEG_4942	73.8285	248.76	1.73888	ATP synthesis coupled proton transport [GO:0015986]
MSMEG_6647	27.3697	93.6851	1.73879	tricarboxylic acid cycle [GO:0006099]
MSMEG_6709	26.457	90.6052	1.73826	#N/A
MSMEG_1906	14.1049	49.3919	1.73817	#N/A
MSMEG_0180	35.4116	120.457	1.73798	#N/A
MSMEG_5762	21.3768	73.6415	1.73798	#N/A
MSMEG_1072	17.0551	59.2111	1.73762	#N/A
MSMEG_0917	26.2852	89.9904	1.73759	#N/A
MSMEG_1148	23.9259	82.1127	1.73742	#N/A
MSMEG_0285	21.7218	74.7563	1.73729	regulation of transcription, DNA-templated [GO:0006355]; transcription, DNA-templated [GO:0006351]
MSMEG_5045	10.861	38.5415	1.73714	#N/A
MSMEG_5858	18.1044	62.6878	1.73711	#N/A
MSMEG_1716	34.4515	117.181	1.73708	transposition, DNA-mediated [GO:0006313]
MSMEG_6238	16.4019	57.0037	1.7369	#N/A
MSMEG_1114	30.3118	103.334	1.73643	#N/A
MSMEG_5723	17.5132	60.6861	1.73639	#N/A
MSMEG_3521	20.2029	69.642	1.73627	#N/A
MSMEG_0078	31.1249	106.005	1.73592	#N/A
MSMEG_0254	12.1729	42.8591	1.73531	#N/A
MSMEG_6249	18.9467	65.4118	1.73529	ergothioneine biosynthesis from histidine via N-alpha,N-alpha,N-alpha-trimethyl-L-histidine [GO:0052704]
MSMEG_6262	17.8764	61.8431	1.73517	#N/A
MSMEG_0183	19.1642	66.1254	1.73506	#N/A
MSMEG_5025	22.2161	76.278	1.73493	transcription, DNA-templated [GO:0006351]
MSMEG_1850	12.7467	44.7368	1.73428	selenocysteine incorporation [GO:0001514]; selenocysteinyl-tRNA(Sec) biosynthetic process [GO:0097056]
MSMEG_1155	26.4672	90.3579	1.73382	metabolic process [GO:0008152]
MSMEG_4886	12.7566	44.7533	1.73375	#N/A
MSMEG_0271	22.5682	77.3792	1.73363	#N/A
MSMEG_2257	25.5218	87.1906	1.73344	#N/A
MSMEG_0822	18.6375	64.2899	1.73325	#N/A
MSMEG_2232	30.6979	104.384	1.73319	#N/A
MSMEG_6016	27.0106	92.1245	1.73319	#N/A
MSMEG_5064	10.2676	36.4548	1.73297	#N/A
MSMEG_0454	22.8271	78.1878	1.73267	transcription, DNA-templated [GO:0006351]
MSMEG_2454	10.7729	38.1191	1.7324	#N/A
MSMEG_3352	22.6469	77.5604	1.73215	#N/A
MSMEG_0788	16.5579	57.3298	1.73211	#N/A
MSMEG_3985	26.5149	90.4003	1.73198	transmembrane transport [GO:0055085]
MSMEG_2315	19.0396	65.5581	1.73176	#N/A
MSMEG_2532	45.2488	152.588	1.73157	#N/A
MSMEG_1192	20.5405	70.5336	1.73157	#N/A
MSMEG_0127	18.6266	64.1751	1.73151	#N/A
MSMEG_6626	30.1484	102.435	1.7315	#N/A
MSMEG_2073	22.5521	77.1997	1.7313	metabolic process [GO:0008152]
MSMEG_4019	31.1971	105.869	1.73084	metabolic process [GO:0008152]
MSMEG_0889	16.9358	58.529	1.73075	cellular aldehyde metabolic process [GO:0006081]
MSMEG_4406	23.2783	79.5704	1.73058	#N/A
MSMEG_4780	15.7738	54.6624	1.73049	#N/A
MSMEG_4547	18.193	62.6888	1.73046	#N/A
MSMEG_4157	15.4979	53.7409	1.73034	#N/A
MSMEG_5372	19.3519	66.5279	1.73032	response to stress [GO:0006950]
MSMEG_3316	23.7344	81.0636	1.73022	transmembrane transport [GO:0055085]
MSMEG_0274	9.03796	32.3025	1.73017	#N/A
MSMEG_3988	10.965	38.6932	1.73008	#N/A
MSMEG_5622	32.5627	110.341	1.73005	#N/A
MSMEG_2827	27.2302	92.6144	1.72949	#N/A
MSMEG_5987	38.0194	128.379	1.72934	phosphorelay signal transduction system [GO:0000160]; regulation of transcription, DNA-templated [GO:0006355]; transcription, DNA-templated [GO:0006351]
MSMEG_4656	20.6336	70.7192	1.72909	#N/A
MSMEG_2878	12.3043	43.1028	1.72898	#N/A
MSMEG_2722	17.9725	61.8843	1.72879	protein maturation [GO:0051604]
MSMEG_3681	21.8161	74.6153	1.72862	#N/A
MSMEG_5455	26.5034	90.1163	1.7281	#N/A
MSMEG_6838	41.4523	139.639	1.72808	#N/A
MSMEG_3827	14.8205	51.4081	1.728	nitrogen compound metabolic process [GO:0006807]
MSMEG_6497	21.1871	72.4919	1.72787	#N/A
MSMEG_2781	5.32859	19.9623	1.72784	protoporphyrinogen IX biosynthetic process [GO:0006782]
MSMEG_3773	14.569	50.5635	1.72767	arginine biosynthetic process [GO:0006526]
MSMEG_6928	9.43379	33.5494	1.7274	#N/A
MSMEG_6789	26.309	89.3992	1.72693	transcription, DNA-templated [GO:0006351]
MSMEG_1068	14.9153	51.6633	1.72639	#N/A
MSMEG_5569	36.8659	124.283	1.72621	#N/A
MSMEG_3909	22.5972	77.0593	1.72595	#N/A
MSMEG_5161	12.6442	44.1298	1.7258	#N/A
MSMEG_4778	28.1761	95.5028	1.72578	metabolic process [GO:0008152]
MSMEG_5144	16.25	56.056	1.72578	carbohydrate metabolic process [GO:0005975]
MSMEG_1508	13.9059	48.2961	1.72559	#N/A
MSMEG_1312	15.5171	53.6225	1.72553	#N/A
MSMEG_1489	31.945	107.93	1.72527	#N/A
MSMEG_2892	18.8785	64.7253	1.72524	#N/A
MSMEG_6217	13.1944	45.9233	1.72498	#N/A
MSMEG_4407	26.1629	88.7752	1.72468	#N/A
MSMEG_5066	24.2713	82.5204	1.72463	#N/A
MSMEG_5528	30.295	102.428	1.72462	#N/A
MSMEG_4665	20.5541	70.2303	1.72453	#N/A
MSMEG_3686	29.9468	101.264	1.72444	#N/A
MSMEG_0967	18.1936	62.4082	1.72404	#N/A
MSMEG_1419	16.8388	57.9293	1.72397	#N/A
MSMEG_5579	23.2571	79.1298	1.72393	transcription, DNA-templated [GO:0006351]
MSMEG_2067	22.8235	77.6952	1.72389	#N/A
MSMEG_4395	16.7211	57.5338	1.7238	#N/A
MSMEG_2211	31.5338	106.453	1.72369	#N/A
MSMEG_1976	41.6152	139.742	1.72362	#N/A
MSMEG_2359	9.43071	33.447	1.72354	methionine biosynthetic process [GO:0009086]
MSMEG_2474	13.2541	46.0679	1.72336	metabolic process [GO:0008152]
MSMEG_1348	17.1044	58.7786	1.72329	DNA-templated transcription, initiation [GO:0006352]
MSMEG_2228	19.5805	66.9442	1.72307	#N/A
MSMEG_3368	8.11515	29.0917	1.72303	#N/A
MSMEG_0203	1.99156	8.87395	1.72273	#N/A
MSMEG_5610	29.1138	98.3728	1.72243	regulation of transcription, DNA-templated [GO:0006355]; transcription, DNA-templated [GO:0006351]
MSMEG_5820	38.0322	127.794	1.72233	#N/A
MSMEG_2289	29.3025	98.9597	1.72191	#N/A
MSMEG_0422	26.1445	88.5076	1.72135	#N/A
MSMEG_4045	31.9198	107.524	1.72098	beta-ketoadipate pathway [GO:0042952]
MSMEG_0460	23.8527	80.9229	1.72087	#N/A
MSMEG_1485	17.874	61.215	1.72086	protein initiator methionine removal [GO:0070084]
MSMEG_0526	24.074	81.6475	1.72078	#N/A
MSMEG_0795	13.1231	45.5491	1.7207	#N/A
MSMEG_2143	32.8863	110.681	1.72061	#N/A
MSMEG_2301	42.428	142.128	1.72061	#N/A
MSMEG_5663	15.2126	52.4158	1.72015	#N/A
MSMEG_4333	12.2985	42.8141	1.72013	#N/A
MSMEG_4021	24.4932	82.9826	1.71998	#N/A
MSMEG_6199	20.7975	70.8077	1.71998	regulation of transcription, DNA-templated [GO:0006355]; transcription, DNA-templated [GO:0006351]
MSMEG_5159	12.6323	43.9068	1.71991	phosphorelay signal transduction system [GO:0000160]; regulation of transcription, DNA-templated [GO:0006355]; transcription, DNA-templated [GO:0006351]
MSMEG_6061	22.5023	76.4189	1.71989	#N/A
MSMEG_2996	15.958	54.8611	1.71988	#N/A
MSMEG_0093	23.9834	81.2828	1.71962	#N/A
MSMEG_6272	18.8045	64.2223	1.71954	glutamate catabolic process to 2-oxoglutarate [GO:0019551]
MSMEG_5660	25.249	85.4401	1.71944	#N/A
MSMEG_5951	24.3661	82.5129	1.7191	#N/A
MSMEG_2192	24.0749	81.548	1.71899	#N/A
MSMEG_0103	8.37154	29.8489	1.71886	transmembrane transport [GO:0055085]
MSMEG_4172	24.1579	81.8028	1.71867	#N/A
MSMEG_3422	23.4612	79.504	1.71857	oxidation-reduction process [GO:0055114]
MSMEG_2838	14.4607	49.8777	1.71843	#N/A
MSMEG_4786	14.8574	51.1726	1.71813	#N/A
MSMEG_6585	12.8305	44.5024	1.71809	#N/A
MSMEG_0045	12.6421	43.8811	1.71804	#N/A
MSMEG_5149	19.4868	66.3876	1.71779	glycolipid biosynthetic process [GO:0009247]; pathogenesis [GO:0009405]; phosphatidylinositol metabolic process [GO:0046488]; phospholipid biosynthetic process [GO:0008654]
MSMEG_5498	30.5817	102.869	1.7176	#N/A
MSMEG_6848	27.7265	93.4738	1.71753	#N/A
MSMEG_0098	7.01672	25.3641	1.71749	#N/A
MSMEG_0857	28.3882	95.6409	1.71739	#N/A
MSMEG_6133	18.0761	61.7176	1.7171	D-glucarate catabolic process [GO:0042838]
MSMEG_5017	23.4152	79.2598	1.7169	#N/A
MSMEG_3664	15.7846	54.1706	1.71676	#N/A
MSMEG_1877	6.36444	23.2067	1.71676	nucleoside metabolic process [GO:0009116]
MSMEG_3804	36.0567	120.788	1.71657	#N/A
MSMEG_3584	22.1084	74.938	1.71641	#N/A
MSMEG_3110	28.6289	96.3638	1.71638	transmembrane transport [GO:0055085]
MSMEG_1213	19.7332	67.1282	1.71631	#N/A
MSMEG_6531	22.4003	75.8885	1.71624	#N/A
MSMEG_3807	20.2143	68.7008	1.71614	#N/A
MSMEG_5403	14.1946	48.9192	1.71604	#N/A
MSMEG_6718	23.7095	80.1606	1.71571	transmembrane transport [GO:0055085]
MSMEG_4774	16.0676	55.0601	1.71571	metabolic process [GO:0008152]
MSMEG_1703	11.7542	40.8882	1.71557	metabolic process [GO:0008152]
MSMEG_6702	29.2067	98.203	1.71552	#N/A
MSMEG_1363	19.5229	66.3945	1.7154	#N/A
EBG00000994592	7.86932	25.8395	1.71527	#N/A
MSMEG_3892	9.14749	32.3169	1.71513	#N/A
MSMEG_2188	15.393	52.8156	1.71495	#N/A
MSMEG_3421	27.2531	91.7442	1.71485	#N/A
MSMEG_0263	19.0212	64.7213	1.71483	#N/A
MSMEG_5457	17.0811	58.3512	1.7148	#N/A
MSMEG_6250	23.8462	80.557	1.71478	ergothioneine biosynthetic process [GO:0052699]; glutathione biosynthetic process [GO:0006750]
MSMEG_1106	13.4693	46.4907	1.71465	transcription, DNA-templated [GO:0006351]
MSMEG_4937	50.9691	169.524	1.71425	ATP synthesis coupled proton transport [GO:0015986]
MSMEG_2149	49.3533	164.211	1.71415	#N/A
MSMEG_6844	23.2118	78.4077	1.71357	transmembrane transport [GO:0055085]
MSMEG_0362	19.8892	67.5036	1.71342	#N/A
MSMEG_1471	44.8081	149.183	1.71304	translation [GO:0006412]
MSMEG_4082	26.9501	90.6172	1.71277	#N/A
MSMEG_5164	21.6097	73.0997	1.71253	#N/A
MSMEG_2377	10.0627	35.2516	1.71234	#N/A
MSMEG_6001	21.2822	71.9945	1.7119	metabolic process [GO:0008152]
MSMEG_5681	23.3607	78.7974	1.71179	#N/A
MSMEG_2537	18.9857	64.4575	1.71159	transmembrane transport [GO:0055085]
MSMEG_0121	14.2302	48.8801	1.71153	#N/A
MSMEG_0458	18.702	63.5227	1.71146	#N/A
MSMEG_3876	16.0536	54.8461	1.71138	#N/A
MSMEG_2557	13.8417	47.5991	1.71128	#N/A
MSMEG_2207	21.1517	71.5153	1.71087	metabolic process [GO:0008152]
MSMEG_0894	29.2109	97.8854	1.71069	#N/A
MSMEG_4436	25.1293	84.5161	1.71053	metabolic process [GO:0008152]
MSMEG_1835	8.42088	29.8269	1.71026	#N/A
MSMEG_0039	23.7232	79.8662	1.70967	#N/A
MSMEG_5299	37.2074	123.962	1.70956	#N/A
MSMEG_3695	19.864	67.2349	1.70949	#N/A
MSMEG_6493	19.45	65.8741	1.70934	#N/A
MSMEG_1517	17.0379	57.9846	1.70931	#N/A
MSMEG_5139	19.2201	65.1173	1.70924	nitrate metabolic process [GO:0042126]
MSMEG_5970	31.3568	104.79	1.70906	#N/A
MSMEG_0353	29.6682	99.2513	1.70881	#N/A
MSMEG_2212	22.6416	76.2702	1.70859	#N/A
MSMEG_4168	23.0523	77.5905	1.70818	ketone body catabolic process [GO:0046952]
MSMEG_2470	5.63549	20.6792	1.70804	acyl-CoA metabolic process [GO:0006637]
MSMEG_4241	20.155	68.106	1.70781	#N/A
MSMEG_5087	33.6874	112.29	1.70754	cytokinin biosynthetic process [GO:0009691]
MSMEG_1975	24.5582	82.4517	1.70715	#N/A
MSMEG_2100	28.6585	95.8314	1.70703	metabolic process [GO:0008152]
MSMEG_2991	14.9396	51.0387	1.70697	#N/A
MSMEG_4520	16.9045	57.4516	1.70692	#N/A
MSMEG_2549	34.6535	115.394	1.70691	transmembrane transport [GO:0055085]
MSMEG_4698	31.9238	106.469	1.70672	#N/A
MSMEG_3555	29.8549	99.7047	1.70656	nitrogen compound metabolic process [GO:0006807]
MSMEG_4851	20.2461	68.3378	1.70644	metabolic process [GO:0008152]
MSMEG_1183	17.9586	60.8717	1.70643	histidine catabolic process to glutamate and formamide [GO:0019556]; histidine catabolic process to glutamate and formate [GO:0019557]
MSMEG_5537	13.676	46.888	1.70621	#N/A
MSMEG_4862	16.3517	55.6185	1.7062	#N/A
MSMEG_5258	23.6925	79.5573	1.70594	#N/A
MSMEG_2278	11.5741	40.0197	1.70586	nitrate assimilation [GO:0042128]
MSMEG_6475	29.1105	97.225	1.70582	#N/A
MSMEG_5880	16.7151	56.7834	1.70568	#N/A
MSMEG_2954	9.49021	33.2171	1.70567	regulation of transcription, DNA-templated [GO:0006355]; transcription, DNA-templated [GO:0006351]
MSMEG_2011	24.747	82.9637	1.70536	regulation of transcription, DNA-templated [GO:0006355]; transcription, DNA-templated [GO:0006351]
MSMEG_1254	31.2927	104.31	1.70536	#N/A
MSMEG_6639	46.2046	152.929	1.70527	transcription, DNA-templated [GO:0006351]
MSMEG_0198	32.2929	107.56	1.70521	#N/A
MSMEG_6824	18.1933	61.5725	1.70493	transcription, DNA-templated [GO:0006351]
MSMEG_6693	26.3966	88.3116	1.70485	glutamine biosynthetic process [GO:0006542]
MSMEG_3011	26.8401	89.7478	1.7047	#N/A
MSMEG_5843	16.7354	56.796	1.70434	#N/A
EBG00000994537	33.7633	110.02	1.70424	#N/A
MSMEG_2866	13.8721	47.4591	1.70416	#N/A
MSMEG_2005	20.6229	69.4499	1.70404	#N/A
MSMEG_3424	28.5434	95.2504	1.70396	#N/A
MSMEG_1362	7.66903	27.243	1.70395	#N/A
MSMEG_4834	21.599	72.615	1.70374	metabolic process [GO:0008152]
MSMEG_2847	24.563	82.2654	1.70366	transmembrane transport [GO:0055085]
MSMEG_1035	20.5616	69.2229	1.70348	#N/A
MSMEG_3064	11.1528	38.5787	1.70344	#N/A
MSMEG_2170	15.3562	52.2504	1.70295	#N/A
MSMEG_6681	30.7623	102.394	1.70276	#N/A
MSMEG_0131	23.8221	79.7955	1.70265	metabolic process [GO:0008152]
MSMEG_0897	17.1058	57.9301	1.70255	#N/A
MSMEG_5490	8.07447	28.5297	1.70228	#N/A
MSMEG_0264	14.1992	48.4492	1.70196	transmembrane transport [GO:0055085]
MSMEG_6320	16.8551	57.0876	1.7019	#N/A
MSMEG_6372	19.6783	66.2684	1.70181	polysaccharide biosynthetic process [GO:0000271]
MSMEG_5792	37.1528	123.095	1.70159	#N/A
MSMEG_5942	22.5033	75.4314	1.7013	metabolic process [GO:0008152]
MSMEG_3057	23.2071	77.7194	1.70129	transmembrane transport [GO:0055085]
MSMEG_1591	38.9087	128.755	1.70102	#N/A
MSMEG_5285	22.6845	76.0013	1.70094	lipid catabolic process [GO:0016042]
MSMEG_4969	22.9253	76.7675	1.70063	phosphorelay signal transduction system [GO:0000160]; regulation of transcription, DNA-templated [GO:0006355]; transcription, DNA-templated [GO:0006351]
MSMEG_5320	14.1435	48.2223	1.70062	#N/A
MSMEG_2698	26.765	89.2469	1.70061	#N/A
MSMEG_6870	16.1141	54.6204	1.70043	#N/A
MSMEG_0793	16.7667	56.7312	1.70018	thiamine biosynthetic process [GO:0009228]; thiamine diphosphate biosynthetic process [GO:0009229]
MSMEG_5860	13.7378	46.8659	1.69948	#N/A
MSMEG_0958	17.4107	58.7842	1.69922	#N/A
MSMEG_2882	33.8361	112.099	1.69893	#N/A
MSMEG_3771	14.445	49.1386	1.69878	arginine biosynthetic process [GO:0006526]; protein oligomerization [GO:0051259]; transcription, DNA-templated [GO:0006351]
MSMEG_0629	18.5576	62.4733	1.69842	#N/A
MSMEG_6551	8.85544	30.9853	1.69842	#N/A
MSMEG_0055	17.2475	58.2107	1.69816	#N/A
MSMEG_6658	18.8673	63.4656	1.69813	#N/A
MSMEG_0719	15.5165	52.5868	1.69797	#N/A
MSMEG_6845	27.3711	91.0338	1.69774	#N/A
MSMEG_1160	26.4665	88.0961	1.69769	#N/A
MSMEG_4716	13.1869	45.0189	1.69766	#N/A
MSMEG_3308	23.6978	79.1083	1.69757	response to stress [GO:0006950]
MSMEG_3694	14.4482	49.1001	1.69737	metabolic process [GO:0008152]
MSMEG_5965	27.7499	92.2334	1.69729	#N/A
MSMEG_5803	23.4198	78.1725	1.69695	#N/A
MSMEG_0218	20.1702	67.6303	1.69681	#N/A
MSMEG_4517	37.7677	124.668	1.69669	regulation of transcription, DNA-templated [GO:0006355]; transcription, DNA-templated [GO:0006351]
MSMEG_5063	40.7652	134.349	1.69631	#N/A
MSMEG_4549	16.856	56.8574	1.69609	#N/A
MSMEG_4548	18.1803	61.1468	1.69605	#N/A
MSMEG_1496	18.2966	61.5184	1.69594	valine catabolic process [GO:0006574]
MSMEG_6120	21.3093	71.2526	1.69541	peptide transport [GO:0015833]
MSMEG_5909	15.0139	50.8627	1.69537	#N/A
MSMEG_5757	86.0561	280.939	1.69536	#N/A
MSMEG_5495	21.9485	73.3017	1.695	metabolic process [GO:0008152]
MSMEG_1499	14.7563	50.0111	1.69489	#N/A
MSMEG_6748	27.0512	89.816	1.69488	#N/A
MSMEG_4884	29.02	96.1889	1.69487	#N/A
MSMEG_2162	34.5055	113.914	1.69444	#N/A
MSMEG_6052	19.7344	66.103	1.69435	#N/A
MSMEG_2732	11.1783	38.3942	1.69367	#N/A
MSMEG_0885	26.5597	88.1403	1.69352	#N/A
MSMEG_6831	35.5143	117.087	1.69332	#N/A
MSMEG_3842	11.1683	38.3462	1.6931	#N/A
MSMEG_6602	39.2045	128.993	1.693	#N/A
MSMEG_4062	18.7479	62.8484	1.69295	#N/A
MSMEG_6303	18.9176	63.3962	1.69293	#N/A
MSMEG_4518	16.325	55.0099	1.69283	#N/A
MSMEG_6464	13.1342	44.6937	1.6928	#N/A
MSMEG_0864	29.8106	98.6041	1.69278	#N/A
MSMEG_6864	28.6184	94.7341	1.69254	regulation of transcription, DNA-templated [GO:0006355]; transcription, DNA-templated [GO:0006351]
MSMEG_4860	17.3735	58.3806	1.69236	#N/A
MSMEG_4989	6.70031	23.8854	1.69231	#N/A
MSMEG_6738	13.4861	45.8127	1.69223	transcription, DNA-templated [GO:0006351]
MSMEG_4315	21.7731	72.5907	1.69219	DNA-templated transcription, initiation [GO:0006352]
MSMEG_0104	14.5651	49.2912	1.69199	transcription, DNA-templated [GO:0006351]
MSMEG_4835	10.3999	35.8305	1.69188	#N/A
MSMEG_6471	14.9345	50.4809	1.69188	#N/A
MSMEG_4033	27.202	90.1106	1.69182	#N/A
MSMEG_3760	12.191	41.6139	1.69177	#N/A
MSMEG_5950	19.9959	66.8123	1.69144	#N/A
MSMEG_2341	12.4355	42.3924	1.69139	#N/A
MSMEG_5369	25.8742	85.7892	1.6913	nitrogen compound transport [GO:0071705]
MSMEG_4126	20.1874	67.4125	1.69106	metabolic process [GO:0008152]
MSMEG_5918	24.3181	80.7397	1.69087	cholesterol catabolic process [GO:0006707]
MSMEG_4753	33.8308	111.412	1.69036	cell redox homeostasis [GO:0045454]
MSMEG_1733	12.3903	42.2143	1.69032	#N/A
MSMEG_2200	44.0878	144.495	1.69016	'de novo' IMP biosynthetic process [GO:0006189]; one-carbon metabolic process [GO:0006730]
MSMEG_4702	10.4383	35.9071	1.69003	copper ion transport [GO:0006825]
MSMEG_1021	45.648	149.513	1.69	#N/A
MSMEG_1418	26.9732	89.2523	1.68992	DNA-templated transcription, initiation [GO:0006352]
MSMEG_2380	17.9209	60.045	1.68989	carbohydrate transport [GO:0008643]; transmembrane transport [GO:0055085]
MSMEG_3177	17.6395	59.1321	1.68977	#N/A
MSMEG_0150	29.7621	98.2368	1.68972	#N/A
MSMEG_4849	26.884	88.9521	1.68972	#N/A
MSMEG_4766	21.2262	70.691	1.68953	#N/A
MSMEG_3519	29.2509	96.5717	1.68949	#N/A
MSMEG_1747	17.896	59.9402	1.68932	DNA-templated transcription, initiation [GO:0006352]
MSMEG_2495	23.58	78.257	1.68905	#N/A
MSMEG_1497	20.1382	67.1587	1.68904	lipid metabolic process [GO:0006629]
MSMEG_4981	14.5963	49.2877	1.689	#N/A
MSMEG_0820	26.4751	87.589	1.689	#N/A
MSMEG_2883	19.3633	64.651	1.68884	metabolic process [GO:0008152]
MSMEG_0900	27.3818	90.5004	1.68881	#N/A
MSMEG_6426	36.8836	121.125	1.68871	#N/A
MSMEG_3603	10.529	36.1612	1.68853	#N/A
MSMEG_4846	27.7721	91.735	1.68845	metabolic process [GO:0008152]
MSMEG_4604	18.1086	60.5781	1.6882	#N/A
MSMEG_5373	28.208	93.1198	1.68814	nitrogen compound metabolic process [GO:0006807]
MSMEG_0868	4.75406	17.5417	1.68812	#N/A
MSMEG_0185	28.5727	94.2882	1.68803	#N/A
MSMEG_1993	24.3852	80.7784	1.68773	#N/A
MSMEG_2395	18.2634	61.0512	1.6876	cell wall organization [GO:0071555]; peptidoglycan biosynthetic process [GO:0009252]; regulation of cell shape [GO:0008360]
MSMEG_2209	13.3674	45.2787	1.68755	transcription, DNA-templated [GO:0006351]
MSMEG_4303	11.514	39.3063	1.68747	#N/A
MSMEG_4103	25.1468	83.2109	1.68737	#N/A
MSMEG_0565	27.5388	90.9109	1.68731	#N/A
MSMEG_5453	3.72966	14.2309	1.6872	#N/A
MSMEG_2793	14.0302	47.3941	1.68697	#N/A
MSMEG_1594	26.6275	87.9473	1.68685	metabolic process [GO:0008152]
MSMEG_6443	14.143	47.7429	1.68654	DNA-dependent DNA replication [GO:0006261]; DNA repair [GO:0006281]
MSMEG_4035	17.9994	60.156	1.68654	tricarboxylic acid cycle [GO:0006099]
MSMEG_0277	21.3145	70.8062	1.68613	#N/A
MSMEG_3869	17.3407	58.0152	1.68603	#N/A
MSMEG_5944	31.3887	103.212	1.68595	#N/A
MSMEG_3369	19.396	64.6213	1.68588	transmembrane transport [GO:0055085]
MSMEG_0591	17.7086	59.1916	1.68586	rhamnose catabolic process [GO:0019301]
MSMEG_2240	21.632	71.8044	1.68566	#N/A
MSMEG_2500	24.3005	80.3785	1.68548	#N/A
MSMEG_5991	22.4333	74.3584	1.68521	#N/A
MSMEG_1103	19.8571	66.0718	1.68517	menaquinone biosynthetic process [GO:0009234]
MSMEG_1516	29.039	95.5854	1.68497	phosphorelay signal transduction system [GO:0000160]
MSMEG_5374	26.0453	85.9504	1.68481	glutamine biosynthetic process [GO:0006542]
MSMEG_2463	19.9571	66.3672	1.68461	#N/A
MSMEG_4453	16.3638	54.8139	1.68454	#N/A
MSMEG_5011	6.59078	23.3961	1.68433	#N/A
MSMEG_0515	22.2259	73.6418	1.68425	carbohydrate transport [GO:0008643]
MSMEG_6597	20.4765	68.0127	1.6841	#N/A
MSMEG_1898	23.2154	76.8106	1.68404	metabolic process [GO:0008152]
MSMEG_1417	26.3117	86.756	1.68398	#N/A
MSMEG_3346	26.2387	86.52	1.68395	#N/A
MSMEG_4365	16.5215	55.2835	1.68358	#N/A
MSMEG_2461	18.5314	61.73	1.68336	transmembrane transport [GO:0055085]
MSMEG_6278	10.6762	36.4997	1.68331	#N/A
MSMEG_1606	21.2416	70.4298	1.68327	#N/A
MSMEG_5718	26.1965	86.3275	1.68301	#N/A
MSMEG_5641	31.1699	102.29	1.68292	#N/A
MSMEG_6228	19.913	66.123	1.68241	#N/A
MSMEG_6793	35.3471	115.651	1.68228	#N/A
MSMEG_0780	33.0018	108.119	1.68222	#N/A
MSMEG_6587	19.0235	63.2581	1.68218	#N/A
MSMEG_5855	35.3323	115.594	1.68217	#N/A
MSMEG_4871	22.6061	74.7396	1.68189	#N/A
MSMEG_0817	34.6089	113.241	1.68177	transcription, DNA-templated [GO:0006351]
MSMEG_3914	29.0523	95.4124	1.68174	#N/A
MSMEG_2361	33.1526	108.567	1.68174	#N/A
MSMEG_2179	26.0223	85.6813	1.68157	#N/A
MSMEG_0748	16.4277	54.9012	1.6815	#N/A
MSMEG_6293	20.1209	66.7276	1.68107	#N/A
MSMEG_5413	16.7737	55.987	1.68089	#N/A
MSMEG_6385	32.639	106.847	1.68078	capsule polysaccharide biosynthetic process [GO:0045227]; cell wall organization [GO:0071555]
MSMEG_6828	19.7062	65.3841	1.68077	regulation of transcription, DNA-templated [GO:0006355]; transcription, DNA-templated [GO:0006351]
MSMEG_0442	23.1312	76.3482	1.68047	negative regulation of transcription, DNA-templated [GO:0045892]; response to antibiotic [GO:0046677]
MSMEG_6417	38.5762	125.774	1.67955	#N/A
MSMEG_6800	23.9847	79.0199	1.67931	#N/A
MSMEG_3573	11.7032	39.6804	1.67914	#N/A
MSMEG_0749	22.8724	75.4374	1.67894	#N/A
MSMEG_1150	34.8744	113.849	1.67871	#N/A
MSMEG_2224	23.4993	77.4294	1.67865	metabolic process [GO:0008152]
MSMEG_4592	22.8587	75.3759	1.6786	#N/A
MSMEG_3999	36.3234	118.455	1.67832	#N/A
MSMEG_2792	13.9167	46.7336	1.67808	protein metabolic process [GO:0019538]
MSMEG_5815	28.6954	94.0234	1.67804	#N/A
MSMEG_2736	23.2095	76.445	1.6776	#N/A
MSMEG_4715	19.3483	64.0856	1.67743	#N/A
MSMEG_2880	19.7621	65.4035	1.67731	metabolic process [GO:0008152]
MSMEG_1612	22.3245	73.5914	1.67716	#N/A
MSMEG_5456	17.0231	56.6367	1.67714	#N/A
MSMEG_2471	14.7603	49.3845	1.67669	#N/A
MSMEG_4482	14.5317	48.6405	1.6763	#N/A
MSMEG_2464	31.7328	103.59	1.67594	#N/A
MSMEG_1664	13.5001	45.3288	1.67584	#N/A
MSMEG_2362	17.0681	56.723	1.6757	DNA repair [GO:0006281]; DNA replication [GO:0006260]
MSMEG_3389	25.236	82.8146	1.67566	#N/A
MSMEG_2276	20.2241	66.8015	1.67561	#N/A
MSMEG_1534	11.6642	39.4516	1.67544	#N/A
MSMEG_4259	4.50678	16.5888	1.67538	DNA replication [GO:0006260]
MSMEG_4907	34.1091	111.115	1.67507	#N/A
MSMEG_3820	12.6506	42.5886	1.67499	#N/A
MSMEG_0765	27.1977	89.0361	1.67493	#N/A
MSMEG_5553	22.1375	72.874	1.67483	regulation of transcription, DNA-templated [GO:0006355]
MSMEG_6487	18.242	60.4143	1.67431	#N/A
MSMEG_4095	18.7655	62.0793	1.67418	#N/A
MSMEG_4004	24.3732	79.97	1.67408	#N/A
MSMEG_6330	11.2172	37.9842	1.67398	tyrosine biosynthetic process [GO:0006571]
MSMEG_1660	10.6021	36.0208	1.67395	#N/A
MSMEG_0357	21.1009	69.521	1.67395	#N/A
MSMEG_6240	7.82726	27.1656	1.6739	#N/A
MSMEG_4471	23.657	77.6551	1.67354	transcription, DNA-templated [GO:0006351]
MSMEG_6004	22.7761	74.8417	1.67348	#N/A
MSMEG_0321	18.2804	60.4894	1.6732	regulation of transcription, DNA-templated [GO:0006355]; transcription, DNA-templated [GO:0006351]
MSMEG_4132	17.2777	57.288	1.67312	#N/A
MSMEG_2710	16.9679	56.2997	1.6731	#N/A
MSMEG_0984	18.4859	61.1381	1.67305	#N/A
MSMEG_1190	33.3285	108.444	1.67271	#N/A
MSMEG_5642	8.64391	29.7459	1.6727	fatty acid biosynthetic process [GO:0006633]
MSMEG_0553	19.0529	62.9304	1.67269	#N/A
MSMEG_2860	13.8505	46.3425	1.67263	#N/A
MSMEG_6142	23.3624	76.6642	1.67259	galactose metabolic process [GO:0006012]
MSMEG_3799	8.39476	28.945	1.67239	#N/A
MSMEG_0158	32.2377	104.941	1.67237	oxalate catabolic process [GO:0033611]
MSMEG_4391	14.4021	48.0888	1.67226	#N/A
MSMEG_6839	27.9673	91.3126	1.6721	transcription, DNA-templated [GO:0006351]
MSMEG_4100	19.6135	64.6899	1.67208	transmembrane transport [GO:0055085]
MSMEG_1149	20.2129	66.5915	1.6719	#N/A
MSMEG_3467	11.7744	39.7006	1.67179	#N/A
MSMEG_6265	52.5906	169.674	1.67119	#N/A
MSMEG_2969	12.0698	40.6205	1.67106	#N/A
MSMEG_0328	27.4982	89.7457	1.67096	#N/A
MSMEG_3065	5.42053	19.4388	1.67055	regulation of transcription, DNA-templated [GO:0006355]
MSMEG_2507	38.6024	125.067	1.67053	regulation of transcription, DNA-templated [GO:0006355]; transcription, DNA-templated [GO:0006351]
MSMEG_5046	20.3762	67.0384	1.67035	#N/A
MSMEG_2048	13.1898	44.1641	1.67032	#N/A
MSMEG_3332	37.6302	121.942	1.67017	negative regulation of transcription, DNA-templated [GO:0045892]
MSMEG_4128	27.2134	88.786	1.67011	#N/A
MSMEG_4864	20.2084	66.476	1.66974	#N/A
MSMEG_3926	29.9933	97.5957	1.66957	#N/A
MSMEG_3915	35.1082	113.865	1.66954	#N/A
MSMEG_6137	9.98221	33.9346	1.66949	metabolic process [GO:0008152]
MSMEG_5127	16.1537	53.5633	1.66941	#N/A
MSMEG_3485	28.2932	92.1394	1.66882	DNA-templated transcription, initiation [GO:0006352]
MSMEG_1402	13.4852	45.0523	1.6687	#N/A
MSMEG_2864	11.7197	39.4375	1.66863	#N/A
MSMEG_2550	23.5251	76.9646	1.66856	#N/A
MSMEG_0338	25.1853	82.2403	1.66853	#N/A
MSMEG_6489	14.1758	47.2424	1.66853	#N/A
MSMEG_4876	17.1989	56.8385	1.66818	metabolic process [GO:0008152]
MSMEG_0561	19.7707	65.0056	1.66804	negative regulation of transcription, DNA-templated [GO:0045892]
MSMEG_5644	23.4369	76.6529	1.66798	#N/A
MSMEG_2997	13.7899	45.9947	1.66789	acyl-CoA metabolic process [GO:0006637]
MSMEG_0730	15.7436	52.1922	1.6676	antibiotic metabolic process [GO:0016999]
MSMEG_6154	21.3105	69.8729	1.66751	cyclic nucleotide biosynthetic process [GO:0009190]; intracellular signal transduction [GO:0035556]
MSMEG_5711	14.0138	46.688	1.66734	#N/A
MSMEG_6933	77.894	249.576	1.66726	removal of superoxide radicals [GO:0019430]
MSMEG_4117	24.8071	80.9619	1.66718	#N/A
MSMEG_6600	25.6472	83.6135	1.66691	DNA integration [GO:0015074]
MSMEG_6682	30.7542	99.7828	1.66623	DNA-templated transcription, initiation [GO:0006352]
MSMEG_0418	28.0009	91.0433	1.66621	#N/A
MSMEG_1961	25.4301	82.8686	1.66595	protein secretion [GO:0009306]
MSMEG_4101	20.9283	68.5769	1.66581	transmembrane transport [GO:0055085]
MSMEG_1329	12.996	43.3978	1.66548	#N/A
MSMEG_6350	88.669	283.397	1.66523	#N/A
MSMEG_0376	41.568	134.001	1.66513	transcription, DNA-templated [GO:0006351]
MSMEG_1954	34.7832	112.46	1.66483	#N/A
MSMEG_0581	11.6838	39.2111	1.6646	gamma-aminobutyric acid metabolic process [GO:0009448]
MSMEG_0683	17.1146	56.4269	1.66457	#N/A
MSMEG_0468	19.7332	64.7207	1.6644	#N/A
MSMEG_2918	13.2828	44.2676	1.6642	#N/A
MSMEG_5364	29.4527	95.5115	1.66413	#N/A
MSMEG_0861	9.34397	31.7818	1.66411	phosphatidylethanolamine biosynthetic process [GO:0006646]
MSMEG_0715	21.4455	70.1245	1.66392	#N/A
MSMEG_0097	19.9434	65.3637	1.6639	#N/A
MSMEG_5344	19.1224	62.7506	1.66363	#N/A
MSMEG_1327	17.872	58.788	1.66361	DNA repair [GO:0006281]
MSMEG_5423	21.1636	69.2144	1.66358	regulation of transcription, DNA-templated [GO:0006355]; transcription-coupled nucleotide-excision repair, DNA damage recognition [GO:0000716]
MSMEG_1711	20.9915	68.6555	1.66329	#N/A
MSMEG_4428	22.7144	74.0976	1.663	#N/A
MSMEG_2640	13.8343	45.9713	1.66284	#N/A
MSMEG_3449	27.3017	88.6083	1.66275	riboflavin biosynthetic process [GO:0009231]
MSMEG_5387	16.8682	55.5673	1.66257	#N/A
MSMEG_6866	24.1419	78.584	1.66238	transmembrane transport [GO:0055085]
MSMEG_2202	26.7701	86.8784	1.66198	#N/A
MSMEG_2169	10.7262	36.1025	1.66178	fatty acid biosynthetic process [GO:0006633]
MSMEG_3965	39.4923	127.071	1.66123	#N/A
MSMEG_4152	37.8137	121.742	1.66099	#N/A
MSMEG_2832	48.4007	155.204	1.66083	#N/A
MSMEG_5193	17.0846	56.1827	1.66082	transcription, DNA-templated [GO:0006351]
MSMEG_4653	22.2341	72.4627	1.66077	#N/A
MSMEG_3129	21.6466	70.5982	1.66063	#N/A
MSMEG_2057	18.1934	59.6791	1.66059	ATP synthesis coupled electron transport [GO:0042773]
MSMEG_0130	14.8558	49.1258	1.66055	transcription, DNA-templated [GO:0006351]
MSMEG_1416	26.051	84.516	1.66051	#N/A
MSMEG_3778	19.0646	62.4224	1.66034	phenylalanyl-tRNA aminoacylation [GO:0006432]
MSMEG_0090	15.8113	52.1354	1.66024	#N/A
MSMEG_0463	24.071	78.2218	1.65988	#N/A
MSMEG_2256	20.5533	67.1013	1.65978	#N/A
MSMEG_3148	6.88191	23.8984	1.65944	#N/A
MSMEG_3534	15.9615	52.5796	1.65942	#N/A
MSMEG_6801	19.2417	62.9401	1.65939	#N/A
MSMEG_4422	27.5374	89.137	1.65927	cell redox homeostasis [GO:0045454]
MSMEG_2205	15.088	49.8106	1.65915	#N/A
MSMEG_4010	37.8436	121.675	1.6591	#N/A
MSMEG_0368	19.1668	62.6873	1.65903	#N/A
MSMEG_1638	26.5117	85.8712	1.65883	#N/A
MSMEG_3231	16.2415	53.4388	1.65875	cysteine transport [GO:0042883]
MSMEG_6586	10.698	35.9352	1.65873	#N/A
MSMEG_4601	23.8884	77.5811	1.65871	transcription, DNA-templated [GO:0006351]
MSMEG_4378	27.4584	88.8357	1.65844	phosphorelay signal transduction system [GO:0000160]; regulation of transcription, DNA-templated [GO:0006355]; transcription, DNA-templated [GO:0006351]
MSMEG_6374	20.2955	66.214	1.65821	pantothenate biosynthetic process [GO:0015940]
MSMEG_4309	11.4019	38.1428	1.65819	#N/A
MSMEG_0954	20.1672	65.7999	1.65802	tetrapyrrole biosynthetic process [GO:0033014]
MSMEG_6163	25.1005	81.3629	1.65792	#N/A
MSMEG_6513	13.0974	43.4802	1.65773	transmembrane transport [GO:0055085]
MSMEG_2935	11.1	37.1768	1.65769	glycolipid biosynthetic process [GO:0009247]; pathogenesis [GO:0009405]; phosphatidylinositol metabolic process [GO:0046488]; phospholipid biosynthetic process [GO:0008654]
MSMEG_6111	11.8423	39.5165	1.65761	tRNA modification [GO:0006400]
MSMEG_0197	27.7304	89.6298	1.65741	#N/A
MSMEG_6762	61.4524	195.967	1.65712	#N/A
MSMEG_3546	25.366	82.1421	1.6569	#N/A
MSMEG_4663	21.3661	69.5245	1.65681	inositol catabolic process [GO:0019310]
MSMEG_0772	23.2492	75.4556	1.65669	#N/A
MSMEG_6525	23.3983	75.91	1.65639	#N/A
MSMEG_5676	14.209	46.9378	1.65624	tricarboxylic acid cycle [GO:0006099]
MSMEG_6446	35.3098	113.439	1.65615	#N/A
MSMEG_0123	20.4704	66.6669	1.6561	#N/A
MSMEG_1502	32.6263	104.975	1.65606	#N/A
MSMEG_1409	26.9689	87.1409	1.65599	arginine catabolic process to ornithine [GO:0019547]
MSMEG_5563	24.2637	78.6064	1.65582	transcription, DNA-templated [GO:0006351]
MSMEG_0205	28.6479	92.4059	1.65559	#N/A
MSMEG_0079	21.3226	69.3231	1.65549	#N/A
MSMEG_5492	17.1532	56.1853	1.65542	#N/A
MSMEG_0724	47.1687	150.722	1.65526	transposition, DNA-mediated [GO:0006313]
MSMEG_2564	14.0096	46.2765	1.65524	oxidation-reduction process [GO:0055114]
MSMEG_2919	27.2448	87.9634	1.65523	#N/A
MSMEG_6152	7.76654	26.6106	1.65514	#N/A
MSMEG_2402	7.34935	25.2875	1.65464	glycerol metabolic process [GO:0006071]
MSMEG_4421	17.2402	56.4258	1.65457	#N/A
MSMEG_0830	8.58543	29.1722	1.6543	#N/A
MSMEG_3405	27.8132	89.6877	1.65418	transmembrane transport [GO:0055085]
MSMEG_3203	30.9219	99.4683	1.65412	amino acid transport [GO:0006865]
MSMEG_0279	24.2154	78.3473	1.65387	#N/A
MSMEG_0004	9.01982	30.5297	1.65385	#N/A
MSMEG_0652	14.1295	46.5983	1.65355	#N/A
MSMEG_3202	18.9368	61.7197	1.65348	#N/A
MSMEG_0295	24.9375	80.5942	1.65343	#N/A
MSMEG_5564	45.8423	146.351	1.65337	#N/A
MSMEG_0871	13.9835	46.1273	1.65319	#N/A
MSMEG_1121	14.7428	48.5113	1.65306	#N/A
MSMEG_3426	26.9666	86.9479	1.65294	#N/A
MSMEG_6648	20.1589	65.5193	1.65251	gluconeogenesis [GO:0006094]; pyruvate metabolic process [GO:0006090]
MSMEG_1019	85.6009	271.167	1.65204	DNA replication [GO:0006260]
MSMEG_5867	12.4349	41.221	1.65198	#N/A
MSMEG_4116	35.0901	112.405	1.65181	fatty acid metabolic process [GO:0006631]
MSMEG_6020	22.8345	73.8939	1.6518	#N/A
MSMEG_0315	7.16745	24.663	1.65173	#N/A
MSMEG_0181	34.9192	111.849	1.65157	#N/A
MSMEG_5030	27.5939	88.833	1.65154	#N/A
MSMEG_5202	26.609	85.7366	1.6515	#N/A
MSMEG_5167	14.5767	47.931	1.65136	transmembrane transport [GO:0055085]
[truncated: 4,846 more rows]

## Sheet: Sheet6
	Up-regulated	Down-regulated				Dwn-regulated
transcription, DNA-templated [GO:0006351]	319	19			transcription, DNA-templated [GO:0006351]	19
metabolic process [GO:0008152]	262	9			regulation of transcription, DNA-templated [GO:0006355]	15
regulation of transcription, DNA-templated [GO:0006355]	189	15			translation [GO:0006412]	14
transmembrane transport [GO:0055085]	165	7			metabolic process [GO:0008152]	9
carbohydrate metabolic process [GO:0005975]	62	1			transmembrane transport [GO:0055085]	7
translation [GO:0006412]	49	14			DNA-templated transcription, initiation [GO:0006352]	6
phosphorelay signal transduction system [GO:0000160]	41	0			cell redox homeostasis [GO:0045454]	5
DNA repair [GO:0006281]	31	0			response to stress [GO:0006950]	5
transposition, DNA-mediated [GO:0006313]	30	0			gluconeogenesis [GO:0006094]	4
cell wall organization [GO:0071555]	26	0			glycogen biosynthetic process [GO:0005978]	4
nitrogen compound metabolic process [GO:0006807]	26	3			glycolytic process [GO:0006096]	4
DNA integration [GO:0015074]	23	0			proteasomal protein catabolic process [GO:0010498]	4
cell division [GO:0051301]	22	2			modification-dependent protein catabolic process [GO:0019941]	3
DNA replication [GO:0006260]	21	1			nitrogen compound metabolic process [GO:0006807]	3
DNA-templated transcription, initiation [GO:0006352]	20	6			pentose-phosphate shunt [GO:0006098]	3
response to antibiotic [GO:0046677]	20	1			response to oxidative stress [GO:0006979]	3
cell cycle [GO:0007049]	19	2			tricarboxylic acid cycle [GO:0006099]	3
DNA recombination [GO:0006310]	19	0			urea catabolic process [GO:0043419]	3
glutamine metabolic process [GO:0006541]	18	1			amino acid transport [GO:0006865]	2
biosynthetic process [GO:0009058]	17	0			base-excision repair [GO:0006284]	2
cell redox homeostasis [GO:0045454]	17	5			cell cycle [GO:0007049]	2
cobalamin biosynthetic process [GO:0009236]	17	1			cell division [GO:0051301]	2
fatty acid biosynthetic process [GO:0006633]	17	1			DNA-templated transcription, termination [GO:0006353]	2
oxidation-reduction process [GO:0055114]	17	0			glucose metabolic process [GO:0006006]	2
response to stress [GO:0006950]	17	5			glycogen catabolic process [GO:0005980]	2
peptidoglycan biosynthetic process [GO:0009252]	16	0			isoprenoid biosynthetic process [GO:0008299]	2
regulation of cell shape [GO:0008360]	16	1			lipid metabolic process [GO:0006629]	2
lysine biosynthetic process via diaminopimelate [GO:0009089]	15	0			menaquinone biosynthetic process [GO:0009234]	2
tricarboxylic acid cycle [GO:0006099]	15	3			nitrate assimilation [GO:0042128]	2
'de novo' IMP biosynthetic process [GO:0006189]	14	1			phosphate ion transport [GO:0006817]	2
carbohydrate transport [GO:0008643]	14	0			primary metabolic process [GO:0044238]	2
nitrogen compound transport [GO:0071705]	14	0			protein folding [GO:0006457]	2
aromatic compound catabolic process [GO:0019439]	13	0			protein pupylation [GO:0070490]	2
glycerol metabolic process [GO:0006071]	13	0			protein secretion [GO:0009306]	2
histidine biosynthetic process [GO:0000105]	13	0			purine nucleobase metabolic process [GO:0006144]	2
phospholipid biosynthetic process [GO:0008654]	13	1			pyruvate metabolic process [GO:0006090]	2
lipid biosynthetic process [GO:0008610]	11	1			regulation of translation [GO:0006417]	2
lipid catabolic process [GO:0016042]	11	0			'de novo' IMP biosynthetic process [GO:0006189]	1
pathogenesis [GO:0009405]	11	0			amine metabolic process [GO:0009308]	1
riboflavin biosynthetic process [GO:0009231]	11	0			asparagine biosynthetic process [GO:0006529]	1
rRNA processing [GO:0006364]	11	0			carbohydrate catabolic process [GO:0016052]	1
capsule polysaccharide biosynthetic process [GO:0045227]	10	0			carbohydrate metabolic process [GO:0005975]	1
negative regulation of transcription, DNA-templated [GO:0045892]	10	1			carbohydrate utilization [GO:0009758]	1
protein secretion [GO:0009306]	10	2			carbon utilization [GO:0015976]	1
response to oxidative stress [GO:0006979]	10	3			cellular amino acid metabolic process [GO:0006520]	1
thiamine biosynthetic process [GO:0009228]	10	0			cellular iron ion homeostasis [GO:0006879]	1
arginine biosynthetic process [GO:0006526]	9	0			cellular phosphate ion homeostasis [GO:0030643]	1
base-excision repair [GO:0006284]	9	2			cellular response to carbohydrate stimulus [GO:0071322]	1
isoleucine biosynthetic process [GO:0009097]	9	0			chromosome condensation [GO:0030261]	1
peptide transport [GO:0015833]	9	1			cobalamin biosynthetic process [GO:0009236]	1
ATP synthesis coupled proton transport [GO:0015986]	8	0			D-gluconate metabolic process [GO:0019521]	1
carbohydrate catabolic process [GO:0016052]	8	1			DNA replication [GO:0006260]	1
carbohydrate utilization [GO:0009758]	8	1			Entner-Doudoroff pathway through 6-phosphogluconate [GO:0009255]	1
cellular response to carbohydrate stimulus [GO:0071322]	8	1			enzyme active site formation [GO:0018307]	1
cyclic nucleotide biosynthetic process [GO:0009190]	8	0			fatty acid biosynthetic process [GO:0006633]	1
intracellular signal transduction [GO:0035556]	8	0			fatty acid metabolic process [GO:0006631]	1
leucine biosynthetic process [GO:0009098]	8	1			folic acid biosynthetic process [GO:0046656]	1
SOS response [GO:0009432]	8	0			glutamine biosynthetic process [GO:0006542]	1
'de novo' UMP biosynthetic process [GO:0044205]	7	0			glutamine metabolic process [GO:0006541]	1
amino acid transport [GO:0006865]	7	2			glycerol ether metabolic process [GO:0006662]	1
aromatic amino acid family biosynthetic process [GO:0009073]	7	0			glycogen metabolic process [GO:0005977]	1
cellular amino acid metabolic process [GO:0006520]	7	1			glyoxylate cycle [GO:0006097]	1
chorismate biosynthetic process [GO:0009423]	7	0			heme transport [GO:0015886]	1
DNA topological change [GO:0006265]	7	0			hydrogen peroxide catabolic process [GO:0042744]	1
fatty acid metabolic process [GO:0006631]	7	1			inositol biosynthetic process [GO:0006021]	1
lipid metabolic process [GO:0006629]	7	2			intracellular protein transmembrane transport [GO:0065002]	1
NAD biosynthetic process [GO:0009435]	7	0			ion transport [GO:0006811]	1
pentose-phosphate shunt [GO:0006098]	7	3			iron ion homeostasis [GO:0055072]	1
phosphatidylinositol metabolic process [GO:0046488]	7	0			leucine biosynthetic process [GO:0009098]	1
polysaccharide biosynthetic process [GO:0000271]	7	0			lipid biosynthetic process [GO:0008610]	1
protein folding [GO:0006457]	7	2			maltose metabolic process [GO:0000023]	1
transcription antitermination [GO:0031564]	7	0			mRNA catabolic process [GO:0006402]	1
triglyceride biosynthetic process [GO:0019432]	7	0			mycothiol biosynthetic process [GO:0010125]	1
acyl-CoA metabolic process [GO:0006637]	6	0			negative regulation of phosphate metabolic process [GO:0045936]	1
ATP synthesis coupled electron transport [GO:0042773]	6	0			negative regulation of transcription, DNA-templated [GO:0045892]	1
DNA-dependent DNA replication [GO:0006261]	6	0			nitrogen fixation [GO:0009399]	1
glutamate biosynthetic process [GO:0006537]	6	0			nucleoside metabolic process [GO:0009116]	1
glutamine biosynthetic process [GO:0006542]	6	1			peptide transport [GO:0015833]	1
glycerol-3-phosphate metabolic process [GO:0006072]	6	0			peptidoglycan catabolic process [GO:0009253]	1
glycolipid biosynthetic process [GO:0009247]	6	0			phospholipid biosynthetic process [GO:0008654]	1
isopentenyl diphosphate biosynthetic process, methylerythritol 4-phosphate pathway [GO:0019288]	6	0			polysaccharide catabolic process [GO:0000272]	1
Mo-molybdopterin cofactor biosynthetic process [GO:0006777]	6	0			protein maturation by iron-sulfur cluster transfer [GO:0097428]	1
nucleoside metabolic process [GO:0009116]	6	1			protein metabolic process [GO:0019538]	1
nucleotide-excision repair [GO:0006289]	6	0			protein targeting [GO:0006605]	1
phosphatidylinositol phosphorylation [GO:0046854]	6	0			protein transport by the Sec complex [GO:0043952]	1
phosphoenolpyruvate-dependent sugar phosphotransferase system [GO:0009401]	6	0			regulation of cell shape [GO:0008360]	1
protoporphyrinogen IX biosynthetic process [GO:0006782]	6	0			regulation of DNA-templated transcription, elongation [GO:0032784]	1
terpenoid biosynthetic process [GO:0016114]	6	0			regulation of nitrogen utilization [GO:0006808]	1
thiamine diphosphate biosynthetic process [GO:0009229]	6	0			respiratory electron transport chain [GO:0022904]	1
valine biosynthetic process [GO:0009099]	6	0			response to antibiotic [GO:0046677]	1
carbohydrate derivative metabolic process [GO:1901135]	5	0			ribosomal small subunit biogenesis [GO:0042274]	1
dTDP-rhamnose biosynthetic process [GO:0019305]	5	0			RNA processing [GO:0006396]	1
extracellular polysaccharide biosynthetic process [GO:0045226]	5	0			tetrahydrofolate biosynthetic process [GO:0046654]	1
gluconeogenesis [GO:0006094]	5	4			threonine biosynthetic process [GO:0009088]	1
glycolytic process [GO:0006096]	5	4			transcription initiation from bacterial-type RNA polymerase promoter [GO:0001123]	1
iron-sulfur cluster assembly [GO:0016226]	5	0			trehalose catabolic process [GO:0005993]	1
lipid glycosylation [GO:0030259]	5	0			trehalose metabolic process [GO:0005991]	1
menaquinone biosynthetic process [GO:0009234]	5	2			urate catabolic process [GO:0019628]	1
methionine biosynthetic process [GO:0009086]	5	0
protein targeting [GO:0006605]	5	1
pyrroloquinoline quinone biosynthetic process [GO:0018189]	5	0
RNA processing [GO:0006396]	5	1
steroid biosynthetic process [GO:0006694]	5	0
'de novo' pyrimidine nucleobase biosynthetic process [GO:0006207]	4	0
aerobic electron transport chain [GO:0019646]	4	0
antibiotic biosynthetic process [GO:0017000]	4	0
biotin biosynthetic process [GO:0009102]	4	0
carbohydrate derivative biosynthetic process [GO:1901137]	4	0
carboxylic acid metabolic process [GO:0019752]	4	0
cellular aromatic compound metabolic process [GO:0006725]	4	0
coenzyme A biosynthetic process [GO:0015937]	4	0
copper ion transport [GO:0006825]	4	0
diaminopimelate biosynthetic process [GO:0019877]	4	0
DNA-templated transcription, termination [GO:0006353]	4	2
ergothioneine biosynthesis from histidine via N-alpha,N-alpha,N-alpha-trimethyl-L-histidine [GO:0052704]	4	0
L-serine biosynthetic process [GO:0006564]	4	0
lipid transport [GO:0006869]	4	0
nitrate assimilation [GO:0042128]	4	2
one-carbon metabolic process [GO:0006730]	4	0
oxalate catabolic process [GO:0033611]	4	0
pantothenate biosynthetic process [GO:0015940]	4	0
peptidoglycan catabolic process [GO:0009253]	4	1
phosphate ion transport [GO:0006817]	4	2
protein initiator methionine removal [GO:0070084]	4	0
protein maturation [GO:0051604]	4	0
protein refolding [GO:0042026]	4	0
tetrahydrofolate biosynthetic process [GO:0046654]	4	1
tetrahydrofolate interconversion [GO:0035999]	4	0
threonine biosynthetic process [GO:0009088]	4	1
trehalose biosynthetic process [GO:0005992]	4	0
tRNA processing [GO:0008033]	4	0
tryptophan biosynthetic process [GO:0000162]	4	0
tryptophan catabolic process to kynurenine [GO:0019441]	4	0
Actinobacterium-type cell wall biogenesis [GO:0071766]	3	0
antibiotic metabolic process [GO:0016999]	3	0
beta-ketoadipate pathway [GO:0042952]	3	0
catechol-containing compound metabolic process [GO:0009712]	3	0
cell septum assembly [GO:0090529]	3	0
cell wall macromolecule biosynthetic process [GO:0044038]	3	0
cellular amino acid biosynthetic process [GO:0008652]	3	0
cellular amino acid catabolic process [GO:0009063]	3	0
cellular iron ion homeostasis [GO:0006879]	3	1
cellular modified amino acid biosynthetic process [GO:0042398]	3	0
cellular protein modification process [GO:0006464]	3	0
chromosome segregation [GO:0007059]	3	0
cytochrome complex assembly [GO:0017004]	3	0
DNA dealkylation involved in DNA repair [GO:0006307]	3	0
double-strand break repair via nonhomologous end joining [GO:0006303]	3	0
ectoine biosynthetic process [GO:0019491]	3	0
gamma-aminobutyric acid metabolic process [GO:0009448]	3	0
glycerol catabolic process [GO:0019563]	3	0
glycerol ether metabolic process [GO:0006662]	3	1
glycine decarboxylation via glycine cleavage system [GO:0019464]	3	0
histidine catabolic process to glutamate and formamide [GO:0019556]	3	0
histidine catabolic process to glutamate and formate [GO:0019557]	3	0
hydrogen sulfide biosynthetic process [GO:0070814]	3	0
inositol catabolic process [GO:0019310]	3	0
intracellular protein transmembrane transport [GO:0065002]	3	1
ion transport [GO:0006811]	3	1
L-proline biosynthetic process [GO:0055129]	3	0
lipoprotein biosynthetic process [GO:0042158]	3	0
N-acetylglucosamine metabolic process [GO:0006044]	3	0
protein catabolic process [GO:0030163]	3	0
protein transport by the Sec complex [GO:0043952]	3	1
pseudouridine synthesis [GO:0001522]	3	0
purine ribonucleoside salvage [GO:0006166]	3	0
response to heat [GO:0009408]	3	0
ribosome biogenesis [GO:0042254]	3	0
tetracenomycin C biosynthetic process [GO:1901106]	3	0
tRNA modification [GO:0006400]	3	0
tRNA threonylcarbamoyladenosine modification [GO:0002949]	3	0
'de novo' AMP biosynthetic process [GO:0044208]	2	0
'de novo' CTP biosynthetic process [GO:0044210]	2	0
'de novo' L-methionine biosynthetic process [GO:0071266]	2	0
3-phenylpropionate catabolic process [GO:0019380]	2	0
3,4-dihydroxybenzoate catabolic process [GO:0019619]	2	0
acetyl-CoA biosynthetic process [GO:0006085]	2	0
AMP salvage [GO:0044209]	2	0
antibiotic catabolic process [GO:0017001]	2	0
antibiotic transport [GO:0042891]	2	0
arginine catabolic process to ornithine [GO:0019547]	2	0
CDP-diacylglycerol biosynthetic process [GO:0016024]	2	0
cell adhesion [GO:0007155]	2	0
cellular aldehyde metabolic process [GO:0006081]	2	0
cellulose catabolic process [GO:0030245]	2	0
cholesterol catabolic process [GO:0006707]	2	0
cholesterol metabolic process [GO:0008203]	2	0
chorismate metabolic process [GO:0046417]	2	0
cofactor biosynthetic process [GO:0051188]	2	0
cysteine metabolic process [GO:0006534]	2	0
cytokinin biosynthetic process [GO:0009691]	2	0
D-galactonate catabolic process [GO:0034194]	2	0
D-xylose metabolic process [GO:0042732]	2	0
daunorubicin transport [GO:0043215]	2	0
deoxyribonucleotide biosynthetic process [GO:0009263]	2	0
deoxyribonucleotide catabolic process [GO:0009264]	2	0
deoxyribose phosphate catabolic process [GO:0046386]	2	0
DNA catabolic process [GO:0006308]	2	0
DNA ligation involved in DNA repair [GO:0051103]	2	0
DNA replication, synthesis of RNA primer [GO:0006269]	2	0
DNA unwinding involved in DNA replication [GO:0006268]	2	0
doxorubicin transport [GO:1900753]	2	0
dTMP biosynthetic process [GO:0006231]	2	0
dTTP biosynthetic process [GO:0006235]	2	0
dUMP biosynthetic process [GO:0006226]	2	0
ectoine transport [GO:0051470]	2	0
fatty acid beta-oxidation [GO:0006635]	2	0
folic acid biosynthetic process [GO:0046656]	2	1
folic acid-containing compound biosynthetic process [GO:0009396]	2	0
galactose metabolic process [GO:0006012]	2	0
gas vesicle organization [GO:0031412]	2	0
glutamate catabolic process to 2-oxoglutarate [GO:0019551]	2	0
glycerol-3-phosphate biosynthetic process [GO:0046167]	2	0
glycerol-3-phosphate catabolic process [GO:0046168]	2	0
glycerophospholipid metabolic process [GO:0006650]	2	0
glycogen biosynthetic process [GO:0005978]	2	4
GMP biosynthetic process [GO:0006177]	2	0
guanosine tetraphosphate metabolic process [GO:0015969]	2	0
hydrogen peroxide catabolic process [GO:0042744]	2	1
iron ion transport [GO:0006826]	2	0
L-arabinose catabolic process to xylulose 5-phosphate [GO:0019569]	2	0
L-lysine catabolic process to acetate [GO:0019475]	2	0
L-methionine salvage from methylthioadenosine [GO:0019509]	2	0
lipopolysaccharide biosynthetic process [GO:0009103]	2	0
lysyl-tRNA aminoacylation [GO:0006430]	2	0
metal ion transport [GO:0030001]	2	0
methionine transport [GO:0015821]	2	0
molybdopterin cofactor biosynthetic process [GO:0032324]	2	0
mRNA processing [GO:0006397]	2	0
nitrate metabolic process [GO:0042126]	2	0
nucleobase-containing compound metabolic process [GO:0006139]	2	0
nucleotide metabolic process [GO:0009117]	2	0
phenylalanyl-tRNA aminoacylation [GO:0006432]	2	0
phosphate ion transmembrane transport [GO:0035435]	2	0
phosphorylation [GO:0016310]	2	0
polyamine transport [GO:0015846]	2	0
polyketide metabolic process [GO:0030638]	2	0
positive regulation of transcription, DNA-templated [GO:0045893]	2	0
potassium ion transport [GO:0006813]	2	0
proline catabolic process to glutamate [GO:0010133]	2	0
protein carbamoylation [GO:0046944]	2	0
protein import [GO:0017038]	2	0
protein repair [GO:0030091]	2	0
protein transport by the Tat complex [GO:0043953]	2	0
purine nucleobase biosynthetic process [GO:0009113]	2	0
purine nucleotide biosynthetic process [GO:0006164]	2	0
pyridoxal phosphate biosynthetic process [GO:0042823]	2	0
pyridoxine biosynthetic process [GO:0008615]	2	0
regulation of DNA-templated transcription, elongation [GO:0032784]	2	1
respiratory electron transport chain [GO:0022904]	2	1
response to external stimulus [GO:0009605]	2	0
selenocysteine incorporation [GO:0001514]	2	0
selenocysteinyl-tRNA(Sec) biosynthetic process [GO:0097056]	2	0
SRP-dependent cotranslational protein targeting to membrane [GO:0006614]	2	0
sulfate assimilation [GO:0000103]	2	0
tetrahydrobiopterin biosynthetic process [GO:0006729]	2	0
tetrapyrrole biosynthetic process [GO:0033014]	2	0
tRNA aminoacylation for protein translation [GO:0006418]	2	0
tRNA pseudouridine synthesis [GO:0031119]	2	0
UMP salvage [GO:0044206]	2	0
uracil salvage [GO:0006223]	2	0
urea catabolic process [GO:0043419]	2	3
1-deoxy-D-xylulose 5-phosphate biosynthetic process [GO:0052865]	1	0
1,6-anhydro-N-acetyl-beta-muramic acid catabolic process [GO:0097175]	1	0
3-(3-hydroxy)phenylpropionate catabolic process [GO:0019622]	1	0
5-phosphoribose 1-diphosphate biosynthetic process [GO:0006015]	1	0
7,8-dihydroneopterin 3'-triphosphate biosynthetic process [GO:0035998]	1	0
acetoin catabolic process [GO:0045150]	1	0
acetyl-CoA biosynthetic process from acetate [GO:0019427]	1	0
adenine salvage [GO:0006168]	1	0
aerobic respiration [GO:0009060]	1	0
alanine biosynthetic process [GO:0006523]	1	0
alanine catabolic process [GO:0006524]	1	0
alanyl-tRNA aminoacylation [GO:0006419]	1	0
allantoin catabolic process [GO:0000256]	1	0
amine catabolic process [GO:0009310]	1	0
amine metabolic process [GO:0009308]	1	1
amino sugar metabolic process [GO:0006040]	1	0
arginine biosynthetic process via ornithine [GO:0042450]	1	0
arginyl-tRNA aminoacylation [GO:0006420]	1	0
aromatic amino acid family biosynthetic process, prephenate pathway [GO:0009095]	1	0
asparagine biosynthetic process [GO:0006529]	1	1
ATP hydrolysis coupled proton transport [GO:0015991]	1	0
beta-lactam antibiotic catabolic process [GO:0030655]	1	0
branched-chain amino acid metabolic process [GO:0009081]	1	0
carbohydrate phosphorylation [GO:0046835]	1	0
carbon fixation [GO:0015977]	1	0
carotenoid biosynthetic process [GO:0016117]	1	0
catabolic process [GO:0009056]	1	0
cell morphogenesis [GO:0000902]	1	0
cellular carbohydrate metabolic process [GO:0044262]	1	0
cellular metabolic process [GO:0044237]	1	0
cellular phosphate ion homeostasis [GO:0030643]	1	1
cellular respiration [GO:0045333]	1	0
cellular response to cold [GO:0070417]	1	0
cellular response to heat [GO:0034605]	1	0
cellular response to ionizing radiation [GO:0071479]	1	0
cellular response to starvation [GO:0009267]	1	0
cellular response to stress [GO:0033554]	1	0
chaperone-mediated protein complex assembly [GO:0051131]	1	0
chromosome condensation [GO:0030261]	1	1
chromosome separation [GO:0051304]	1	0
cobalt ion transport [GO:0006824]	1	0
coenzyme biosynthetic process [GO:0009108]	1	0
CTP biosynthetic process [GO:0006241]	1	0
cyanate metabolic process [GO:0009439]	1	0
cysteine biosynthetic process [GO:0019344]	1	0
cysteine biosynthetic process from serine [GO:0006535]	1	0
cysteine biosynthetic process via cystathionine [GO:0019343]	1	0
cysteine transport [GO:0042883]	1	0
cysteinyl-tRNA aminoacylation [GO:0006423]	1	0
cytolysis [GO:0019835]	1	0
D-alanine biosynthetic process [GO:0030632]	1	0
D-glucarate catabolic process [GO:0042838]	1	0
D-ribose catabolic process [GO:0019303]	1	0
defense response to bacterium [GO:0042742]	1	0
dephosphorylation [GO:0016311]	1	0
dimethylallyl diphosphate biosynthetic process [GO:0050992]	1	0
DNA biosynthetic process [GO:0071897]	1	0
DNA methylation [GO:0006306]	1	0
DNA replication initiation [GO:0006270]	1	0
DNA restriction-modification system [GO:0009307]	1	0
DNA-templated transcription, elongation [GO:0006354]	1	0
double-strand break repair [GO:0006302]	1	0
dTDP biosynthetic process [GO:0006233]	1	0
dUTP biosynthetic process [GO:0006229]	1	0
dUTP metabolic process [GO:0046080]	1	0
electron transport chain [GO:0022900]	1	0
electron transport coupled proton transport [GO:0015990]	1	0
enterobactin biosynthetic process [GO:0009239]	1	0
enzyme-directed rRNA 2'-O-methylation [GO:0000453]	1	0
ergosterol biosynthetic process [GO:0006696]	1	0
ergothioneine biosynthetic process [GO:0052699]	1	0
ethanolamine catabolic process [GO:0046336]	1	0
FAD biosynthetic process [GO:0006747]	1	0
fatty acid elongation [GO:0030497]	1	0
ferrous iron transport [GO:0015684]	1	0
FMN biosynthetic process [GO:0009398]	1	0
formate metabolic process [GO:0015942]	1	0
formate oxidation [GO:0015944]	1	0
FtsZ-dependent cytokinesis [GO:0043093]	1	0
fumarate metabolic process [GO:0006106]	1	0
galactitol metabolic process [GO:0019402]	1	0
galactose catabolic process via UDP-galactose [GO:0033499]	1	0
galactose transmembrane transport [GO:0015757]	1	0
GDP-mannose biosynthetic process [GO:0009298]	1	0
generation of precursor metabolites and energy [GO:0006091]	1	0
geranylgeranyl diphosphate biosynthetic process [GO:0033386]	1	0
glucose metabolic process [GO:0006006]	1	2
glutamate metabolic process [GO:0006536]	1	0
glutamyl-tRNA aminoacylation [GO:0006424]	1	0
glutathione biosynthetic process [GO:0006750]	1	0
glutathione catabolic process [GO:0006751]	1	0
glycerolipid biosynthetic process [GO:0045017]	1	0
glycerophosphodiester transmembrane transport [GO:0001407]	1	0
glycine betaine transport [GO:0031460]	1	0
glycine biosynthetic process [GO:0006545]	1	0
glycine biosynthetic process from serine [GO:0019264]	1	0
glycyl-tRNA aminoacylation [GO:0006426]	1	0
glyoxylate catabolic process [GO:0009436]	1	0
glyoxylate metabolic process [GO:0046487]	1	0
GTP biosynthetic process [GO:0006183]	1	0
heme a biosynthetic process [GO:0006784]	1	0
heme biosynthetic process [GO:0006783]	1	0
heme O biosynthetic process [GO:0048034]	1	0
histidyl-tRNA aminoacylation [GO:0006427]	1	0
homocysteine biosynthetic process [GO:0071268]	1	0
IMP salvage [GO:0032264]	1	0
inositol biosynthetic process [GO:0006021]	1	1
inositol phosphate dephosphorylation [GO:0046855]	1	0
intein-mediated protein splicing [GO:0016539]	1	0
ion transmembrane transport [GO:0034220]	1	0
iron assimilation [GO:0033212]	1	0
isoleucyl-tRNA aminoacylation [GO:0006428]	1	0
isoprenoid biosynthetic process [GO:0008299]	1	2
ketone body catabolic process [GO:0046952]	1	0
L-alanine catabolic process [GO:0042853]	1	0
L-phenylalanine biosynthetic process [GO:0009094]	1	0
L-phenylalanine catabolic process [GO:0006559]	1	0
lactate fermentation to propionate and acetate [GO:0019652]	1	0
lactate oxidation [GO:0019516]	1	0
leucyl-tRNA aminoacylation [GO:0006429]	1	0
lipid A biosynthetic process [GO:0009245]	1	0
mannose metabolic process [GO:0006013]	1	0
mature ribosome assembly [GO:0042256]	1	0
methionine metabolic process [GO:0006555]	1	0
methionyl-tRNA aminoacylation [GO:0006431]	1	0
modification-dependent protein catabolic process [GO:0019941]	1	3
molybdate ion transport [GO:0015689]	1	0
mycothiol biosynthetic process [GO:0010125]	1	1
mycothiol metabolic process [GO:0010126]	1	0
mycothiol-dependent detoxification [GO:0010127]	1	0
myo-inositol hexakisphosphate biosynthetic process [GO:0010264]	1	0
N-acetylmuramic acid catabolic process [GO:0097173]	1	0
N-acetylneuraminate catabolic process [GO:0019262]	1	0
N-alpha,N-alpha,N-alpha-trimethyl-L-histidine biosynthesis from histidine [GO:0052707]	1	0
N-terminal protein amino acid acetylation [GO:0006474]	1	0
NAD metabolic process [GO:0019674]	1	0
NADP biosynthetic process [GO:0006741]	1	0
negative regulation of cellular response to drug [GO:2001039]	1	0
negative regulation of phosphate metabolic process [GO:0045936]	1	1
negative regulation of ribosome biogenesis [GO:0090071]	1	0
negative regulation of translation [GO:0017148]	1	0
negative regulation of translational elongation [GO:0045900]	1	0
nicotinamide nucleotide metabolic process [GO:0046496]	1	0
nicotinate nucleotide salvage [GO:0019358]	1	0
nitrogen fixation [GO:0009399]	1	1
nucleoside biosynthetic process [GO:0009163]	1	0
nucleoside catabolic process [GO:0009164]	1	0
nucleotide biosynthetic process [GO:0009165]	1	0
nucleotide catabolic process [GO:0009166]	1	0
oligopeptide transport [GO:0006857]	1	0
oligosaccharide metabolic process [GO:0009311]	1	0
organic acid metabolic process [GO:0006082]	1	0
organic acid phosphorylation [GO:0031388]	1	0
oxidative phosphorylation [GO:0006119]	1	0
oxidative single-stranded DNA demethylation [GO:0035552]	1	0
pantothenate catabolic process [GO:0015941]	1	0
peptidoglycan turnover [GO:0009254]	1	0
peptidyl-pyrromethane cofactor linkage [GO:0018160]	1	0
phosphate-containing compound metabolic process [GO:0006796]	1	0
phosphatidylethanolamine biosynthetic process [GO:0006646]	1	0
polyphosphate biosynthetic process [GO:0006799]	1	0
polyphosphate metabolic process [GO:0006797]	1	0
polyprenol biosynthetic process [GO:0016094]	1	0
porphyrin-containing compound biosynthetic process [GO:0006779]	1	0
positive regulation of translation [GO:0045727]	1	0
proline transport [GO:0015824]	1	0
prolyl-tRNA aminoacylation [GO:0006433]	1	0
propionate catabolic process, 2-methylcitrate cycle [GO:0019629]	1	0
proteasomal protein catabolic process [GO:0010498]	1	4
protein insertion into membrane [GO:0051205]	1	0
protein lipoylation [GO:0009249]	1	0
protein localization [GO:0008104]	1	0
protein metabolic process [GO:0019538]	1	1
protein O-linked glycosylation [GO:0006493]	1	0
protein oligomerization [GO:0051259]	1	0
protein phosphorylation [GO:0006468]	1	0
protein polymerization [GO:0051258]	1	0
protein processing [GO:0016485]	1	0
protein pupylation [GO:0070490]	1	2
protein quality control for misfolded or incompletely synthesized proteins [GO:0006515]	1	0
protein tetramerization [GO:0051262]	1	0
protein transport [GO:0015031]	1	0
protein-chromophore linkage [GO:0018298]	1	0
protein-pyridoxal-5-phosphate linkage via peptidyl-N6-pyridoxal phosphate-L-lysine [GO:0018272]	1	0
proteolysis involved in cellular protein catabolic process [GO:0051603]	1	0
pteridine-containing compound metabolic process [GO:0042558]	1	0
purine nucleobase metabolic process [GO:0006144]	1	2
purine nucleoside triphosphate catabolic process [GO:0009146]	1	0
purine ribonucleoside monophosphate biosynthetic process [GO:0009168]	1	0
putrescine biosynthetic process [GO:0009446]	1	0
pyrimidine nucleobase metabolic process [GO:0006206]	1	0
pyrimidine nucleoside metabolic process [GO:0006213]	1	0
pyrimidine nucleotide biosynthetic process [GO:0006221]	1	0
pyrimidine nucleotide metabolic process [GO:0006220]	1	0
pyruvate metabolic process [GO:0006090]	1	2
queuosine biosynthetic process [GO:0008616]	1	0
queuosine salvage [GO:1990397]	1	0
regulation of DNA repair [GO:0006282]	1	0
regulation of DNA replication [GO:0006275]	1	0
regulation of gene expression [GO:0010468]	1	0
regulation of nitrogen utilization [GO:0006808]	1	1
regulation of pH [GO:0006885]	1	0
regulation of proteasomal protein catabolic process [GO:0061136]	1	0
regulation of RNA metabolic process [GO:0051252]	1	0
regulation of sporulation [GO:0043937]	1	0
regulation of translational fidelity [GO:0006450]	1	0
regulation of translational termination [GO:0006449]	1	0
removal of superoxide radicals [GO:0019430]	1	0
response to copper ion [GO:0046688]	1	0
rhamnose biosynthetic process [GO:0019300]	1	0
rhamnose catabolic process [GO:0019301]	1	0
rhamnose metabolic process [GO:0019299]	1	0
ribonucleoside monophosphate biosynthetic process [GO:0009156]	1	0
ribosomal large subunit assembly [GO:0000027]	1	0
ribosomal small subunit biogenesis [GO:0042274]	1	1
RNA catabolic process [GO:0006401]	1	0
rRNA base methylation [GO:0070475]	1	0
rRNA catabolic process [GO:0016075]	1	0
rRNA methylation [GO:0031167]	1	0
S-adenosylmethionine biosynthetic process [GO:0006556]	1	0
secondary metabolic process [GO:0019748]	1	0
selenocysteine biosynthetic process [GO:0016260]	1	0
seryl-tRNA aminoacylation [GO:0006434]	1	0
signal peptide processing [GO:0006465]	1	0
siroheme biosynthetic process [GO:0019354]	1	0
sister chromatid cohesion [GO:0007062]	1	0
sodium ion transport [GO:0006814]	1	0
sterol metabolic process [GO:0016125]	1	0
sulfate assimilation, phosphoadenylyl sulfate reduction by phosphoadenylyl-sulfate reductase (thioredoxin) [GO:0019379]	1	0
sulfate reduction [GO:0019419]	1	0
taurine transport [GO:0015734]	1	0
threonyl-tRNA aminoacylation [GO:0006435]	1	0
toxin biosynthetic process [GO:0009403]	1	0
transcription-coupled nucleotide-excision repair, DNA damage recognition [GO:0000716]	1	0
transition metal ion transport [GO:0000041]	1	0
tRNA 3'-terminal CCA addition [GO:0001680]	1	0
tRNA 5'-leader removal [GO:0001682]	1	0
tRNA methylation [GO:0030488]	1	0
tRNA wobble adenosine to inosine editing [GO:0002100]	1	0
tRNA-guanine transglycosylation [GO:0101030]	1	0
tryptophanyl-tRNA aminoacylation [GO:0006436]	1	0
tyrosine biosynthetic process [GO:0006571]	1	0
tyrosine metabolic process [GO:0006570]	1	0
tyrosyl-tRNA aminoacylation [GO:0006437]	1	0
UDP-glucose metabolic process [GO:0006011]	1	0
UDP-N-acetylgalactosamine biosynthetic process [GO:0019277]	1	0
UDP-N-acetylglucosamine biosynthetic process [GO:0006048]	1	0
UTP biosynthetic process [GO:0006228]	1	0
valine catabolic process [GO:0006574]	1	0
valyl-tRNA aminoacylation [GO:0006438]	1	0
viral process [GO:0016032]	1	0
xenobiotic catabolic process [GO:0042178]	1	0
xylulose metabolic process [GO:0005997]	1	0
