# Supplementary material for: Expression of a unique M. tuberculosis DNA MTase Rv1509 in M. smegmatis alters the gene expression pattern and enhances virulence
Source: Front Microbiol. 2024 May 13;15:1344857. doi: 10.3389/fmicb.2024.1344857 (PMC11129820; doi:10.3389/fmicb.2024.1344857)
Supplement: Supplementary file 17 [file Table_2.xls]

## Sheet: KAAS_output
Level 1	Level 2	Level 3	Level 4
Metabolism	Carbohydrate metabolism	00010 Glycolysis / Gluconeogenesis [PATH:ko00010]	gene:MSMEG_1363; K00845 glk; glucokinase [EC:2.7.1.2]
Metabolism	Carbohydrate metabolism	00010 Glycolysis / Gluconeogenesis [PATH:ko00010]	gene:MSMEG_2114; K01810 GPI, pgi; glucose-6-phosphate isomerase [EC:5.3.1.9]
Metabolism	Carbohydrate metabolism	00010 Glycolysis / Gluconeogenesis [PATH:ko00010]	gene:MSMEG_5541; K01810 GPI, pgi; glucose-6-phosphate isomerase [EC:5.3.1.9]
Metabolism	Carbohydrate metabolism	00010 Glycolysis / Gluconeogenesis [PATH:ko00010]	gene:MSMEG_3947; K16370 pfkB; 6-phosphofructokinase 2 [EC:2.7.1.11]
Metabolism	Carbohydrate metabolism	00010 Glycolysis / Gluconeogenesis [PATH:ko00010]	gene:MSMEG_5239; K02446 glpX; fructose-1,6-bisphosphatase II [EC:3.1.3.11]
Metabolism	Carbohydrate metabolism	00010 Glycolysis / Gluconeogenesis [PATH:ko00010]	gene:MSMEG_3507; K01623 ALDO; fructose-bisphosphate aldolase, class I [EC:4.1.2.13]
Metabolism	Carbohydrate metabolism	00010 Glycolysis / Gluconeogenesis [PATH:ko00010]	gene:MSMEG_0752; K01624 FBA, fbaA; fructose-bisphosphate aldolase, class II [EC:4.1.2.13]
Metabolism	Carbohydrate metabolism	00010 Glycolysis / Gluconeogenesis [PATH:ko00010]	gene:MSMEG_1375; K01624 FBA, fbaA; fructose-bisphosphate aldolase, class II [EC:4.1.2.13]
Metabolism	Carbohydrate metabolism	00010 Glycolysis / Gluconeogenesis [PATH:ko00010]	gene:MSMEG_3086; K01803 TPI, tpiA; triosephosphate isomerase (TIM) [EC:5.3.1.1]
Metabolism	Carbohydrate metabolism	00010 Glycolysis / Gluconeogenesis [PATH:ko00010]	gene:MSMEG_3084; K00134 GAPDH, gapA; glyceraldehyde 3-phosphate dehydrogenase [EC:1.2.1.12]
Metabolism	Carbohydrate metabolism	00010 Glycolysis / Gluconeogenesis [PATH:ko00010]	gene:MSMEG_3085; K00927 PGK, pgk; phosphoglycerate kinase [EC:2.7.2.3]
Metabolism	Carbohydrate metabolism	00010 Glycolysis / Gluconeogenesis [PATH:ko00010]	gene:MSMEG_0935; K01834 PGAM, gpmA; 2,3-bisphosphoglycerate-dependent phosphoglycerate mutase [EC:5.4.2.11]
Metabolism	Carbohydrate metabolism	00010 Glycolysis / Gluconeogenesis [PATH:ko00010]	gene:MSMEG_5415; K01689 ENO, eno; enolase [EC:4.2.1.11]
Metabolism	Carbohydrate metabolism	00010 Glycolysis / Gluconeogenesis [PATH:ko00010]	gene:MSMEG_0154; K00873 PK, pyk; pyruvate kinase [EC:2.7.1.40]
Metabolism	Carbohydrate metabolism	00010 Glycolysis / Gluconeogenesis [PATH:ko00010]	gene:MSMEG_3227; K00873 PK, pyk; pyruvate kinase [EC:2.7.1.40]
Metabolism	Carbohydrate metabolism	00010 Glycolysis / Gluconeogenesis [PATH:ko00010]	gene:MSMEG_2471; K00163 aceE; pyruvate dehydrogenase E1 component [EC:1.2.4.1]
Metabolism	Carbohydrate metabolism	00010 Glycolysis / Gluconeogenesis [PATH:ko00010]	gene:MSMEG_4323; K00163 aceE; pyruvate dehydrogenase E1 component [EC:1.2.4.1]
Metabolism	Carbohydrate metabolism	00010 Glycolysis / Gluconeogenesis [PATH:ko00010]	gene:MSMEG_4712; K00161 PDHA, pdhA; pyruvate dehydrogenase E1 component alpha subunit [EC:1.2.4.1]
Metabolism	Carbohydrate metabolism	00010 Glycolysis / Gluconeogenesis [PATH:ko00010]	gene:MSMEG_4711; K00162 PDHB, pdhB; pyruvate dehydrogenase E1 component beta subunit [EC:1.2.4.1]
Metabolism	Carbohydrate metabolism	00010 Glycolysis / Gluconeogenesis [PATH:ko00010]	gene:MSMEG_4710; K00627 DLAT, aceF, pdhC; pyruvate dehydrogenase E2 component (dihydrolipoamide acetyltransferase) [EC:2.3.1.12]
Metabolism	Carbohydrate metabolism	00010 Glycolysis / Gluconeogenesis [PATH:ko00010]	gene:MSMEG_0903; K00382 DLD, lpd, pdhD; dihydrolipoamide dehydrogenase [EC:1.8.1.4]
Metabolism	Carbohydrate metabolism	00010 Glycolysis / Gluconeogenesis [PATH:ko00010]	gene:MSMEG_1735; K00382 DLD, lpd, pdhD; dihydrolipoamide dehydrogenase [EC:1.8.1.4]
Metabolism	Carbohydrate metabolism	00010 Glycolysis / Gluconeogenesis [PATH:ko00010]	gene:MSMEG_4023; K00382 DLD, lpd, pdhD; dihydrolipoamide dehydrogenase [EC:1.8.1.4]
Metabolism	Carbohydrate metabolism	00010 Glycolysis / Gluconeogenesis [PATH:ko00010]	gene:MSMEG_4422; K00382 DLD, lpd, pdhD; dihydrolipoamide dehydrogenase [EC:1.8.1.4]
Metabolism	Carbohydrate metabolism	00010 Glycolysis / Gluconeogenesis [PATH:ko00010]	gene:MSMEG_4646; K00174 korA, oorA, oforA; 2-oxoglutarate/2-oxoacid ferredoxin oxidoreductase subunit alpha [EC:1.2.7.3 1.2.7.11]
Metabolism	Carbohydrate metabolism	00010 Glycolysis / Gluconeogenesis [PATH:ko00010]	gene:MSMEG_4645; K00175 korB, oorB, oforB; 2-oxoglutarate/2-oxoacid ferredoxin oxidoreductase subunit beta [EC:1.2.7.3 1.2.7.11]
Metabolism	Carbohydrate metabolism	00010 Glycolysis / Gluconeogenesis [PATH:ko00010]	gene:MSMEG_0217; K00121 frmA, ADH5, adhC; S-(hydroxymethyl)glutathione dehydrogenase / alcohol dehydrogenase [EC:1.1.1.284 1.1.1.1]
Metabolism	Carbohydrate metabolism	00010 Glycolysis / Gluconeogenesis [PATH:ko00010]	gene:MSMEG_1138; K00121 frmA, ADH5, adhC; S-(hydroxymethyl)glutathione dehydrogenase / alcohol dehydrogenase [EC:1.1.1.284 1.1.1.1]
Metabolism	Carbohydrate metabolism	00010 Glycolysis / Gluconeogenesis [PATH:ko00010]	gene:MSMEG_3388; K00121 frmA, ADH5, adhC; S-(hydroxymethyl)glutathione dehydrogenase / alcohol dehydrogenase [EC:1.1.1.284 1.1.1.1]
Metabolism	Carbohydrate metabolism	00010 Glycolysis / Gluconeogenesis [PATH:ko00010]	gene:MSMEG_4167; K00121 frmA, ADH5, adhC; S-(hydroxymethyl)glutathione dehydrogenase / alcohol dehydrogenase [EC:1.1.1.284 1.1.1.1]
Metabolism	Carbohydrate metabolism	00010 Glycolysis / Gluconeogenesis [PATH:ko00010]	gene:MSMEG_5866; K00121 frmA, ADH5, adhC; S-(hydroxymethyl)glutathione dehydrogenase / alcohol dehydrogenase [EC:1.1.1.284 1.1.1.1]
Metabolism	Carbohydrate metabolism	00010 Glycolysis / Gluconeogenesis [PATH:ko00010]	gene:MSMEG_6616; K00121 frmA, ADH5, adhC; S-(hydroxymethyl)glutathione dehydrogenase / alcohol dehydrogenase [EC:1.1.1.284 1.1.1.1]
Metabolism	Carbohydrate metabolism	00010 Glycolysis / Gluconeogenesis [PATH:ko00010]	gene:MSMEG_3615; K13953 adhP; alcohol dehydrogenase, propanol-preferring [EC:1.1.1.1]
Metabolism	Carbohydrate metabolism	00010 Glycolysis / Gluconeogenesis [PATH:ko00010]	gene:MSMEG_3915; K13953 adhP; alcohol dehydrogenase, propanol-preferring [EC:1.1.1.1]
Metabolism	Carbohydrate metabolism	00010 Glycolysis / Gluconeogenesis [PATH:ko00010]	gene:MSMEG_0127; K00001 E1.1.1.1, adh; alcohol dehydrogenase [EC:1.1.1.1]
Metabolism	Carbohydrate metabolism	00010 Glycolysis / Gluconeogenesis [PATH:ko00010]	gene:MSMEG_2048; K00001 E1.1.1.1, adh; alcohol dehydrogenase [EC:1.1.1.1]
Metabolism	Carbohydrate metabolism	00010 Glycolysis / Gluconeogenesis [PATH:ko00010]	gene:MSMEG_3464; K00001 E1.1.1.1, adh; alcohol dehydrogenase [EC:1.1.1.1]
Metabolism	Carbohydrate metabolism	00010 Glycolysis / Gluconeogenesis [PATH:ko00010]	gene:MSMEG_6834; K00001 E1.1.1.1, adh; alcohol dehydrogenase [EC:1.1.1.1]
Metabolism	Carbohydrate metabolism	00010 Glycolysis / Gluconeogenesis [PATH:ko00010]	gene:MSMEG_3726; K00114 exaA; alcohol dehydrogenase (cytochrome c) [EC:1.1.2.8]
Metabolism	Carbohydrate metabolism	00010 Glycolysis / Gluconeogenesis [PATH:ko00010]	gene:MSMEG_0455; K00128 ALDH; aldehyde dehydrogenase (NAD) [EC:1.2.1.3]
Metabolism	Carbohydrate metabolism	00010 Glycolysis / Gluconeogenesis [PATH:ko00010]	gene:MSMEG_1762; K00128 ALDH; aldehyde dehydrogenase (NAD) [EC:1.2.1.3]
Metabolism	Carbohydrate metabolism	00010 Glycolysis / Gluconeogenesis [PATH:ko00010]	gene:MSMEG_2238; K00128 ALDH; aldehyde dehydrogenase (NAD) [EC:1.2.1.3]
Metabolism	Carbohydrate metabolism	00010 Glycolysis / Gluconeogenesis [PATH:ko00010]	gene:MSMEG_2597; K00128 ALDH; aldehyde dehydrogenase (NAD) [EC:1.2.1.3]
Metabolism	Carbohydrate metabolism	00010 Glycolysis / Gluconeogenesis [PATH:ko00010]	gene:MSMEG_5859; K00128 ALDH; aldehyde dehydrogenase (NAD) [EC:1.2.1.3]
Metabolism	Carbohydrate metabolism	00010 Glycolysis / Gluconeogenesis [PATH:ko00010]	gene:MSMEG_6297; K00128 ALDH; aldehyde dehydrogenase (NAD) [EC:1.2.1.3]
Metabolism	Carbohydrate metabolism	00010 Glycolysis / Gluconeogenesis [PATH:ko00010]	gene:MSMEG_0900; K00138 aldB; aldehyde dehydrogenase [EC:1.2.1.-]
Metabolism	Carbohydrate metabolism	00010 Glycolysis / Gluconeogenesis [PATH:ko00010]	gene:MSMEG_1306; K00138 aldB; aldehyde dehydrogenase [EC:1.2.1.-]
Metabolism	Carbohydrate metabolism	00010 Glycolysis / Gluconeogenesis [PATH:ko00010]	gene:MSMEG_1543; K00138 aldB; aldehyde dehydrogenase [EC:1.2.1.-]
Metabolism	Carbohydrate metabolism	00010 Glycolysis / Gluconeogenesis [PATH:ko00010]	gene:MSMEG_0718; K01895 ACSS, acs; acetyl-CoA synthetase [EC:6.2.1.1]
Metabolism	Carbohydrate metabolism	00010 Glycolysis / Gluconeogenesis [PATH:ko00010]	gene:MSMEG_3986; K01895 ACSS, acs; acetyl-CoA synthetase [EC:6.2.1.1]
Metabolism	Carbohydrate metabolism	00010 Glycolysis / Gluconeogenesis [PATH:ko00010]	gene:MSMEG_5650; K01895 ACSS, acs; acetyl-CoA synthetase [EC:6.2.1.1]
Metabolism	Carbohydrate metabolism	00010 Glycolysis / Gluconeogenesis [PATH:ko00010]	gene:MSMEG_6179; K01895 ACSS, acs; acetyl-CoA synthetase [EC:6.2.1.1]
Metabolism	Carbohydrate metabolism	00010 Glycolysis / Gluconeogenesis [PATH:ko00010]	gene:MSMEG_2136; K01835 pgm; phosphoglucomutase [EC:5.4.2.2]
Metabolism	Carbohydrate metabolism	00010 Glycolysis / Gluconeogenesis [PATH:ko00010]	gene:MSMEG_2760; K00886 ppgK; polyphosphate glucokinase [EC:2.7.1.63]
Metabolism	Carbohydrate metabolism	00010 Glycolysis / Gluconeogenesis [PATH:ko00010]	gene:MSMEG_0255; K01596 E4.1.1.32, pckA, PCK; phosphoenolpyruvate carboxykinase (GTP) [EC:4.1.1.32]
Metabolism	Carbohydrate metabolism	00010 Glycolysis / Gluconeogenesis [PATH:ko00010]	gene:MSMEG_0502; K01222 E3.2.1.86A, celF; 6-phospho-beta-glucosidase [EC:3.2.1.86]
Metabolism	Carbohydrate metabolism	00010 Glycolysis / Gluconeogenesis [PATH:ko00010]	gene:MSMEG_2117; K02777 PTS-Glc-EIIA, crr; PTS system, sugar-specific IIA component [EC:2.7.1.-]
Metabolism	Carbohydrate metabolism	00020 Citrate cycle (TCA cycle) [PATH:ko00020]	gene:MSMEG_4035; K01647 CS, gltA; citrate synthase [EC:2.3.3.1]
Metabolism	Carbohydrate metabolism	00020 Citrate cycle (TCA cycle) [PATH:ko00020]	gene:MSMEG_5672; K01647 CS, gltA; citrate synthase [EC:2.3.3.1]
Metabolism	Carbohydrate metabolism	00020 Citrate cycle (TCA cycle) [PATH:ko00020]	gene:MSMEG_5676; K01647 CS, gltA; citrate synthase [EC:2.3.3.1]
Metabolism	Carbohydrate metabolism	00020 Citrate cycle (TCA cycle) [PATH:ko00020]	gene:MSMEG_6647; K01647 CS, gltA; citrate synthase [EC:2.3.3.1]
Metabolism	Carbohydrate metabolism	00020 Citrate cycle (TCA cycle) [PATH:ko00020]	gene:MSMEG_1112; K01681 ACO, acnA; aconitate hydratase [EC:4.2.1.3]
Metabolism	Carbohydrate metabolism	00020 Citrate cycle (TCA cycle) [PATH:ko00020]	gene:MSMEG_3143; K01681 ACO, acnA; aconitate hydratase [EC:4.2.1.3]
Metabolism	Carbohydrate metabolism	00020 Citrate cycle (TCA cycle) [PATH:ko00020]	gene:MSMEG_1654; K00031 IDH1, IDH2, icd; isocitrate dehydrogenase [EC:1.1.1.42]
Metabolism	Carbohydrate metabolism	00020 Citrate cycle (TCA cycle) [PATH:ko00020]	gene:MSMEG_4283; K00658 DLST, sucB; 2-oxoglutarate dehydrogenase E2 component (dihydrolipoamide succinyltransferase) [EC:2.3.1.61]
Metabolism	Carbohydrate metabolism	00020 Citrate cycle (TCA cycle) [PATH:ko00020]	gene:MSMEG_0903; K00382 DLD, lpd, pdhD; dihydrolipoamide dehydrogenase [EC:1.8.1.4]
Metabolism	Carbohydrate metabolism	00020 Citrate cycle (TCA cycle) [PATH:ko00020]	gene:MSMEG_1735; K00382 DLD, lpd, pdhD; dihydrolipoamide dehydrogenase [EC:1.8.1.4]
Metabolism	Carbohydrate metabolism	00020 Citrate cycle (TCA cycle) [PATH:ko00020]	gene:MSMEG_4023; K00382 DLD, lpd, pdhD; dihydrolipoamide dehydrogenase [EC:1.8.1.4]
Metabolism	Carbohydrate metabolism	00020 Citrate cycle (TCA cycle) [PATH:ko00020]	gene:MSMEG_4422; K00382 DLD, lpd, pdhD; dihydrolipoamide dehydrogenase [EC:1.8.1.4]
Metabolism	Carbohydrate metabolism	00020 Citrate cycle (TCA cycle) [PATH:ko00020]	gene:MSMEG_4646; K00174 korA, oorA, oforA; 2-oxoglutarate/2-oxoacid ferredoxin oxidoreductase subunit alpha [EC:1.2.7.3 1.2.7.11]
Metabolism	Carbohydrate metabolism	00020 Citrate cycle (TCA cycle) [PATH:ko00020]	gene:MSMEG_4645; K00175 korB, oorB, oforB; 2-oxoglutarate/2-oxoacid ferredoxin oxidoreductase subunit beta [EC:1.2.7.3 1.2.7.11]
Metabolism	Carbohydrate metabolism	00020 Citrate cycle (TCA cycle) [PATH:ko00020]	gene:MSMEG_5524; K01902 sucD; succinyl-CoA synthetase alpha subunit [EC:6.2.1.5]
Metabolism	Carbohydrate metabolism	00020 Citrate cycle (TCA cycle) [PATH:ko00020]	gene:MSMEG_5525; K01903 sucC; succinyl-CoA synthetase beta subunit [EC:6.2.1.5]
Metabolism	Carbohydrate metabolism	00020 Citrate cycle (TCA cycle) [PATH:ko00020]	gene:MSMEG_0418; K00239 sdhA, frdA; succinate dehydrogenase / fumarate reductase, flavoprotein subunit [EC:1.3.5.1 1.3.5.4]
Metabolism	Carbohydrate metabolism	00020 Citrate cycle (TCA cycle) [PATH:ko00020]	gene:MSMEG_1670; K00239 sdhA, frdA; succinate dehydrogenase / fumarate reductase, flavoprotein subunit [EC:1.3.5.1 1.3.5.4]
Metabolism	Carbohydrate metabolism	00020 Citrate cycle (TCA cycle) [PATH:ko00020]	gene:MSMEG_1693; K00239 sdhA, frdA; succinate dehydrogenase / fumarate reductase, flavoprotein subunit [EC:1.3.5.1 1.3.5.4]
Metabolism	Carbohydrate metabolism	00020 Citrate cycle (TCA cycle) [PATH:ko00020]	gene:MSMEG_0417; K00240 sdhB, frdB; succinate dehydrogenase / fumarate reductase, iron-sulfur subunit [EC:1.3.5.1 1.3.5.4]
Metabolism	Carbohydrate metabolism	00020 Citrate cycle (TCA cycle) [PATH:ko00020]	gene:MSMEG_1669; K00240 sdhB, frdB; succinate dehydrogenase / fumarate reductase, iron-sulfur subunit [EC:1.3.5.1 1.3.5.4]
Metabolism	Carbohydrate metabolism	00020 Citrate cycle (TCA cycle) [PATH:ko00020]	gene:MSMEG_1672; K00241 sdhC, frdC; succinate dehydrogenase / fumarate reductase, cytochrome b subunit
Metabolism	Carbohydrate metabolism	00020 Citrate cycle (TCA cycle) [PATH:ko00020]	gene:MSMEG_1671; K00242 sdhD, frdD; succinate dehydrogenase / fumarate reductase, membrane anchor subunit
Metabolism	Carbohydrate metabolism	00020 Citrate cycle (TCA cycle) [PATH:ko00020]	gene:MSMEG_2985; K01676 E4.2.1.2A, fumA, fumB; fumarate hydratase, class I [EC:4.2.1.2]
Metabolism	Carbohydrate metabolism	00020 Citrate cycle (TCA cycle) [PATH:ko00020]	gene:MSMEG_5240; K01679 E4.2.1.2B, fumC, FH; fumarate hydratase, class II [EC:4.2.1.2]
Metabolism	Carbohydrate metabolism	00020 Citrate cycle (TCA cycle) [PATH:ko00020]	gene:MSMEG_2613; K00116 mqo; malate dehydrogenase (quinone) [EC:1.1.5.4]
Metabolism	Carbohydrate metabolism	00020 Citrate cycle (TCA cycle) [PATH:ko00020]	gene:MSMEG_2412; K01958 PC, pyc; pyruvate carboxylase [EC:6.4.1.1]
Metabolism	Carbohydrate metabolism	00020 Citrate cycle (TCA cycle) [PATH:ko00020]	gene:MSMEG_0255; K01596 E4.1.1.32, pckA, PCK; phosphoenolpyruvate carboxykinase (GTP) [EC:4.1.1.32]
Metabolism	Carbohydrate metabolism	00020 Citrate cycle (TCA cycle) [PATH:ko00020]	gene:MSMEG_2471; K00163 aceE; pyruvate dehydrogenase E1 component [EC:1.2.4.1]
Metabolism	Carbohydrate metabolism	00020 Citrate cycle (TCA cycle) [PATH:ko00020]	gene:MSMEG_4323; K00163 aceE; pyruvate dehydrogenase E1 component [EC:1.2.4.1]
Metabolism	Carbohydrate metabolism	00020 Citrate cycle (TCA cycle) [PATH:ko00020]	gene:MSMEG_4712; K00161 PDHA, pdhA; pyruvate dehydrogenase E1 component alpha subunit [EC:1.2.4.1]
Metabolism	Carbohydrate metabolism	00020 Citrate cycle (TCA cycle) [PATH:ko00020]	gene:MSMEG_4711; K00162 PDHB, pdhB; pyruvate dehydrogenase E1 component beta subunit [EC:1.2.4.1]
Metabolism	Carbohydrate metabolism	00020 Citrate cycle (TCA cycle) [PATH:ko00020]	gene:MSMEG_4710; K00627 DLAT, aceF, pdhC; pyruvate dehydrogenase E2 component (dihydrolipoamide acetyltransferase) [EC:2.3.1.12]
Metabolism	Carbohydrate metabolism	00030 Pentose phosphate pathway [PATH:ko00030]	gene:MSMEG_2114; K01810 GPI, pgi; glucose-6-phosphate isomerase [EC:5.3.1.9]
Metabolism	Carbohydrate metabolism	00030 Pentose phosphate pathway [PATH:ko00030]	gene:MSMEG_5541; K01810 GPI, pgi; glucose-6-phosphate isomerase [EC:5.3.1.9]
Metabolism	Carbohydrate metabolism	00030 Pentose phosphate pathway [PATH:ko00030]	gene:MSMEG_0314; K00036 G6PD, zwf; glucose-6-phosphate 1-dehydrogenase [EC:1.1.1.49 1.1.1.363]
Metabolism	Carbohydrate metabolism	00030 Pentose phosphate pathway [PATH:ko00030]	gene:MSMEG_3101; K00036 G6PD, zwf; glucose-6-phosphate 1-dehydrogenase [EC:1.1.1.49 1.1.1.363]
Metabolism	Carbohydrate metabolism	00030 Pentose phosphate pathway [PATH:ko00030]	gene:MSMEG_3099; K01057 PGLS, pgl, devB; 6-phosphogluconolactonase [EC:3.1.1.31]
Metabolism	Carbohydrate metabolism	00030 Pentose phosphate pathway [PATH:ko00030]	gene:MSMEG_0002; K00033 PGD, gnd, gntZ; 6-phosphogluconate dehydrogenase [EC:1.1.1.44 1.1.1.343]
Metabolism	Carbohydrate metabolism	00030 Pentose phosphate pathway [PATH:ko00030]	gene:MSMEG_3632; K00033 PGD, gnd, gntZ; 6-phosphogluconate dehydrogenase [EC:1.1.1.44 1.1.1.343]
Metabolism	Carbohydrate metabolism	00030 Pentose phosphate pathway [PATH:ko00030]	gene:MSMEG_3066; K01783 rpe, RPE; ribulose-phosphate 3-epimerase [EC:5.1.3.1]
Metabolism	Carbohydrate metabolism	00030 Pentose phosphate pathway [PATH:ko00030]	gene:MSMEG_2165; K00615 E2.2.1.1, tktA, tktB; transketolase [EC:2.2.1.1]
Metabolism	Carbohydrate metabolism	00030 Pentose phosphate pathway [PATH:ko00030]	gene:MSMEG_2166; K00615 E2.2.1.1, tktA, tktB; transketolase [EC:2.2.1.1]
Metabolism	Carbohydrate metabolism	00030 Pentose phosphate pathway [PATH:ko00030]	gene:MSMEG_3103; K00615 E2.2.1.1, tktA, tktB; transketolase [EC:2.2.1.1]
Metabolism	Carbohydrate metabolism	00030 Pentose phosphate pathway [PATH:ko00030]	gene:MSMEG_4436; K00615 E2.2.1.1, tktA, tktB; transketolase [EC:2.2.1.1]
Metabolism	Carbohydrate metabolism	00030 Pentose phosphate pathway [PATH:ko00030]	gene:MSMEG_3102; K00616 E2.2.1.2, talA, talB; transaldolase [EC:2.2.1.2]
Metabolism	Carbohydrate metabolism	00030 Pentose phosphate pathway [PATH:ko00030]	gene:MSMEG_4415; K00616 E2.2.1.2, talA, talB; transaldolase [EC:2.2.1.2]
Metabolism	Carbohydrate metabolism	00030 Pentose phosphate pathway [PATH:ko00030]	gene:MSMEG_3272; K01808 rpiB; ribose 5-phosphate isomerase B [EC:5.3.1.6]
Metabolism	Carbohydrate metabolism	00030 Pentose phosphate pathway [PATH:ko00030]	gene:MSMEG_4684; K01808 rpiB; ribose 5-phosphate isomerase B [EC:5.3.1.6]
Metabolism	Carbohydrate metabolism	00030 Pentose phosphate pathway [PATH:ko00030]	gene:MSMEG_6787; K01808 rpiB; ribose 5-phosphate isomerase B [EC:5.3.1.6]
Metabolism	Carbohydrate metabolism	00030 Pentose phosphate pathway [PATH:ko00030]	gene:MSMEG_3611; K01621 xfp, xpk; xylulose-5-phosphate/fructose-6-phosphate phosphoketolase [EC:4.1.2.9 4.1.2.22]
Metabolism	Carbohydrate metabolism	00030 Pentose phosphate pathway [PATH:ko00030]	gene:MSMEG_0922; K01619 deoC, DERA; deoxyribose-phosphate aldolase [EC:4.1.2.4]
Metabolism	Carbohydrate metabolism	00030 Pentose phosphate pathway [PATH:ko00030]	gene:MSMEG_3089; K01619 deoC, DERA; deoxyribose-phosphate aldolase [EC:4.1.2.4]
Metabolism	Carbohydrate metabolism	00030 Pentose phosphate pathway [PATH:ko00030]	gene:MSMEG_4585; K00852 rbsK, RBKS; ribokinase [EC:2.7.1.15]
Metabolism	Carbohydrate metabolism	00030 Pentose phosphate pathway [PATH:ko00030]	gene:MSMEG_2136; K01835 pgm; phosphoglucomutase [EC:5.4.2.2]
Metabolism	Carbohydrate metabolism	00030 Pentose phosphate pathway [PATH:ko00030]	gene:MSMEG_5427; K00948 PRPS, prsA; ribose-phosphate pyrophosphokinase [EC:2.7.6.1]
Metabolism	Carbohydrate metabolism	00030 Pentose phosphate pathway [PATH:ko00030]	gene:MSMEG_0313; K01690 edd; phosphogluconate dehydratase [EC:4.2.1.12]
Metabolism	Carbohydrate metabolism	00030 Pentose phosphate pathway [PATH:ko00030]	gene:MSMEG_0312; K01625 eda; 2-dehydro-3-deoxyphosphogluconate aldolase / (4S)-4-hydroxy-2-oxoglutarate aldolase [EC:4.1.2.14 4.1.3.42]
Metabolism	Carbohydrate metabolism	00030 Pentose phosphate pathway [PATH:ko00030]	gene:MSMEG_3788; K01625 eda; 2-dehydro-3-deoxyphosphogluconate aldolase / (4S)-4-hydroxy-2-oxoglutarate aldolase [EC:4.1.2.14 4.1.3.42]
Metabolism	Carbohydrate metabolism	00030 Pentose phosphate pathway [PATH:ko00030]	gene:MSMEG_1274; K01053 E3.1.1.17, gnl, RGN; gluconolactonase [EC:3.1.1.17]
Metabolism	Carbohydrate metabolism	00030 Pentose phosphate pathway [PATH:ko00030]	gene:MSMEG_0453; K00851 E2.7.1.12, gntK, idnK; gluconokinase [EC:2.7.1.12]
Metabolism	Carbohydrate metabolism	00030 Pentose phosphate pathway [PATH:ko00030]	gene:MSMEG_2908; K00874 kdgK; 2-dehydro-3-deoxygluconokinase [EC:2.7.1.45]
Metabolism	Carbohydrate metabolism	00030 Pentose phosphate pathway [PATH:ko00030]	gene:MSMEG_3785; K00874 kdgK; 2-dehydro-3-deoxygluconokinase [EC:2.7.1.45]
Metabolism	Carbohydrate metabolism	00030 Pentose phosphate pathway [PATH:ko00030]	gene:MSMEG_3507; K01623 ALDO; fructose-bisphosphate aldolase, class I [EC:4.1.2.13]
Metabolism	Carbohydrate metabolism	00030 Pentose phosphate pathway [PATH:ko00030]	gene:MSMEG_0752; K01624 FBA, fbaA; fructose-bisphosphate aldolase, class II [EC:4.1.2.13]
Metabolism	Carbohydrate metabolism	00030 Pentose phosphate pathway [PATH:ko00030]	gene:MSMEG_1375; K01624 FBA, fbaA; fructose-bisphosphate aldolase, class II [EC:4.1.2.13]
Metabolism	Carbohydrate metabolism	00030 Pentose phosphate pathway [PATH:ko00030]	gene:MSMEG_5239; K02446 glpX; fructose-1,6-bisphosphatase II [EC:3.1.3.11]
Metabolism	Carbohydrate metabolism	00030 Pentose phosphate pathway [PATH:ko00030]	gene:MSMEG_3947; K16370 pfkB; 6-phosphofructokinase 2 [EC:2.7.1.11]
Metabolism	Carbohydrate metabolism	00040 Pentose and glucuronate interconversions [PATH:ko00040]	gene:MSMEG_4117; K00065 kduD; 2-dehydro-3-deoxy-D-gluconate 5-dehydrogenase [EC:1.1.1.127]
Metabolism	Carbohydrate metabolism	00040 Pentose and glucuronate interconversions [PATH:ko00040]	gene:MSMEG_2909; K08323 rspA, manD; mannonate dehydratase [EC:4.2.1.8]
Metabolism	Carbohydrate metabolism	00040 Pentose and glucuronate interconversions [PATH:ko00040]	gene:MSMEG_2907; K00040 uxuB; fructuronate reductase [EC:1.1.1.57]
Metabolism	Carbohydrate metabolism	00040 Pentose and glucuronate interconversions [PATH:ko00040]	gene:MSMEG_0680; K00012 UGDH, ugd; UDPglucose 6-dehydrogenase [EC:1.1.1.22]
Metabolism	Carbohydrate metabolism	00040 Pentose and glucuronate interconversions [PATH:ko00040]	gene:MSMEG_5982; K00012 UGDH, ugd; UDPglucose 6-dehydrogenase [EC:1.1.1.22]
Metabolism	Carbohydrate metabolism	00040 Pentose and glucuronate interconversions [PATH:ko00040]	gene:MSMEG_5471; K00963 UGP2, galU, galF; UTP--glucose-1-phosphate uridylyltransferase [EC:2.7.7.9]
Metabolism	Carbohydrate metabolism	00040 Pentose and glucuronate interconversions [PATH:ko00040]	gene:MSMEG_1714; K03077 araD, ulaF, sgaE, sgbE; L-ribulose-5-phosphate 4-epimerase [EC:5.1.3.4]
Metabolism	Carbohydrate metabolism	00040 Pentose and glucuronate interconversions [PATH:ko00040]	gene:MSMEG_3066; K01783 rpe, RPE; ribulose-phosphate 3-epimerase [EC:5.1.3.1]
Metabolism	Carbohydrate metabolism	00040 Pentose and glucuronate interconversions [PATH:ko00040]	gene:MSMEG_1715; K01804 araA; L-arabinose isomerase [EC:5.3.1.4]
Metabolism	Carbohydrate metabolism	00040 Pentose and glucuronate interconversions [PATH:ko00040]	gene:MSMEG_1713; K00853 araB; L-ribulokinase [EC:2.7.1.16]
Metabolism	Carbohydrate metabolism	00040 Pentose and glucuronate interconversions [PATH:ko00040]	gene:MSMEG_3113; K00854 xylB, XYLB; xylulokinase [EC:2.7.1.17]
Metabolism	Carbohydrate metabolism	00040 Pentose and glucuronate interconversions [PATH:ko00040]	gene:MSMEG_3257; K00854 xylB, XYLB; xylulokinase [EC:2.7.1.17]
Metabolism	Carbohydrate metabolism	00040 Pentose and glucuronate interconversions [PATH:ko00040]	gene:MSMEG_3263; K00854 xylB, XYLB; xylulokinase [EC:2.7.1.17]
Metabolism	Carbohydrate metabolism	00040 Pentose and glucuronate interconversions [PATH:ko00040]	gene:MSMEG_6021; K01805 xylA; xylose isomerase [EC:5.3.1.5]
Metabolism	Carbohydrate metabolism	00040 Pentose and glucuronate interconversions [PATH:ko00040]	gene:MSMEG_0589; K01820 rhaA; L-rhamnose isomerase / sugar isomerase [EC:5.3.1.14 5.3.1.-]
Metabolism	Carbohydrate metabolism	00040 Pentose and glucuronate interconversions [PATH:ko00040]	gene:MSMEG_0591; K00848 rhaB; rhamnulokinase [EC:2.7.1.5]
Metabolism	Carbohydrate metabolism	00040 Pentose and glucuronate interconversions [PATH:ko00040]	gene:MSMEG_1370; K17818 ARD1; D-arabinitol dehydrogenase (NADP) [EC:1.1.1.287]
Metabolism	Carbohydrate metabolism	00040 Pentose and glucuronate interconversions [PATH:ko00040]	gene:MSMEG_3094; K00008 SORD, gutB; L-iditol 2-dehydrogenase [EC:1.1.1.14]
Metabolism	Carbohydrate metabolism	00040 Pentose and glucuronate interconversions [PATH:ko00040]	gene:MSMEG_3605; K00008 SORD, gutB; L-iditol 2-dehydrogenase [EC:1.1.1.14]
Metabolism	Carbohydrate metabolism	00040 Pentose and glucuronate interconversions [PATH:ko00040]	gene:MSMEG_4005; K14274 xylC; xylonolactonase [EC:3.1.1.-]
Metabolism	Carbohydrate metabolism	00040 Pentose and glucuronate interconversions [PATH:ko00040]	gene:MSMEG_6134; K13877 aldH; 2,5-dioxopentanoate dehydrogenase [EC:1.2.1.26]
Metabolism	Carbohydrate metabolism	00040 Pentose and glucuronate interconversions [PATH:ko00040]	gene:MSMEG_1158; K22187 xylA; alpha-ketoglutaric semialdehyde dehydrogenase [EC:1.2.1.-]
Metabolism	Carbohydrate metabolism	00040 Pentose and glucuronate interconversions [PATH:ko00040]	gene:MSMEG_1461; K22187 xylA; alpha-ketoglutaric semialdehyde dehydrogenase [EC:1.2.1.-]
Metabolism	Carbohydrate metabolism	00040 Pentose and glucuronate interconversions [PATH:ko00040]	gene:MSMEG_6687; K22187 xylA; alpha-ketoglutaric semialdehyde dehydrogenase [EC:1.2.1.-]
Metabolism	Carbohydrate metabolism	00051 Fructose and mannose metabolism [PATH:ko00051]	gene:MSMEG_5577; K00847 E2.7.1.4, scrK; fructokinase [EC:2.7.1.4]
Metabolism	Carbohydrate metabolism	00051 Fructose and mannose metabolism [PATH:ko00051]	gene:MSMEG_1371; K01809 manA, MPI; mannose-6-phosphate isomerase [EC:5.3.1.8]
Metabolism	Carbohydrate metabolism	00051 Fructose and mannose metabolism [PATH:ko00051]	gene:MSMEG_1836; K01809 manA, MPI; mannose-6-phosphate isomerase [EC:5.3.1.8]
Metabolism	Carbohydrate metabolism	00051 Fructose and mannose metabolism [PATH:ko00051]	gene:MSMEG_1695; K01840 manB; phosphomannomutase [EC:5.4.2.8]
Metabolism	Carbohydrate metabolism	00051 Fructose and mannose metabolism [PATH:ko00051]	gene:MSMEG_1834; K01840 manB; phosphomannomutase [EC:5.4.2.8]
Metabolism	Carbohydrate metabolism	00051 Fructose and mannose metabolism [PATH:ko00051]	gene:MSMEG_0589; K01820 rhaA; L-rhamnose isomerase / sugar isomerase [EC:5.3.1.14 5.3.1.-]
Metabolism	Carbohydrate metabolism	00051 Fructose and mannose metabolism [PATH:ko00051]	gene:MSMEG_0591; K00848 rhaB; rhamnulokinase [EC:2.7.1.5]
Metabolism	Carbohydrate metabolism	00051 Fructose and mannose metabolism [PATH:ko00051]	gene:MSMEG_3947; K16370 pfkB; 6-phosphofructokinase 2 [EC:2.7.1.11]
Metabolism	Carbohydrate metabolism	00051 Fructose and mannose metabolism [PATH:ko00051]	gene:MSMEG_5239; K02446 glpX; fructose-1,6-bisphosphatase II [EC:3.1.3.11]
Metabolism	Carbohydrate metabolism	00051 Fructose and mannose metabolism [PATH:ko00051]	gene:MSMEG_0086; K00882 fruK; 1-phosphofructokinase [EC:2.7.1.56]
Metabolism	Carbohydrate metabolism	00051 Fructose and mannose metabolism [PATH:ko00051]	gene:MSMEG_1378; K00882 fruK; 1-phosphofructokinase [EC:2.7.1.56]
Metabolism	Carbohydrate metabolism	00051 Fructose and mannose metabolism [PATH:ko00051]	gene:MSMEG_3094; K00008 SORD, gutB; L-iditol 2-dehydrogenase [EC:1.1.1.14]
Metabolism	Carbohydrate metabolism	00051 Fructose and mannose metabolism [PATH:ko00051]	gene:MSMEG_3605; K00008 SORD, gutB; L-iditol 2-dehydrogenase [EC:1.1.1.14]
Metabolism	Carbohydrate metabolism	00051 Fructose and mannose metabolism [PATH:ko00051]	gene:MSMEG_6021; K01805 xylA; xylose isomerase [EC:5.3.1.5]
Metabolism	Carbohydrate metabolism	00051 Fructose and mannose metabolism [PATH:ko00051]	gene:MSMEG_5576; K00045 E1.1.1.67, mtlK; mannitol 2-dehydrogenase [EC:1.1.1.67]
Metabolism	Carbohydrate metabolism	00051 Fructose and mannose metabolism [PATH:ko00051]	gene:MSMEG_5957; K00066 algD; GDP-mannose 6-dehydrogenase [EC:1.1.1.132]
Metabolism	Carbohydrate metabolism	00051 Fructose and mannose metabolism [PATH:ko00051]	gene:MSMEG_3507; K01623 ALDO; fructose-bisphosphate aldolase, class I [EC:4.1.2.13]
Metabolism	Carbohydrate metabolism	00051 Fructose and mannose metabolism [PATH:ko00051]	gene:MSMEG_0752; K01624 FBA, fbaA; fructose-bisphosphate aldolase, class II [EC:4.1.2.13]
Metabolism	Carbohydrate metabolism	00051 Fructose and mannose metabolism [PATH:ko00051]	gene:MSMEG_1375; K01624 FBA, fbaA; fructose-bisphosphate aldolase, class II [EC:4.1.2.13]
Metabolism	Carbohydrate metabolism	00051 Fructose and mannose metabolism [PATH:ko00051]	gene:MSMEG_3086; K01803 TPI, tpiA; triosephosphate isomerase (TIM) [EC:5.3.1.1]
Metabolism	Carbohydrate metabolism	00051 Fructose and mannose metabolism [PATH:ko00051]	gene:MSMEG_3272; K01808 rpiB; ribose 5-phosphate isomerase B [EC:5.3.1.6]
Metabolism	Carbohydrate metabolism	00051 Fructose and mannose metabolism [PATH:ko00051]	gene:MSMEG_4684; K01808 rpiB; ribose 5-phosphate isomerase B [EC:5.3.1.6]
Metabolism	Carbohydrate metabolism	00051 Fructose and mannose metabolism [PATH:ko00051]	gene:MSMEG_6787; K01808 rpiB; ribose 5-phosphate isomerase B [EC:5.3.1.6]
Metabolism	Carbohydrate metabolism	00051 Fructose and mannose metabolism [PATH:ko00051]	gene:MSMEG_0085; K02769 PTS-Fru-EIIB, fruA; PTS system, fructose-specific IIB component [EC:2.7.1.202]
Metabolism	Carbohydrate metabolism	00052 Galactose metabolism [PATH:ko00052]	gene:MSMEG_3692; K00849 galK; galactokinase [EC:2.7.1.6]
Metabolism	Carbohydrate metabolism	00052 Galactose metabolism [PATH:ko00052]	gene:MSMEG_3691; K00965 galT, GALT; UDPglucose--hexose-1-phosphate uridylyltransferase [EC:2.7.7.12]
Metabolism	Carbohydrate metabolism	00052 Galactose metabolism [PATH:ko00052]	gene:MSMEG_0946; K01784 galE, GALE; UDP-glucose 4-epimerase [EC:5.1.3.2]
Metabolism	Carbohydrate metabolism	00052 Galactose metabolism [PATH:ko00052]	gene:MSMEG_5985; K01784 galE, GALE; UDP-glucose 4-epimerase [EC:5.1.3.2]
Metabolism	Carbohydrate metabolism	00052 Galactose metabolism [PATH:ko00052]	gene:MSMEG_6142; K01784 galE, GALE; UDP-glucose 4-epimerase [EC:5.1.3.2]
Metabolism	Carbohydrate metabolism	00052 Galactose metabolism [PATH:ko00052]	gene:MSMEG_5471; K00963 UGP2, galU, galF; UTP--glucose-1-phosphate uridylyltransferase [EC:2.7.7.9]
Metabolism	Carbohydrate metabolism	00052 Galactose metabolism [PATH:ko00052]	gene:MSMEG_2136; K01835 pgm; phosphoglucomutase [EC:5.4.2.2]
Metabolism	Carbohydrate metabolism	00052 Galactose metabolism [PATH:ko00052]	gene:MSMEG_1363; K00845 glk; glucokinase [EC:2.7.1.2]
Metabolism	Carbohydrate metabolism	00052 Galactose metabolism [PATH:ko00052]	gene:MSMEG_6404; K01854 glf; UDP-galactopyranose mutase [EC:5.4.99.9]
Metabolism	Carbohydrate metabolism	00052 Galactose metabolism [PATH:ko00052]	gene:MSMEG_0514; K07406 melA; alpha-galactosidase [EC:3.2.1.22]
Metabolism	Carbohydrate metabolism	00052 Galactose metabolism [PATH:ko00052]	gene:MSMEG_3947; K16370 pfkB; 6-phosphofructokinase 2 [EC:2.7.1.11]
Metabolism	Carbohydrate metabolism	00052 Galactose metabolism [PATH:ko00052]	gene:MSMEG_0898; K08302 gatY-kbaY; tagatose 1,6-diphosphate aldolase GatY/KbaY [EC:4.1.2.40]
Metabolism	Carbohydrate metabolism	00052 Galactose metabolism [PATH:ko00052]	gene:MSMEG_0510; K16371 gatZ-kbaZ; D-tagatose-1,6-bisphosphate aldolase subunit GatZ/KbaZ
Metabolism	Carbohydrate metabolism	00052 Galactose metabolism [PATH:ko00052]	gene:MSMEG_6177; K01684 dgoD; galactonate dehydratase [EC:4.2.1.6]
Metabolism	Carbohydrate metabolism	00052 Galactose metabolism [PATH:ko00052]	gene:MSMEG_6175; K00883 dgoK; 2-dehydro-3-deoxygalactonokinase [EC:2.7.1.58]
Metabolism	Carbohydrate metabolism	00052 Galactose metabolism [PATH:ko00052]	gene:MSMEG_6176; K01631 dgoA; 2-dehydro-3-deoxyphosphogalactonate aldolase [EC:4.1.2.21]
Metabolism	Carbohydrate metabolism	00052 Galactose metabolism [PATH:ko00052]	gene:MSMEG_4696; K01187 malZ; alpha-glucosidase [EC:3.2.1.20]
Metabolism	Carbohydrate metabolism	00053 Ascorbate and aldarate metabolism [PATH:ko00053]	gene:MSMEG_0680; K00012 UGDH, ugd; UDPglucose 6-dehydrogenase [EC:1.1.1.22]
Metabolism	Carbohydrate metabolism	00053 Ascorbate and aldarate metabolism [PATH:ko00053]	gene:MSMEG_5982; K00012 UGDH, ugd; UDPglucose 6-dehydrogenase [EC:1.1.1.22]
Metabolism	Carbohydrate metabolism	00053 Ascorbate and aldarate metabolism [PATH:ko00053]	gene:MSMEG_1274; K01053 E3.1.1.17, gnl, RGN; gluconolactonase [EC:3.1.1.17]
Metabolism	Carbohydrate metabolism	00053 Ascorbate and aldarate metabolism [PATH:ko00053]	gene:MSMEG_1714; K03077 araD, ulaF, sgaE, sgbE; L-ribulose-5-phosphate 4-epimerase [EC:5.1.3.4]
Metabolism	Carbohydrate metabolism	00053 Ascorbate and aldarate metabolism [PATH:ko00053]	gene:MSMEG_0455; K00128 ALDH; aldehyde dehydrogenase (NAD) [EC:1.2.1.3]
Metabolism	Carbohydrate metabolism	00053 Ascorbate and aldarate metabolism [PATH:ko00053]	gene:MSMEG_1762; K00128 ALDH; aldehyde dehydrogenase (NAD) [EC:1.2.1.3]
Metabolism	Carbohydrate metabolism	00053 Ascorbate and aldarate metabolism [PATH:ko00053]	gene:MSMEG_2238; K00128 ALDH; aldehyde dehydrogenase (NAD) [EC:1.2.1.3]
Metabolism	Carbohydrate metabolism	00053 Ascorbate and aldarate metabolism [PATH:ko00053]	gene:MSMEG_2597; K00128 ALDH; aldehyde dehydrogenase (NAD) [EC:1.2.1.3]
Metabolism	Carbohydrate metabolism	00053 Ascorbate and aldarate metabolism [PATH:ko00053]	gene:MSMEG_5859; K00128 ALDH; aldehyde dehydrogenase (NAD) [EC:1.2.1.3]
Metabolism	Carbohydrate metabolism	00053 Ascorbate and aldarate metabolism [PATH:ko00053]	gene:MSMEG_6297; K00128 ALDH; aldehyde dehydrogenase (NAD) [EC:1.2.1.3]
Metabolism	Carbohydrate metabolism	00053 Ascorbate and aldarate metabolism [PATH:ko00053]	gene:MSMEG_6117; K01706 gudD; glucarate dehydratase [EC:4.2.1.40]
Metabolism	Carbohydrate metabolism	00053 Ascorbate and aldarate metabolism [PATH:ko00053]	gene:MSMEG_6132; K01706 gudD; glucarate dehydratase [EC:4.2.1.40]
Metabolism	Carbohydrate metabolism	00053 Ascorbate and aldarate metabolism [PATH:ko00053]	gene:MSMEG_6871; K01706 gudD; glucarate dehydratase [EC:4.2.1.40]
Metabolism	Carbohydrate metabolism	00053 Ascorbate and aldarate metabolism [PATH:ko00053]	gene:MSMEG_6378; K13874 K13874, araB; L-arabinonolactonase [EC:3.1.1.15]
Metabolism	Carbohydrate metabolism	00053 Ascorbate and aldarate metabolism [PATH:ko00053]	gene:MSMEG_6134; K13877 aldH; 2,5-dioxopentanoate dehydrogenase [EC:1.2.1.26]
Metabolism	Carbohydrate metabolism	00053 Ascorbate and aldarate metabolism [PATH:ko00053]	gene:MSMEG_6133; K01707 kdgD; 5-dehydro-4-deoxyglucarate dehydratase [EC:4.2.1.41]
Metabolism	Carbohydrate metabolism	00053 Ascorbate and aldarate metabolism [PATH:ko00053]	gene:MSMEG_0126; K20023 talrD-galrD; L-talarate/galactarate dehydratase [EC:4.2.1.156 4.2.1.42]
Metabolism	Carbohydrate metabolism	00500 Starch and sucrose metabolism [PATH:ko00500]	gene:MSMEG_4696; K01187 malZ; alpha-glucosidase [EC:3.2.1.20]
Metabolism	Carbohydrate metabolism	00500 Starch and sucrose metabolism [PATH:ko00500]	gene:MSMEG_5471; K00963 UGP2, galU, galF; UTP--glucose-1-phosphate uridylyltransferase [EC:2.7.7.9]
Metabolism	Carbohydrate metabolism	00500 Starch and sucrose metabolism [PATH:ko00500]	gene:MSMEG_2556; K05349 bglX; beta-glucosidase [EC:3.2.1.21]
Metabolism	Carbohydrate metabolism	00500 Starch and sucrose metabolism [PATH:ko00500]	gene:MSMEG_5144; K05349 bglX; beta-glucosidase [EC:3.2.1.21]
Metabolism	Carbohydrate metabolism	00500 Starch and sucrose metabolism [PATH:ko00500]	gene:MSMEG_5142; K05350 bglB; beta-glucosidase [EC:3.2.1.21]
Metabolism	Carbohydrate metabolism	00500 Starch and sucrose metabolism [PATH:ko00500]	gene:MSMEG_6752; K01179 E3.2.1.4; endoglucanase [EC:3.2.1.4]
Metabolism	Carbohydrate metabolism	00500 Starch and sucrose metabolism [PATH:ko00500]	gene:MSMEG_0502; K01222 E3.2.1.86A, celF; 6-phospho-beta-glucosidase [EC:3.2.1.86]
Metabolism	Carbohydrate metabolism	00500 Starch and sucrose metabolism [PATH:ko00500]	gene:MSMEG_5979; K00978 rfbF; glucose-1-phosphate cytidylyltransferase [EC:2.7.7.33]
Metabolism	Carbohydrate metabolism	00500 Starch and sucrose metabolism [PATH:ko00500]	gene:MSMEG_5078; K00975 glgC; glucose-1-phosphate adenylyltransferase [EC:2.7.7.27]
Metabolism	Carbohydrate metabolism	00500 Starch and sucrose metabolism [PATH:ko00500]	gene:MSMEG_4918; K00700 GBE1, glgB; 1,4-alpha-glucan branching enzyme [EC:2.4.1.18]
Metabolism	Carbohydrate metabolism	00500 Starch and sucrose metabolism [PATH:ko00500]	gene:MSMEG_2349; K16149 K16149; 1,4-alpha-glucan branching enzyme [EC:2.4.1.18]
Metabolism	Carbohydrate metabolism	00500 Starch and sucrose metabolism [PATH:ko00500]	gene:MSMEG_4915; K00688 PYG, glgP; glycogen phosphorylase [EC:2.4.1.1]
Metabolism	Carbohydrate metabolism	00500 Starch and sucrose metabolism [PATH:ko00500]	gene:MSMEG_6515; K05343 treS; maltose alpha-D-glucosyltransferase / alpha-amylase [EC:5.4.99.16 3.2.1.1]
Metabolism	Carbohydrate metabolism	00500 Starch and sucrose metabolism [PATH:ko00500]	gene:MSMEG_3673; K00705 malQ; 4-alpha-glucanotransferase [EC:2.4.1.25]
Metabolism	Carbohydrate metabolism	00500 Starch and sucrose metabolism [PATH:ko00500]	gene:MSMEG_6514; K16146 pep2; maltokinase [EC:2.7.1.175]
Metabolism	Carbohydrate metabolism	00500 Starch and sucrose metabolism [PATH:ko00500]	gene:MSMEG_4916; K16147 glgE; starch synthase (maltosyl-transferring) [EC:2.4.99.16]
Metabolism	Carbohydrate metabolism	00500 Starch and sucrose metabolism [PATH:ko00500]	gene:MSMEG_5080; K16148 glgM; alpha-maltose-1-phosphate synthase [EC:2.4.1.342]
Metabolism	Carbohydrate metabolism	00500 Starch and sucrose metabolism [PATH:ko00500]	gene:MSMEG_2117; K02777 PTS-Glc-EIIA, crr; PTS system, sugar-specific IIA component [EC:2.7.1.-]
Metabolism	Carbohydrate metabolism	00500 Starch and sucrose metabolism [PATH:ko00500]	gene:MSMEG_3186; K01214 ISA, treX; isoamylase [EC:3.2.1.68]
Metabolism	Carbohydrate metabolism	00500 Starch and sucrose metabolism [PATH:ko00500]	gene:MSMEG_6507; K01214 ISA, treX; isoamylase [EC:3.2.1.68]
Metabolism	Carbohydrate metabolism	00500 Starch and sucrose metabolism [PATH:ko00500]	gene:MSMEG_3184; K01236 treZ, glgZ; maltooligosyltrehalose trehalohydrolase [EC:3.2.1.141]
Metabolism	Carbohydrate metabolism	00500 Starch and sucrose metabolism [PATH:ko00500]	gene:MSMEG_5892; K00697 otsA; trehalose 6-phosphate synthase [EC:2.4.1.15 2.4.1.347]
Metabolism	Carbohydrate metabolism	00500 Starch and sucrose metabolism [PATH:ko00500]	gene:MSMEG_6043; K01087 otsB; trehalose 6-phosphate phosphatase [EC:3.1.3.12]
Metabolism	Carbohydrate metabolism	00500 Starch and sucrose metabolism [PATH:ko00500]	gene:MSMEG_2136; K01835 pgm; phosphoglucomutase [EC:5.4.2.2]
Metabolism	Carbohydrate metabolism	00500 Starch and sucrose metabolism [PATH:ko00500]	gene:MSMEG_1363; K00845 glk; glucokinase [EC:2.7.1.2]
Metabolism	Carbohydrate metabolism	00500 Starch and sucrose metabolism [PATH:ko00500]	gene:MSMEG_2114; K01810 GPI, pgi; glucose-6-phosphate isomerase [EC:5.3.1.9]
Metabolism	Carbohydrate metabolism	00500 Starch and sucrose metabolism [PATH:ko00500]	gene:MSMEG_5541; K01810 GPI, pgi; glucose-6-phosphate isomerase [EC:5.3.1.9]
Metabolism	Carbohydrate metabolism	00500 Starch and sucrose metabolism [PATH:ko00500]	gene:MSMEG_5577; K00847 E2.7.1.4, scrK; fructokinase [EC:2.7.1.4]
Metabolism	Carbohydrate metabolism	00520 Amino sugar and nucleotide sugar metabolism [PATH:ko00520]	gene:MSMEG_0361; K01207 nagZ; beta-N-acetylhexosaminidase [EC:3.2.1.52]
Metabolism	Carbohydrate metabolism	00520 Amino sugar and nucleotide sugar metabolism [PATH:ko00520]	gene:MSMEG_2117; K02777 PTS-Glc-EIIA, crr; PTS system, sugar-specific IIA component [EC:2.7.1.-]
Metabolism	Carbohydrate metabolism	00520 Amino sugar and nucleotide sugar metabolism [PATH:ko00520]	gene:MSMEG_0193; K07106 murQ; N-acetylmuramic acid 6-phosphate etherase [EC:4.2.1.126]
Metabolism	Carbohydrate metabolism	00520 Amino sugar and nucleotide sugar metabolism [PATH:ko00520]	gene:MSMEG_2116; K02803 PTS-Nag-EIIB, nagE; PTS system, N-acetylglucosamine-specific IIB component [EC:2.7.1.193]
Metabolism	Carbohydrate metabolism	00520 Amino sugar and nucleotide sugar metabolism [PATH:ko00520]	gene:MSMEG_5426; K04042 glmU; bifunctional UDP-N-acetylglucosamine pyrophosphorylase / Glucosamine-1-phosphate N-acetyltransferase [EC:2.7.7.23 2.3.1.157]
Metabolism	Carbohydrate metabolism	00520 Amino sugar and nucleotide sugar metabolism [PATH:ko00520]	gene:MSMEG_4932; K00790 murA; UDP-N-acetylglucosamine 1-carboxyvinyltransferase [EC:2.5.1.7]
Metabolism	Carbohydrate metabolism	00520 Amino sugar and nucleotide sugar metabolism [PATH:ko00520]	gene:MSMEG_0928; K00075 murB; UDP-N-acetylmuramate dehydrogenase [EC:1.3.1.98]
Metabolism	Carbohydrate metabolism	00520 Amino sugar and nucleotide sugar metabolism [PATH:ko00520]	gene:MSMEG_1559; K03431 glmM; phosphoglucosamine mutase [EC:5.4.2.10]
Metabolism	Carbohydrate metabolism	00520 Amino sugar and nucleotide sugar metabolism [PATH:ko00520]	gene:MSMEG_2119; K01443 nagA, AMDHD2; N-acetylglucosamine-6-phosphate deacetylase [EC:3.5.1.25]
Metabolism	Carbohydrate metabolism	00520 Amino sugar and nucleotide sugar metabolism [PATH:ko00520]	gene:MSMEG_5577; K00847 E2.7.1.4, scrK; fructokinase [EC:2.7.1.4]
Metabolism	Carbohydrate metabolism	00520 Amino sugar and nucleotide sugar metabolism [PATH:ko00520]	gene:MSMEG_0501; K02564 nagB, GNPDA; glucosamine-6-phosphate deaminase [EC:3.5.99.6]
Metabolism	Carbohydrate metabolism	00520 Amino sugar and nucleotide sugar metabolism [PATH:ko00520]	gene:MSMEG_2118; K02564 nagB, GNPDA; glucosamine-6-phosphate deaminase [EC:3.5.99.6]
Metabolism	Carbohydrate metabolism	00520 Amino sugar and nucleotide sugar metabolism [PATH:ko00520]	gene:MSMEG_0474; K00820 glmS, GFPT; glucosamine---fructose-6-phosphate aminotransferase (isomerizing) [EC:2.6.1.16]
Metabolism	Carbohydrate metabolism	00520 Amino sugar and nucleotide sugar metabolism [PATH:ko00520]	gene:MSMEG_1568; K00820 glmS, GFPT; glucosamine---fructose-6-phosphate aminotransferase (isomerizing) [EC:2.6.1.16]
Metabolism	Carbohydrate metabolism	00520 Amino sugar and nucleotide sugar metabolism [PATH:ko00520]	gene:MSMEG_5986; K00820 glmS, GFPT; glucosamine---fructose-6-phosphate aminotransferase (isomerizing) [EC:2.6.1.16]
Metabolism	Carbohydrate metabolism	00520 Amino sugar and nucleotide sugar metabolism [PATH:ko00520]	gene:MSMEG_1363; K00845 glk; glucokinase [EC:2.7.1.2]
Metabolism	Carbohydrate metabolism	00520 Amino sugar and nucleotide sugar metabolism [PATH:ko00520]	gene:MSMEG_2760; K00886 ppgK; polyphosphate glucokinase [EC:2.7.1.63]
Metabolism	Carbohydrate metabolism	00520 Amino sugar and nucleotide sugar metabolism [PATH:ko00520]	gene:MSMEG_2114; K01810 GPI, pgi; glucose-6-phosphate isomerase [EC:5.3.1.9]
Metabolism	Carbohydrate metabolism	00520 Amino sugar and nucleotide sugar metabolism [PATH:ko00520]	gene:MSMEG_5541; K01810 GPI, pgi; glucose-6-phosphate isomerase [EC:5.3.1.9]
Metabolism	Carbohydrate metabolism	00520 Amino sugar and nucleotide sugar metabolism [PATH:ko00520]	gene:MSMEG_2136; K01835 pgm; phosphoglucomutase [EC:5.4.2.2]
Metabolism	Carbohydrate metabolism	00520 Amino sugar and nucleotide sugar metabolism [PATH:ko00520]	gene:MSMEG_5471; K00963 UGP2, galU, galF; UTP--glucose-1-phosphate uridylyltransferase [EC:2.7.7.9]
Metabolism	Carbohydrate metabolism	00520 Amino sugar and nucleotide sugar metabolism [PATH:ko00520]	gene:MSMEG_0680; K00012 UGDH, ugd; UDPglucose 6-dehydrogenase [EC:1.1.1.22]
Metabolism	Carbohydrate metabolism	00520 Amino sugar and nucleotide sugar metabolism [PATH:ko00520]	gene:MSMEG_5982; K00012 UGDH, ugd; UDPglucose 6-dehydrogenase [EC:1.1.1.22]
Metabolism	Carbohydrate metabolism	00520 Amino sugar and nucleotide sugar metabolism [PATH:ko00520]	gene:MSMEG_3692; K00849 galK; galactokinase [EC:2.7.1.6]
Metabolism	Carbohydrate metabolism	00520 Amino sugar and nucleotide sugar metabolism [PATH:ko00520]	gene:MSMEG_3691; K00965 galT, GALT; UDPglucose--hexose-1-phosphate uridylyltransferase [EC:2.7.7.12]
Metabolism	Carbohydrate metabolism	00520 Amino sugar and nucleotide sugar metabolism [PATH:ko00520]	gene:MSMEG_0946; K01784 galE, GALE; UDP-glucose 4-epimerase [EC:5.1.3.2]
Metabolism	Carbohydrate metabolism	00520 Amino sugar and nucleotide sugar metabolism [PATH:ko00520]	gene:MSMEG_5985; K01784 galE, GALE; UDP-glucose 4-epimerase [EC:5.1.3.2]
Metabolism	Carbohydrate metabolism	00520 Amino sugar and nucleotide sugar metabolism [PATH:ko00520]	gene:MSMEG_6142; K01784 galE, GALE; UDP-glucose 4-epimerase [EC:5.1.3.2]
Metabolism	Carbohydrate metabolism	00520 Amino sugar and nucleotide sugar metabolism [PATH:ko00520]	gene:MSMEG_6404; K01854 glf; UDP-galactopyranose mutase [EC:5.4.99.9]
Metabolism	Carbohydrate metabolism	00520 Amino sugar and nucleotide sugar metabolism [PATH:ko00520]	gene:MSMEG_1695; K01840 manB; phosphomannomutase [EC:5.4.2.8]
Metabolism	Carbohydrate metabolism	00520 Amino sugar and nucleotide sugar metabolism [PATH:ko00520]	gene:MSMEG_1834; K01840 manB; phosphomannomutase [EC:5.4.2.8]
Metabolism	Carbohydrate metabolism	00520 Amino sugar and nucleotide sugar metabolism [PATH:ko00520]	gene:MSMEG_1371; K01809 manA, MPI; mannose-6-phosphate isomerase [EC:5.3.1.8]
Metabolism	Carbohydrate metabolism	00520 Amino sugar and nucleotide sugar metabolism [PATH:ko00520]	gene:MSMEG_1836; K01809 manA, MPI; mannose-6-phosphate isomerase [EC:5.3.1.8]
Metabolism	Carbohydrate metabolism	00520 Amino sugar and nucleotide sugar metabolism [PATH:ko00520]	gene:MSMEG_5957; K00066 algD; GDP-mannose 6-dehydrogenase [EC:1.1.1.132]
Metabolism	Carbohydrate metabolism	00520 Amino sugar and nucleotide sugar metabolism [PATH:ko00520]	gene:MSMEG_5979; K00978 rfbF; glucose-1-phosphate cytidylyltransferase [EC:2.7.7.33]
Metabolism	Carbohydrate metabolism	00520 Amino sugar and nucleotide sugar metabolism [PATH:ko00520]	gene:MSMEG_5078; K00975 glgC; glucose-1-phosphate adenylyltransferase [EC:2.7.7.27]
Metabolism	Carbohydrate metabolism	00620 Pyruvate metabolism [PATH:ko00620]	gene:MSMEG_0718; K01895 ACSS, acs; acetyl-CoA synthetase [EC:6.2.1.1]
Metabolism	Carbohydrate metabolism	00620 Pyruvate metabolism [PATH:ko00620]	gene:MSMEG_3986; K01895 ACSS, acs; acetyl-CoA synthetase [EC:6.2.1.1]
Metabolism	Carbohydrate metabolism	00620 Pyruvate metabolism [PATH:ko00620]	gene:MSMEG_5650; K01895 ACSS, acs; acetyl-CoA synthetase [EC:6.2.1.1]
Metabolism	Carbohydrate metabolism	00620 Pyruvate metabolism [PATH:ko00620]	gene:MSMEG_6179; K01895 ACSS, acs; acetyl-CoA synthetase [EC:6.2.1.1]
Metabolism	Carbohydrate metabolism	00620 Pyruvate metabolism [PATH:ko00620]	gene:MSMEG_4646; K00174 korA, oorA, oforA; 2-oxoglutarate/2-oxoacid ferredoxin oxidoreductase subunit alpha [EC:1.2.7.3 1.2.7.11]
Metabolism	Carbohydrate metabolism	00620 Pyruvate metabolism [PATH:ko00620]	gene:MSMEG_4645; K00175 korB, oorB, oforB; 2-oxoglutarate/2-oxoacid ferredoxin oxidoreductase subunit beta [EC:1.2.7.3 1.2.7.11]
Metabolism	Carbohydrate metabolism	00620 Pyruvate metabolism [PATH:ko00620]	gene:MSMEG_2471; K00163 aceE; pyruvate dehydrogenase E1 component [EC:1.2.4.1]
Metabolism	Carbohydrate metabolism	00620 Pyruvate metabolism [PATH:ko00620]	gene:MSMEG_4323; K00163 aceE; pyruvate dehydrogenase E1 component [EC:1.2.4.1]
Metabolism	Carbohydrate metabolism	00620 Pyruvate metabolism [PATH:ko00620]	gene:MSMEG_4712; K00161 PDHA, pdhA; pyruvate dehydrogenase E1 component alpha subunit [EC:1.2.4.1]
Metabolism	Carbohydrate metabolism	00620 Pyruvate metabolism [PATH:ko00620]	gene:MSMEG_4711; K00162 PDHB, pdhB; pyruvate dehydrogenase E1 component beta subunit [EC:1.2.4.1]
Metabolism	Carbohydrate metabolism	00620 Pyruvate metabolism [PATH:ko00620]	gene:MSMEG_4710; K00627 DLAT, aceF, pdhC; pyruvate dehydrogenase E2 component (dihydrolipoamide acetyltransferase) [EC:2.3.1.12]
Metabolism	Carbohydrate metabolism	00620 Pyruvate metabolism [PATH:ko00620]	gene:MSMEG_0903; K00382 DLD, lpd, pdhD; dihydrolipoamide dehydrogenase [EC:1.8.1.4]
Metabolism	Carbohydrate metabolism	00620 Pyruvate metabolism [PATH:ko00620]	gene:MSMEG_1735; K00382 DLD, lpd, pdhD; dihydrolipoamide dehydrogenase [EC:1.8.1.4]
Metabolism	Carbohydrate metabolism	00620 Pyruvate metabolism [PATH:ko00620]	gene:MSMEG_4023; K00382 DLD, lpd, pdhD; dihydrolipoamide dehydrogenase [EC:1.8.1.4]
Metabolism	Carbohydrate metabolism	00620 Pyruvate metabolism [PATH:ko00620]	gene:MSMEG_4422; K00382 DLD, lpd, pdhD; dihydrolipoamide dehydrogenase [EC:1.8.1.4]
Metabolism	Carbohydrate metabolism	00620 Pyruvate metabolism [PATH:ko00620]	gene:MSMEG_4149; K04073 mhpF; acetaldehyde dehydrogenase [EC:1.2.1.10]
Metabolism	Carbohydrate metabolism	00620 Pyruvate metabolism [PATH:ko00620]	gene:MSMEG_5939; K04073 mhpF; acetaldehyde dehydrogenase [EC:1.2.1.10]
Metabolism	Carbohydrate metabolism	00620 Pyruvate metabolism [PATH:ko00620]	gene:MSMEG_0784; K00925 ackA; acetate kinase [EC:2.7.2.1]
Metabolism	Carbohydrate metabolism	00620 Pyruvate metabolism [PATH:ko00620]	gene:MSMEG_0783; K13788 pta; phosphate acetyltransferase [EC:2.3.1.8]
Metabolism	Carbohydrate metabolism	00620 Pyruvate metabolism [PATH:ko00620]	gene:MSMEG_0154; K00873 PK, pyk; pyruvate kinase [EC:2.7.1.40]
Metabolism	Carbohydrate metabolism	00620 Pyruvate metabolism [PATH:ko00620]	gene:MSMEG_3227; K00873 PK, pyk; pyruvate kinase [EC:2.7.1.40]
Metabolism	Carbohydrate metabolism	00620 Pyruvate metabolism [PATH:ko00620]	gene:MSMEG_2169; K01963 accD; acetyl-CoA carboxylase carboxyl transferase subunit beta [EC:6.4.1.2 2.1.3.15]
Metabolism	Carbohydrate metabolism	00620 Pyruvate metabolism [PATH:ko00620]	gene:MSMEG_5642; K01963 accD; acetyl-CoA carboxylase carboxyl transferase subunit beta [EC:6.4.1.2 2.1.3.15]
Metabolism	Carbohydrate metabolism	00620 Pyruvate metabolism [PATH:ko00620]	gene:MSMEG_1807; K11263 bccA, pccA; acetyl-CoA/propionyl-CoA carboxylase, biotin carboxylase, biotin carboxyl carrier protein [EC:6.4.1.2 6.4.1.3 6.3.4.14]
Metabolism	Carbohydrate metabolism	00620 Pyruvate metabolism [PATH:ko00620]	gene:MSMEG_4716; K11263 bccA, pccA; acetyl-CoA/propionyl-CoA carboxylase, biotin carboxylase, biotin carboxyl carrier protein [EC:6.4.1.2 6.4.1.3 6.3.4.14]
Metabolism	Carbohydrate metabolism	00620 Pyruvate metabolism [PATH:ko00620]	gene:MSMEG_4329; K18472 accD6; acetyl-CoA/propionyl-CoA carboxylase carboxyl transferase subunit [EC:6.4.1.2 6.4.1.3 2.1.3.15]
Metabolism	Carbohydrate metabolism	00620 Pyruvate metabolism [PATH:ko00620]	gene:MSMEG_2422; K01512 acyP; acylphosphatase [EC:3.6.1.7]
Metabolism	Carbohydrate metabolism	00620 Pyruvate metabolism [PATH:ko00620]	gene:MSMEG_0455; K00128 ALDH; aldehyde dehydrogenase (NAD) [EC:1.2.1.3]
Metabolism	Carbohydrate metabolism	00620 Pyruvate metabolism [PATH:ko00620]	gene:MSMEG_1762; K00128 ALDH; aldehyde dehydrogenase (NAD) [EC:1.2.1.3]
Metabolism	Carbohydrate metabolism	00620 Pyruvate metabolism [PATH:ko00620]	gene:MSMEG_2238; K00128 ALDH; aldehyde dehydrogenase (NAD) [EC:1.2.1.3]
Metabolism	Carbohydrate metabolism	00620 Pyruvate metabolism [PATH:ko00620]	gene:MSMEG_2597; K00128 ALDH; aldehyde dehydrogenase (NAD) [EC:1.2.1.3]
Metabolism	Carbohydrate metabolism	00620 Pyruvate metabolism [PATH:ko00620]	gene:MSMEG_5859; K00128 ALDH; aldehyde dehydrogenase (NAD) [EC:1.2.1.3]
Metabolism	Carbohydrate metabolism	00620 Pyruvate metabolism [PATH:ko00620]	gene:MSMEG_6297; K00128 ALDH; aldehyde dehydrogenase (NAD) [EC:1.2.1.3]
Metabolism	Carbohydrate metabolism	00620 Pyruvate metabolism [PATH:ko00620]	gene:MSMEG_0900; K00138 aldB; aldehyde dehydrogenase [EC:1.2.1.-]
Metabolism	Carbohydrate metabolism	00620 Pyruvate metabolism [PATH:ko00620]	gene:MSMEG_1306; K00138 aldB; aldehyde dehydrogenase [EC:1.2.1.-]
Metabolism	Carbohydrate metabolism	00620 Pyruvate metabolism [PATH:ko00620]	gene:MSMEG_1543; K00138 aldB; aldehyde dehydrogenase [EC:1.2.1.-]
Metabolism	Carbohydrate metabolism	00620 Pyruvate metabolism [PATH:ko00620]	gene:MSMEG_1424; K00101 lldD; L-lactate dehydrogenase (cytochrome) [EC:1.1.2.3]
Metabolism	Carbohydrate metabolism	00620 Pyruvate metabolism [PATH:ko00620]	gene:MSMEG_2280; K00156 poxB; pyruvate dehydrogenase (quinone) [EC:1.2.5.1]
Metabolism	Carbohydrate metabolism	00620 Pyruvate metabolism [PATH:ko00620]	gene:MSMEG_3964; K00156 poxB; pyruvate dehydrogenase (quinone) [EC:1.2.5.1]
Metabolism	Carbohydrate metabolism	00620 Pyruvate metabolism [PATH:ko00620]	gene:MSMEG_5826; K00156 poxB; pyruvate dehydrogenase (quinone) [EC:1.2.5.1]
Metabolism	Carbohydrate metabolism	00620 Pyruvate metabolism [PATH:ko00620]	gene:MSMEG_2512; K00467 E1.13.12.4; lactate 2-monooxygenase [EC:1.13.12.4]
Metabolism	Carbohydrate metabolism	00620 Pyruvate metabolism [PATH:ko00620]	gene:MSMEG_3962; K00467 E1.13.12.4; lactate 2-monooxygenase [EC:1.13.12.4]
Metabolism	Carbohydrate metabolism	00620 Pyruvate metabolism [PATH:ko00620]	gene:MSMEG_6743; K01759 GLO1, gloA; lactoylglutathione lyase [EC:4.4.1.5]
Metabolism	Carbohydrate metabolism	00620 Pyruvate metabolism [PATH:ko00620]	gene:MSMEG_5055; K00027 ME2, sfcA, maeA; malate dehydrogenase (oxaloacetate-decarboxylating) [EC:1.1.1.38]
Metabolism	Carbohydrate metabolism	00620 Pyruvate metabolism [PATH:ko00620]	gene:MSMEG_2412; K01958 PC, pyc; pyruvate carboxylase [EC:6.4.1.1]
Metabolism	Carbohydrate metabolism	00620 Pyruvate metabolism [PATH:ko00620]	gene:MSMEG_2613; K00116 mqo; malate dehydrogenase (quinone) [EC:1.1.5.4]
Metabolism	Carbohydrate metabolism	00620 Pyruvate metabolism [PATH:ko00620]	gene:MSMEG_2985; K01676 E4.2.1.2A, fumA, fumB; fumarate hydratase, class I [EC:4.2.1.2]
Metabolism	Carbohydrate metabolism	00620 Pyruvate metabolism [PATH:ko00620]	gene:MSMEG_5240; K01679 E4.2.1.2B, fumC, FH; fumarate hydratase, class II [EC:4.2.1.2]
Metabolism	Carbohydrate metabolism	00620 Pyruvate metabolism [PATH:ko00620]	gene:MSMEG_3097; K01595 ppc; phosphoenolpyruvate carboxylase [EC:4.1.1.31]
Metabolism	Carbohydrate metabolism	00620 Pyruvate metabolism [PATH:ko00620]	gene:MSMEG_0255; K01596 E4.1.1.32, pckA, PCK; phosphoenolpyruvate carboxykinase (GTP) [EC:4.1.1.32]
Metabolism	Carbohydrate metabolism	00620 Pyruvate metabolism [PATH:ko00620]	gene:MSMEG_3934; K01007 pps, ppsA; pyruvate, water dikinase [EC:2.7.9.2]
Metabolism	Carbohydrate metabolism	00620 Pyruvate metabolism [PATH:ko00620]	gene:MSMEG_3640; K01638 aceB, glcB; malate synthase [EC:2.3.3.9]
Metabolism	Carbohydrate metabolism	00620 Pyruvate metabolism [PATH:ko00620]	gene:MSMEG_0373; K00626 E2.3.1.9, atoB; acetyl-CoA C-acetyltransferase [EC:2.3.1.9]
Metabolism	Carbohydrate metabolism	00620 Pyruvate metabolism [PATH:ko00620]	gene:MSMEG_1896; K00626 E2.3.1.9, atoB; acetyl-CoA C-acetyltransferase [EC:2.3.1.9]
Metabolism	Carbohydrate metabolism	00620 Pyruvate metabolism [PATH:ko00620]	gene:MSMEG_2207; K00626 E2.3.1.9, atoB; acetyl-CoA C-acetyltransferase [EC:2.3.1.9]
Metabolism	Carbohydrate metabolism	00620 Pyruvate metabolism [PATH:ko00620]	gene:MSMEG_2224; K00626 E2.3.1.9, atoB; acetyl-CoA C-acetyltransferase [EC:2.3.1.9]
Metabolism	Carbohydrate metabolism	00620 Pyruvate metabolism [PATH:ko00620]	gene:MSMEG_3608; K00626 E2.3.1.9, atoB; acetyl-CoA C-acetyltransferase [EC:2.3.1.9]
Metabolism	Carbohydrate metabolism	00620 Pyruvate metabolism [PATH:ko00620]	gene:MSMEG_4920; K00626 E2.3.1.9, atoB; acetyl-CoA C-acetyltransferase [EC:2.3.1.9]
Metabolism	Carbohydrate metabolism	00620 Pyruvate metabolism [PATH:ko00620]	gene:MSMEG_5273; K00626 E2.3.1.9, atoB; acetyl-CoA C-acetyltransferase [EC:2.3.1.9]
Metabolism	Carbohydrate metabolism	00620 Pyruvate metabolism [PATH:ko00620]	gene:MSMEG_5521; K00626 E2.3.1.9, atoB; acetyl-CoA C-acetyltransferase [EC:2.3.1.9]
Metabolism	Carbohydrate metabolism	00620 Pyruvate metabolism [PATH:ko00620]	gene:MSMEG_5608; K00626 E2.3.1.9, atoB; acetyl-CoA C-acetyltransferase [EC:2.3.1.9]
Metabolism	Carbohydrate metabolism	00620 Pyruvate metabolism [PATH:ko00620]	gene:MSMEG_5721; K00626 E2.3.1.9, atoB; acetyl-CoA C-acetyltransferase [EC:2.3.1.9]
Metabolism	Carbohydrate metabolism	00620 Pyruvate metabolism [PATH:ko00620]	gene:MSMEG_5923; K00626 E2.3.1.9, atoB; acetyl-CoA C-acetyltransferase [EC:2.3.1.9]
Metabolism	Carbohydrate metabolism	00620 Pyruvate metabolism [PATH:ko00620]	gene:MSMEG_5996; K00626 E2.3.1.9, atoB; acetyl-CoA C-acetyltransferase [EC:2.3.1.9]
Metabolism	Carbohydrate metabolism	00620 Pyruvate metabolism [PATH:ko00620]	gene:MSMEG_6008; K00626 E2.3.1.9, atoB; acetyl-CoA C-acetyltransferase [EC:2.3.1.9]
Metabolism	Carbohydrate metabolism	00620 Pyruvate metabolism [PATH:ko00620]	gene:MSMEG_6271; K01649 leuA, IMS; 2-isopropylmalate synthase [EC:2.3.3.13]
Metabolism	Carbohydrate metabolism	00630 Glyoxylate and dicarboxylate metabolism [PATH:ko00630]	gene:MSMEG_0911; K01637 E4.1.3.1, aceA; isocitrate lyase [EC:4.1.3.1]
Metabolism	Carbohydrate metabolism	00630 Glyoxylate and dicarboxylate metabolism [PATH:ko00630]	gene:MSMEG_3706; K01637 E4.1.3.1, aceA; isocitrate lyase [EC:4.1.3.1]
Metabolism	Carbohydrate metabolism	00630 Glyoxylate and dicarboxylate metabolism [PATH:ko00630]	gene:MSMEG_3640; K01638 aceB, glcB; malate synthase [EC:2.3.3.9]
Metabolism	Carbohydrate metabolism	00630 Glyoxylate and dicarboxylate metabolism [PATH:ko00630]	gene:MSMEG_4035; K01647 CS, gltA; citrate synthase [EC:2.3.3.1]
Metabolism	Carbohydrate metabolism	00630 Glyoxylate and dicarboxylate metabolism [PATH:ko00630]	gene:MSMEG_5672; K01647 CS, gltA; citrate synthase [EC:2.3.3.1]
Metabolism	Carbohydrate metabolism	00630 Glyoxylate and dicarboxylate metabolism [PATH:ko00630]	gene:MSMEG_5676; K01647 CS, gltA; citrate synthase [EC:2.3.3.1]
Metabolism	Carbohydrate metabolism	00630 Glyoxylate and dicarboxylate metabolism [PATH:ko00630]	gene:MSMEG_6647; K01647 CS, gltA; citrate synthase [EC:2.3.3.1]
Metabolism	Carbohydrate metabolism	00630 Glyoxylate and dicarboxylate metabolism [PATH:ko00630]	gene:MSMEG_1112; K01681 ACO, acnA; aconitate hydratase [EC:4.2.1.3]
Metabolism	Carbohydrate metabolism	00630 Glyoxylate and dicarboxylate metabolism [PATH:ko00630]	gene:MSMEG_3143; K01681 ACO, acnA; aconitate hydratase [EC:4.2.1.3]
Metabolism	Carbohydrate metabolism	00630 Glyoxylate and dicarboxylate metabolism [PATH:ko00630]	gene:MSMEG_0373; K00626 E2.3.1.9, atoB; acetyl-CoA C-acetyltransferase [EC:2.3.1.9]
Metabolism	Carbohydrate metabolism	00630 Glyoxylate and dicarboxylate metabolism [PATH:ko00630]	gene:MSMEG_1896; K00626 E2.3.1.9, atoB; acetyl-CoA C-acetyltransferase [EC:2.3.1.9]
Metabolism	Carbohydrate metabolism	00630 Glyoxylate and dicarboxylate metabolism [PATH:ko00630]	gene:MSMEG_2207; K00626 E2.3.1.9, atoB; acetyl-CoA C-acetyltransferase [EC:2.3.1.9]
Metabolism	Carbohydrate metabolism	00630 Glyoxylate and dicarboxylate metabolism [PATH:ko00630]	gene:MSMEG_2224; K00626 E2.3.1.9, atoB; acetyl-CoA C-acetyltransferase [EC:2.3.1.9]
Metabolism	Carbohydrate metabolism	00630 Glyoxylate and dicarboxylate metabolism [PATH:ko00630]	gene:MSMEG_3608; K00626 E2.3.1.9, atoB; acetyl-CoA C-acetyltransferase [EC:2.3.1.9]
Metabolism	Carbohydrate metabolism	00630 Glyoxylate and dicarboxylate metabolism [PATH:ko00630]	gene:MSMEG_4920; K00626 E2.3.1.9, atoB; acetyl-CoA C-acetyltransferase [EC:2.3.1.9]
Metabolism	Carbohydrate metabolism	00630 Glyoxylate and dicarboxylate metabolism [PATH:ko00630]	gene:MSMEG_5273; K00626 E2.3.1.9, atoB; acetyl-CoA C-acetyltransferase [EC:2.3.1.9]
Metabolism	Carbohydrate metabolism	00630 Glyoxylate and dicarboxylate metabolism [PATH:ko00630]	gene:MSMEG_5521; K00626 E2.3.1.9, atoB; acetyl-CoA C-acetyltransferase [EC:2.3.1.9]
Metabolism	Carbohydrate metabolism	00630 Glyoxylate and dicarboxylate metabolism [PATH:ko00630]	gene:MSMEG_5608; K00626 E2.3.1.9, atoB; acetyl-CoA C-acetyltransferase [EC:2.3.1.9]
Metabolism	Carbohydrate metabolism	00630 Glyoxylate and dicarboxylate metabolism [PATH:ko00630]	gene:MSMEG_5721; K00626 E2.3.1.9, atoB; acetyl-CoA C-acetyltransferase [EC:2.3.1.9]
Metabolism	Carbohydrate metabolism	00630 Glyoxylate and dicarboxylate metabolism [PATH:ko00630]	gene:MSMEG_5923; K00626 E2.3.1.9, atoB; acetyl-CoA C-acetyltransferase [EC:2.3.1.9]
Metabolism	Carbohydrate metabolism	00630 Glyoxylate and dicarboxylate metabolism [PATH:ko00630]	gene:MSMEG_5996; K00626 E2.3.1.9, atoB; acetyl-CoA C-acetyltransferase [EC:2.3.1.9]
Metabolism	Carbohydrate metabolism	00630 Glyoxylate and dicarboxylate metabolism [PATH:ko00630]	gene:MSMEG_6008; K00626 E2.3.1.9, atoB; acetyl-CoA C-acetyltransferase [EC:2.3.1.9]
Metabolism	Carbohydrate metabolism	00630 Glyoxylate and dicarboxylate metabolism [PATH:ko00630]	gene:MSMEG_4173; K17865 croR; 3-hydroxybutyryl-CoA dehydratase [EC:4.2.1.55]
Metabolism	Carbohydrate metabolism	00630 Glyoxylate and dicarboxylate metabolism [PATH:ko00630]	gene:MSMEG_4921; K05606 MCEE, epi; methylmalonyl-CoA/ethylmalonyl-CoA epimerase [EC:5.1.99.1]
Metabolism	Carbohydrate metabolism	00630 Glyoxylate and dicarboxylate metabolism [PATH:ko00630]	gene:MSMEG_5493; K01965 PCCA, pccA; propionyl-CoA carboxylase alpha chain [EC:6.4.1.3]
Metabolism	Carbohydrate metabolism	00630 Glyoxylate and dicarboxylate metabolism [PATH:ko00630]	gene:MSMEG_1813; K01966 PCCB, pccB; propionyl-CoA carboxylase beta chain [EC:6.4.1.3 2.1.3.15]
Metabolism	Carbohydrate metabolism	00630 Glyoxylate and dicarboxylate metabolism [PATH:ko00630]	gene:MSMEG_1807; K11263 bccA, pccA; acetyl-CoA/propionyl-CoA carboxylase, biotin carboxylase, biotin carboxyl carrier protein [EC:6.4.1.2 6.4.1.3 6.3.4.14]
Metabolism	Carbohydrate metabolism	00630 Glyoxylate and dicarboxylate metabolism [PATH:ko00630]	gene:MSMEG_4716; K11263 bccA, pccA; acetyl-CoA/propionyl-CoA carboxylase, biotin carboxylase, biotin carboxyl carrier protein [EC:6.4.1.2 6.4.1.3 6.3.4.14]
Metabolism	Carbohydrate metabolism	00630 Glyoxylate and dicarboxylate metabolism [PATH:ko00630]	gene:MSMEG_4329; K18472 accD6; acetyl-CoA/propionyl-CoA carboxylase carboxyl transferase subunit [EC:6.4.1.2 6.4.1.3 2.1.3.15]
Metabolism	Carbohydrate metabolism	00630 Glyoxylate and dicarboxylate metabolism [PATH:ko00630]	gene:MSMEG_3158; K01847 MUT; methylmalonyl-CoA mutase [EC:5.4.99.2]
Metabolism	Carbohydrate metabolism	00630 Glyoxylate and dicarboxylate metabolism [PATH:ko00630]	gene:MSMEG_3159; K01847 MUT; methylmalonyl-CoA mutase [EC:5.4.99.2]
Metabolism	Carbohydrate metabolism	00630 Glyoxylate and dicarboxylate metabolism [PATH:ko00630]	gene:MSMEG_4880; K01849 E5.4.99.2B, mcmA2; methylmalonyl-CoA mutase, C-terminal domain [EC:5.4.99.2]
Metabolism	Carbohydrate metabolism	00630 Glyoxylate and dicarboxylate metabolism [PATH:ko00630]	gene:MSMEG_4881; K01848 E5.4.99.2A, mcmA1; methylmalonyl-CoA mutase, N-terminal domain [EC:5.4.99.2]
Metabolism	Carbohydrate metabolism	00630 Glyoxylate and dicarboxylate metabolism [PATH:ko00630]	gene:MSMEG_0301; K00104 glcD; glycolate oxidase [EC:1.1.3.15]
Metabolism	Carbohydrate metabolism	00630 Glyoxylate and dicarboxylate metabolism [PATH:ko00630]	gene:MSMEG_0374; K00104 glcD; glycolate oxidase [EC:1.1.3.15]
Metabolism	Carbohydrate metabolism	00630 Glyoxylate and dicarboxylate metabolism [PATH:ko00630]	gene:MSMEG_5037; K00104 glcD; glycolate oxidase [EC:1.1.3.15]
Metabolism	Carbohydrate metabolism	00630 Glyoxylate and dicarboxylate metabolism [PATH:ko00630]	gene:MSMEG_3486; K03781 katE, CAT, catB, srpA; catalase [EC:1.11.1.6]
Metabolism	Carbohydrate metabolism	00630 Glyoxylate and dicarboxylate metabolism [PATH:ko00630]	gene:MSMEG_3708; K03781 katE, CAT, catB, srpA; catalase [EC:1.11.1.6]
Metabolism	Carbohydrate metabolism	00630 Glyoxylate and dicarboxylate metabolism [PATH:ko00630]	gene:MSMEG_6232; K03781 katE, CAT, catB, srpA; catalase [EC:1.11.1.6]
Metabolism	Carbohydrate metabolism	00630 Glyoxylate and dicarboxylate metabolism [PATH:ko00630]	gene:MSMEG_2595; K01915 glnA, GLUL; glutamine synthetase [EC:6.3.1.2]
Metabolism	Carbohydrate metabolism	00630 Glyoxylate and dicarboxylate metabolism [PATH:ko00630]	gene:MSMEG_3561; K01915 glnA, GLUL; glutamine synthetase [EC:6.3.1.2]
Metabolism	Carbohydrate metabolism	00630 Glyoxylate and dicarboxylate metabolism [PATH:ko00630]	gene:MSMEG_3827; K01915 glnA, GLUL; glutamine synthetase [EC:6.3.1.2]
Metabolism	Carbohydrate metabolism	00630 Glyoxylate and dicarboxylate metabolism [PATH:ko00630]	gene:MSMEG_3828; K01915 glnA, GLUL; glutamine synthetase [EC:6.3.1.2]
Metabolism	Carbohydrate metabolism	00630 Glyoxylate and dicarboxylate metabolism [PATH:ko00630]	gene:MSMEG_4290; K01915 glnA, GLUL; glutamine synthetase [EC:6.3.1.2]
Metabolism	Carbohydrate metabolism	00630 Glyoxylate and dicarboxylate metabolism [PATH:ko00630]	gene:MSMEG_4294; K01915 glnA, GLUL; glutamine synthetase [EC:6.3.1.2]
Metabolism	Carbohydrate metabolism	00630 Glyoxylate and dicarboxylate metabolism [PATH:ko00630]	gene:MSMEG_5374; K01915 glnA, GLUL; glutamine synthetase [EC:6.3.1.2]
Metabolism	Carbohydrate metabolism	00630 Glyoxylate and dicarboxylate metabolism [PATH:ko00630]	gene:MSMEG_6260; K01915 glnA, GLUL; glutamine synthetase [EC:6.3.1.2]
Metabolism	Carbohydrate metabolism	00630 Glyoxylate and dicarboxylate metabolism [PATH:ko00630]	gene:MSMEG_6693; K01915 glnA, GLUL; glutamine synthetase [EC:6.3.1.2]
Metabolism	Carbohydrate metabolism	00630 Glyoxylate and dicarboxylate metabolism [PATH:ko00630]	gene:MSMEG_5249; K00600 glyA, SHMT; glycine hydroxymethyltransferase [EC:2.1.2.1]
Metabolism	Carbohydrate metabolism	00630 Glyoxylate and dicarboxylate metabolism [PATH:ko00630]	gene:MSMEG_3642; K00281 GLDC, gcvP; glycine dehydrogenase [EC:1.4.4.2]
Metabolism	Carbohydrate metabolism	00630 Glyoxylate and dicarboxylate metabolism [PATH:ko00630]	gene:MSMEG_4278; K00605 gcvT, AMT; aminomethyltransferase [EC:2.1.2.10]
Metabolism	Carbohydrate metabolism	00630 Glyoxylate and dicarboxylate metabolism [PATH:ko00630]	gene:MSMEG_0903; K00382 DLD, lpd, pdhD; dihydrolipoamide dehydrogenase [EC:1.8.1.4]
Metabolism	Carbohydrate metabolism	00630 Glyoxylate and dicarboxylate metabolism [PATH:ko00630]	gene:MSMEG_1735; K00382 DLD, lpd, pdhD; dihydrolipoamide dehydrogenase [EC:1.8.1.4]
Metabolism	Carbohydrate metabolism	00630 Glyoxylate and dicarboxylate metabolism [PATH:ko00630]	gene:MSMEG_4023; K00382 DLD, lpd, pdhD; dihydrolipoamide dehydrogenase [EC:1.8.1.4]
Metabolism	Carbohydrate metabolism	00630 Glyoxylate and dicarboxylate metabolism [PATH:ko00630]	gene:MSMEG_4422; K00382 DLD, lpd, pdhD; dihydrolipoamide dehydrogenase [EC:1.8.1.4]
Metabolism	Carbohydrate metabolism	00630 Glyoxylate and dicarboxylate metabolism [PATH:ko00630]	gene:MSMEG_3648; K02437 gcvH, GCSH; glycine cleavage system H protein
Metabolism	Carbohydrate metabolism	00630 Glyoxylate and dicarboxylate metabolism [PATH:ko00630]	gene:MSMEG_5476; K01608 gcl; tartronate-semialdehyde synthase [EC:4.1.1.47]
Metabolism	Carbohydrate metabolism	00630 Glyoxylate and dicarboxylate metabolism [PATH:ko00630]	gene:MSMEG_4653; K01816 hyi, gip; hydroxypyruvate isomerase [EC:5.3.1.22]
Metabolism	Carbohydrate metabolism	00630 Glyoxylate and dicarboxylate metabolism [PATH:ko00630]	gene:MSMEG_5478; K01816 hyi, gip; hydroxypyruvate isomerase [EC:5.3.1.22]
Metabolism	Carbohydrate metabolism	00630 Glyoxylate and dicarboxylate metabolism [PATH:ko00630]	gene:MSMEG_5477; K00042 garR, glxR; 2-hydroxy-3-oxopropionate reductase [EC:1.1.1.60]
Metabolism	Carbohydrate metabolism	00630 Glyoxylate and dicarboxylate metabolism [PATH:ko00630]	gene:MSMEG_2528; K00865 glxK, garK; glycerate 2-kinase [EC:2.7.1.165]
Metabolism	Carbohydrate metabolism	00630 Glyoxylate and dicarboxylate metabolism [PATH:ko00630]	gene:MSMEG_6299; K00015 gyaR, GOR1; glyoxylate reductase [EC:1.1.1.26]
Metabolism	Carbohydrate metabolism	00630 Glyoxylate and dicarboxylate metabolism [PATH:ko00630]	gene:MSMEG_1986; K07246 ttuC, dmlA; tartrate dehydrogenase/decarboxylase / D-malate dehydrogenase [EC:1.1.1.93 4.1.1.73 1.1.1.83]
Metabolism	Carbohydrate metabolism	00630 Glyoxylate and dicarboxylate metabolism [PATH:ko00630]	gene:MSMEG_0312; K01625 eda; 2-dehydro-3-deoxyphosphogluconate aldolase / (4S)-4-hydroxy-2-oxoglutarate aldolase [EC:4.1.2.14 4.1.3.42]
Metabolism	Carbohydrate metabolism	00630 Glyoxylate and dicarboxylate metabolism [PATH:ko00630]	gene:MSMEG_3788; K01625 eda; 2-dehydro-3-deoxyphosphogluconate aldolase / (4S)-4-hydroxy-2-oxoglutarate aldolase [EC:4.1.2.14 4.1.3.42]
Metabolism	Carbohydrate metabolism	00630 Glyoxylate and dicarboxylate metabolism [PATH:ko00630]	gene:MSMEG_2254; K01569 oxdD; oxalate decarboxylase [EC:4.1.1.2]
Metabolism	Carbohydrate metabolism	00630 Glyoxylate and dicarboxylate metabolism [PATH:ko00630]	gene:MSMEG_3521; K00122 FDH; formate dehydrogenase [EC:1.17.1.9]
Metabolism	Carbohydrate metabolism	00630 Glyoxylate and dicarboxylate metabolism [PATH:ko00630]	gene:MSMEG_0162; K00126 fdsD; formate dehydrogenase subunit delta [EC:1.17.1.9]
Metabolism	Carbohydrate metabolism	00630 Glyoxylate and dicarboxylate metabolism [PATH:ko00630]	gene:MSMEG_0161; K00123 fdoG, fdhF, fdwA; formate dehydrogenase major subunit [EC:1.17.1.9]
Metabolism	Carbohydrate metabolism	00630 Glyoxylate and dicarboxylate metabolism [PATH:ko00630]	gene:MSMEG_0160; K00124 fdoH, fdsB; formate dehydrogenase iron-sulfur subunit
Metabolism	Carbohydrate metabolism	00630 Glyoxylate and dicarboxylate metabolism [PATH:ko00630]	gene:MSMEG_1847; K00124 fdoH, fdsB; formate dehydrogenase iron-sulfur subunit
Metabolism	Carbohydrate metabolism	00630 Glyoxylate and dicarboxylate metabolism [PATH:ko00630]	gene:MSMEG_0159; K00127 fdoI, fdsG; formate dehydrogenase subunit gamma
Metabolism	Carbohydrate metabolism	00630 Glyoxylate and dicarboxylate metabolism [PATH:ko00630]	gene:MSMEG_2200; K01433 purU; formyltetrahydrofolate deformylase [EC:3.5.1.10]
Metabolism	Carbohydrate metabolism	00630 Glyoxylate and dicarboxylate metabolism [PATH:ko00630]	gene:MSMEG_0484; K01455 E3.5.1.49; formamidase [EC:3.5.1.49]
Metabolism	Carbohydrate metabolism	00630 Glyoxylate and dicarboxylate metabolism [PATH:ko00630]	gene:MSMEG_3403; K01455 E3.5.1.49; formamidase [EC:3.5.1.49]
Metabolism	Carbohydrate metabolism	00630 Glyoxylate and dicarboxylate metabolism [PATH:ko00630]	gene:MSMEG_4367; K01455 E3.5.1.49; formamidase [EC:3.5.1.49]
Metabolism	Carbohydrate metabolism	00630 Glyoxylate and dicarboxylate metabolism [PATH:ko00630]	gene:MSMEG_5335; K01455 E3.5.1.49; formamidase [EC:3.5.1.49]
Metabolism	Carbohydrate metabolism	00630 Glyoxylate and dicarboxylate metabolism [PATH:ko00630]	gene:MSMEG_1080; K03418 E3.5.1.56; N,N-dimethylformamidase [EC:3.5.1.56]
Metabolism	Carbohydrate metabolism	00630 Glyoxylate and dicarboxylate metabolism [PATH:ko00630]	gene:MSMEG_0157; K01577 oxc; oxalyl-CoA decarboxylase [EC:4.1.1.8]
Metabolism	Carbohydrate metabolism	00630 Glyoxylate and dicarboxylate metabolism [PATH:ko00630]	gene:MSMEG_5297; K01577 oxc; oxalyl-CoA decarboxylase [EC:4.1.1.8]
Metabolism	Carbohydrate metabolism	00640 Propanoate metabolism [PATH:ko00640]	gene:MSMEG_0718; K01895 ACSS, acs; acetyl-CoA synthetase [EC:6.2.1.1]
Metabolism	Carbohydrate metabolism	00640 Propanoate metabolism [PATH:ko00640]	gene:MSMEG_3986; K01895 ACSS, acs; acetyl-CoA synthetase [EC:6.2.1.1]
Metabolism	Carbohydrate metabolism	00640 Propanoate metabolism [PATH:ko00640]	gene:MSMEG_5650; K01895 ACSS, acs; acetyl-CoA synthetase [EC:6.2.1.1]
Metabolism	Carbohydrate metabolism	00640 Propanoate metabolism [PATH:ko00640]	gene:MSMEG_6179; K01895 ACSS, acs; acetyl-CoA synthetase [EC:6.2.1.1]
Metabolism	Carbohydrate metabolism	00640 Propanoate metabolism [PATH:ko00640]	gene:MSMEG_5404; K01908 prpE; propionyl-CoA synthetase [EC:6.2.1.17]
Metabolism	Carbohydrate metabolism	00640 Propanoate metabolism [PATH:ko00640]	gene:MSMEG_0784; K00925 ackA; acetate kinase [EC:2.7.2.1]
Metabolism	Carbohydrate metabolism	00640 Propanoate metabolism [PATH:ko00640]	gene:MSMEG_0783; K13788 pta; phosphate acetyltransferase [EC:2.3.1.8]
Metabolism	Carbohydrate metabolism	00640 Propanoate metabolism [PATH:ko00640]	gene:MSMEG_2467; K11381 bkdA; 2-oxoisovalerate dehydrogenase E1 component [EC:1.2.4.4]
Metabolism	Carbohydrate metabolism	00640 Propanoate metabolism [PATH:ko00640]	gene:MSMEG_0903; K00382 DLD, lpd, pdhD; dihydrolipoamide dehydrogenase [EC:1.8.1.4]
Metabolism	Carbohydrate metabolism	00640 Propanoate metabolism [PATH:ko00640]	gene:MSMEG_1735; K00382 DLD, lpd, pdhD; dihydrolipoamide dehydrogenase [EC:1.8.1.4]
Metabolism	Carbohydrate metabolism	00640 Propanoate metabolism [PATH:ko00640]	gene:MSMEG_4023; K00382 DLD, lpd, pdhD; dihydrolipoamide dehydrogenase [EC:1.8.1.4]
Metabolism	Carbohydrate metabolism	00640 Propanoate metabolism [PATH:ko00640]	gene:MSMEG_4422; K00382 DLD, lpd, pdhD; dihydrolipoamide dehydrogenase [EC:1.8.1.4]
Metabolism	Carbohydrate metabolism	00640 Propanoate metabolism [PATH:ko00640]	gene:MSMEG_0102; K00249 ACADM, acd; acyl-CoA dehydrogenase [EC:1.3.8.7]
Metabolism	Carbohydrate metabolism	00640 Propanoate metabolism [PATH:ko00640]	gene:MSMEG_2080; K00249 ACADM, acd; acyl-CoA dehydrogenase [EC:1.3.8.7]
Metabolism	Carbohydrate metabolism	00640 Propanoate metabolism [PATH:ko00640]	gene:MSMEG_2878; K00249 ACADM, acd; acyl-CoA dehydrogenase [EC:1.3.8.7]
Metabolism	Carbohydrate metabolism	00640 Propanoate metabolism [PATH:ko00640]	gene:MSMEG_4826; K00249 ACADM, acd; acyl-CoA dehydrogenase [EC:1.3.8.7]
Metabolism	Carbohydrate metabolism	00640 Propanoate metabolism [PATH:ko00640]	gene:MSMEG_4832; K00249 ACADM, acd; acyl-CoA dehydrogenase [EC:1.3.8.7]
Metabolism	Carbohydrate metabolism	00640 Propanoate metabolism [PATH:ko00640]	gene:MSMEG_4836; K00249 ACADM, acd; acyl-CoA dehydrogenase [EC:1.3.8.7]
Metabolism	Carbohydrate metabolism	00640 Propanoate metabolism [PATH:ko00640]	gene:MSMEG_5491; K00249 ACADM, acd; acyl-CoA dehydrogenase [EC:1.3.8.7]
Metabolism	Carbohydrate metabolism	00640 Propanoate metabolism [PATH:ko00640]	gene:MSMEG_1048; K01692 paaF, echA; enoyl-CoA hydratase [EC:4.2.1.17]
Metabolism	Carbohydrate metabolism	00640 Propanoate metabolism [PATH:ko00640]	gene:MSMEG_1331; K01692 paaF, echA; enoyl-CoA hydratase [EC:4.2.1.17]
Metabolism	Carbohydrate metabolism	00640 Propanoate metabolism [PATH:ko00640]	gene:MSMEG_1388; K01692 paaF, echA; enoyl-CoA hydratase [EC:4.2.1.17]
Metabolism	Carbohydrate metabolism	00640 Propanoate metabolism [PATH:ko00640]	gene:MSMEG_1390; K01692 paaF, echA; enoyl-CoA hydratase [EC:4.2.1.17]
Metabolism	Carbohydrate metabolism	00640 Propanoate metabolism [PATH:ko00640]	gene:MSMEG_2227; K01692 paaF, echA; enoyl-CoA hydratase [EC:4.2.1.17]
Metabolism	Carbohydrate metabolism	00640 Propanoate metabolism [PATH:ko00640]	gene:MSMEG_2328; K01692 paaF, echA; enoyl-CoA hydratase [EC:4.2.1.17]
Metabolism	Carbohydrate metabolism	00640 Propanoate metabolism [PATH:ko00640]	gene:MSMEG_2641; K01692 paaF, echA; enoyl-CoA hydratase [EC:4.2.1.17]
Metabolism	Carbohydrate metabolism	00640 Propanoate metabolism [PATH:ko00640]	gene:MSMEG_3139; K01692 paaF, echA; enoyl-CoA hydratase [EC:4.2.1.17]
Metabolism	Carbohydrate metabolism	00640 Propanoate metabolism [PATH:ko00640]	gene:MSMEG_4709; K01692 paaF, echA; enoyl-CoA hydratase [EC:4.2.1.17]
Metabolism	Carbohydrate metabolism	00640 Propanoate metabolism [PATH:ko00640]	gene:MSMEG_5185; K01692 paaF, echA; enoyl-CoA hydratase [EC:4.2.1.17]
Metabolism	Carbohydrate metabolism	00640 Propanoate metabolism [PATH:ko00640]	gene:MSMEG_5276; K01692 paaF, echA; enoyl-CoA hydratase [EC:4.2.1.17]
Metabolism	Carbohydrate metabolism	00640 Propanoate metabolism [PATH:ko00640]	gene:MSMEG_5277; K01692 paaF, echA; enoyl-CoA hydratase [EC:4.2.1.17]
Metabolism	Carbohydrate metabolism	00640 Propanoate metabolism [PATH:ko00640]	gene:MSMEG_5495; K01692 paaF, echA; enoyl-CoA hydratase [EC:4.2.1.17]
Metabolism	Carbohydrate metabolism	00640 Propanoate metabolism [PATH:ko00640]	gene:MSMEG_5639; K01692 paaF, echA; enoyl-CoA hydratase [EC:4.2.1.17]
Metabolism	Carbohydrate metabolism	00640 Propanoate metabolism [PATH:ko00640]	gene:MSMEG_5886; K01692 paaF, echA; enoyl-CoA hydratase [EC:4.2.1.17]
Metabolism	Carbohydrate metabolism	00640 Propanoate metabolism [PATH:ko00640]	gene:MSMEG_5915; K01692 paaF, echA; enoyl-CoA hydratase [EC:4.2.1.17]
Metabolism	Carbohydrate metabolism	00640 Propanoate metabolism [PATH:ko00640]	gene:MSMEG_6001; K01692 paaF, echA; enoyl-CoA hydratase [EC:4.2.1.17]
Metabolism	Carbohydrate metabolism	00640 Propanoate metabolism [PATH:ko00640]	gene:MSMEG_6353; K01692 paaF, echA; enoyl-CoA hydratase [EC:4.2.1.17]
Metabolism	Carbohydrate metabolism	00640 Propanoate metabolism [PATH:ko00640]	gene:MSMEG_5720; K01782 fadJ; 3-hydroxyacyl-CoA dehydrogenase / enoyl-CoA hydratase / 3-hydroxybutyryl-CoA epimerase [EC:1.1.1.35 4.2.1.17 5.1.2.3]
Metabolism	Carbohydrate metabolism	00640 Propanoate metabolism [PATH:ko00640]	gene:MSMEG_2169; K01963 accD; acetyl-CoA carboxylase carboxyl transferase subunit beta [EC:6.4.1.2 2.1.3.15]
Metabolism	Carbohydrate metabolism	00640 Propanoate metabolism [PATH:ko00640]	gene:MSMEG_5642; K01963 accD; acetyl-CoA carboxylase carboxyl transferase subunit beta [EC:6.4.1.2 2.1.3.15]
Metabolism	Carbohydrate metabolism	00640 Propanoate metabolism [PATH:ko00640]	gene:MSMEG_1807; K11263 bccA, pccA; acetyl-CoA/propionyl-CoA carboxylase, biotin carboxylase, biotin carboxyl carrier protein [EC:6.4.1.2 6.4.1.3 6.3.4.14]
Metabolism	Carbohydrate metabolism	00640 Propanoate metabolism [PATH:ko00640]	gene:MSMEG_4716; K11263 bccA, pccA; acetyl-CoA/propionyl-CoA carboxylase, biotin carboxylase, biotin carboxyl carrier protein [EC:6.4.1.2 6.4.1.3 6.3.4.14]
Metabolism	Carbohydrate metabolism	00640 Propanoate metabolism [PATH:ko00640]	gene:MSMEG_4329; K18472 accD6; acetyl-CoA/propionyl-CoA carboxylase carboxyl transferase subunit [EC:6.4.1.2 6.4.1.3 2.1.3.15]
Metabolism	Carbohydrate metabolism	00640 Propanoate metabolism [PATH:ko00640]	gene:MSMEG_2487; K00823 puuE; 4-aminobutyrate aminotransferase [EC:2.6.1.19]
Metabolism	Carbohydrate metabolism	00640 Propanoate metabolism [PATH:ko00640]	gene:MSMEG_0581; K07250 gabT; 4-aminobutyrate aminotransferase / (S)-3-amino-2-methylpropionate transaminase [EC:2.6.1.19 2.6.1.22]
Metabolism	Carbohydrate metabolism	00640 Propanoate metabolism [PATH:ko00640]	gene:MSMEG_2959; K07250 gabT; 4-aminobutyrate aminotransferase / (S)-3-amino-2-methylpropionate transaminase [EC:2.6.1.19 2.6.1.22]
Metabolism	Carbohydrate metabolism	00640 Propanoate metabolism [PATH:ko00640]	gene:MSMEG_6685; K07250 gabT; 4-aminobutyrate aminotransferase / (S)-3-amino-2-methylpropionate transaminase [EC:2.6.1.19 2.6.1.22]
Metabolism	Carbohydrate metabolism	00640 Propanoate metabolism [PATH:ko00640]	gene:MSMEG_5493; K01965 PCCA, pccA; propionyl-CoA carboxylase alpha chain [EC:6.4.1.3]
Metabolism	Carbohydrate metabolism	00640 Propanoate metabolism [PATH:ko00640]	gene:MSMEG_1813; K01966 PCCB, pccB; propionyl-CoA carboxylase beta chain [EC:6.4.1.3 2.1.3.15]
Metabolism	Carbohydrate metabolism	00640 Propanoate metabolism [PATH:ko00640]	gene:MSMEG_4921; K05606 MCEE, epi; methylmalonyl-CoA/ethylmalonyl-CoA epimerase [EC:5.1.99.1]
Metabolism	Carbohydrate metabolism	00640 Propanoate metabolism [PATH:ko00640]	gene:MSMEG_3158; K01847 MUT; methylmalonyl-CoA mutase [EC:5.4.99.2]
Metabolism	Carbohydrate metabolism	00640 Propanoate metabolism [PATH:ko00640]	gene:MSMEG_3159; K01847 MUT; methylmalonyl-CoA mutase [EC:5.4.99.2]
Metabolism	Carbohydrate metabolism	00640 Propanoate metabolism [PATH:ko00640]	gene:MSMEG_4880; K01849 E5.4.99.2B, mcmA2; methylmalonyl-CoA mutase, C-terminal domain [EC:5.4.99.2]
Metabolism	Carbohydrate metabolism	00640 Propanoate metabolism [PATH:ko00640]	gene:MSMEG_4881; K01848 E5.4.99.2A, mcmA1; methylmalonyl-CoA mutase, N-terminal domain [EC:5.4.99.2]
Metabolism	Carbohydrate metabolism	00640 Propanoate metabolism [PATH:ko00640]	gene:MSMEG_5525; K01903 sucC; succinyl-CoA synthetase beta subunit [EC:6.2.1.5]
Metabolism	Carbohydrate metabolism	00640 Propanoate metabolism [PATH:ko00640]	gene:MSMEG_5524; K01902 sucD; succinyl-CoA synthetase alpha subunit [EC:6.2.1.5]
Metabolism	Carbohydrate metabolism	00640 Propanoate metabolism [PATH:ko00640]	gene:MSMEG_1498; K00140 mmsA, iolA, ALDH6A1; malonate-semialdehyde dehydrogenase (acetylating) / methylmalonate-semialdehyde dehydrogenase [EC:1.2.1.18 1.2.1.27]
Metabolism	Carbohydrate metabolism	00640 Propanoate metabolism [PATH:ko00640]	gene:MSMEG_2449; K00140 mmsA, iolA, ALDH6A1; malonate-semialdehyde dehydrogenase (acetylating) / methylmalonate-semialdehyde dehydrogenase [EC:1.2.1.18 1.2.1.27]
Metabolism	Carbohydrate metabolism	00640 Propanoate metabolism [PATH:ko00640]	gene:MSMEG_6645; K01720 prpD; 2-methylcitrate dehydratase [EC:4.2.1.79]
Metabolism	Carbohydrate metabolism	00640 Propanoate metabolism [PATH:ko00640]	gene:MSMEG_6646; K03417 prpB; methylisocitrate lyase [EC:4.1.3.30]
Metabolism	Carbohydrate metabolism	00640 Propanoate metabolism [PATH:ko00640]	gene:MSMEG_0373; K00626 E2.3.1.9, atoB; acetyl-CoA C-acetyltransferase [EC:2.3.1.9]
Metabolism	Carbohydrate metabolism	00640 Propanoate metabolism [PATH:ko00640]	gene:MSMEG_1896; K00626 E2.3.1.9, atoB; acetyl-CoA C-acetyltransferase [EC:2.3.1.9]
Metabolism	Carbohydrate metabolism	00640 Propanoate metabolism [PATH:ko00640]	gene:MSMEG_2207; K00626 E2.3.1.9, atoB; acetyl-CoA C-acetyltransferase [EC:2.3.1.9]
Metabolism	Carbohydrate metabolism	00640 Propanoate metabolism [PATH:ko00640]	gene:MSMEG_2224; K00626 E2.3.1.9, atoB; acetyl-CoA C-acetyltransferase [EC:2.3.1.9]
Metabolism	Carbohydrate metabolism	00640 Propanoate metabolism [PATH:ko00640]	gene:MSMEG_3608; K00626 E2.3.1.9, atoB; acetyl-CoA C-acetyltransferase [EC:2.3.1.9]
Metabolism	Carbohydrate metabolism	00640 Propanoate metabolism [PATH:ko00640]	gene:MSMEG_4920; K00626 E2.3.1.9, atoB; acetyl-CoA C-acetyltransferase [EC:2.3.1.9]
Metabolism	Carbohydrate metabolism	00640 Propanoate metabolism [PATH:ko00640]	gene:MSMEG_5273; K00626 E2.3.1.9, atoB; acetyl-CoA C-acetyltransferase [EC:2.3.1.9]
Metabolism	Carbohydrate metabolism	00640 Propanoate metabolism [PATH:ko00640]	gene:MSMEG_5521; K00626 E2.3.1.9, atoB; acetyl-CoA C-acetyltransferase [EC:2.3.1.9]
Metabolism	Carbohydrate metabolism	00640 Propanoate metabolism [PATH:ko00640]	gene:MSMEG_5608; K00626 E2.3.1.9, atoB; acetyl-CoA C-acetyltransferase [EC:2.3.1.9]
Metabolism	Carbohydrate metabolism	00640 Propanoate metabolism [PATH:ko00640]	gene:MSMEG_5721; K00626 E2.3.1.9, atoB; acetyl-CoA C-acetyltransferase [EC:2.3.1.9]
Metabolism	Carbohydrate metabolism	00640 Propanoate metabolism [PATH:ko00640]	gene:MSMEG_5923; K00626 E2.3.1.9, atoB; acetyl-CoA C-acetyltransferase [EC:2.3.1.9]
Metabolism	Carbohydrate metabolism	00640 Propanoate metabolism [PATH:ko00640]	gene:MSMEG_5996; K00626 E2.3.1.9, atoB; acetyl-CoA C-acetyltransferase [EC:2.3.1.9]
Metabolism	Carbohydrate metabolism	00640 Propanoate metabolism [PATH:ko00640]	gene:MSMEG_6008; K00626 E2.3.1.9, atoB; acetyl-CoA C-acetyltransferase [EC:2.3.1.9]
Metabolism	Carbohydrate metabolism	00640 Propanoate metabolism [PATH:ko00640]	gene:MSMEG_1971; K18223 prmA; propane 2-monooxygenase large subunit [EC:1.14.13.227]
Metabolism	Carbohydrate metabolism	00640 Propanoate metabolism [PATH:ko00640]	gene:MSMEG_1974; K18226 prmD; propane monooxygenase coupling protein
Metabolism	Carbohydrate metabolism	00640 Propanoate metabolism [PATH:ko00640]	gene:MSMEG_1972; K18225 prmB; propane monooxygenase reductase component [EC:1.18.1.-]
Metabolism	Carbohydrate metabolism	00640 Propanoate metabolism [PATH:ko00640]	gene:MSMEG_1977; K18382 adh1; NAD+dependent secondary alcohol dehydrogenase Adh1 [EC:1.1.1.-]
Metabolism	Carbohydrate metabolism	00640 Propanoate metabolism [PATH:ko00640]	gene:MSMEG_0497; K01699 pduC; propanediol dehydratase large subunit [EC:4.2.1.28]
Metabolism	Carbohydrate metabolism	00640 Propanoate metabolism [PATH:ko00640]	gene:MSMEG_1547; K01699 pduC; propanediol dehydratase large subunit [EC:4.2.1.28]
Metabolism	Carbohydrate metabolism	00640 Propanoate metabolism [PATH:ko00640]	gene:MSMEG_6321; K01699 pduC; propanediol dehydratase large subunit [EC:4.2.1.28]
Metabolism	Carbohydrate metabolism	00640 Propanoate metabolism [PATH:ko00640]	gene:MSMEG_1548; K13919 pduD; propanediol dehydratase medium subunit [EC:4.2.1.28]
Metabolism	Carbohydrate metabolism	00640 Propanoate metabolism [PATH:ko00640]	gene:MSMEG_0496; K13920 pduE; propanediol dehydratase small subunit [EC:4.2.1.28]
Metabolism	Carbohydrate metabolism	00640 Propanoate metabolism [PATH:ko00640]	gene:MSMEG_1546; K13920 pduE; propanediol dehydratase small subunit [EC:4.2.1.28]
Metabolism	Carbohydrate metabolism	00640 Propanoate metabolism [PATH:ko00640]	gene:MSMEG_6320; K13920 pduE; propanediol dehydratase small subunit [EC:4.2.1.28]
Metabolism	Carbohydrate metabolism	00640 Propanoate metabolism [PATH:ko00640]	gene:MSMEG_6239; K00086 dhaT; 1,3-propanediol dehydrogenase [EC:1.1.1.202]
Metabolism	Carbohydrate metabolism	00650 Butanoate metabolism [PATH:ko00650]	gene:MSMEG_0373; K00626 E2.3.1.9, atoB; acetyl-CoA C-acetyltransferase [EC:2.3.1.9]
Metabolism	Carbohydrate metabolism	00650 Butanoate metabolism [PATH:ko00650]	gene:MSMEG_1896; K00626 E2.3.1.9, atoB; acetyl-CoA C-acetyltransferase [EC:2.3.1.9]
Metabolism	Carbohydrate metabolism	00650 Butanoate metabolism [PATH:ko00650]	gene:MSMEG_2207; K00626 E2.3.1.9, atoB; acetyl-CoA C-acetyltransferase [EC:2.3.1.9]
Metabolism	Carbohydrate metabolism	00650 Butanoate metabolism [PATH:ko00650]	gene:MSMEG_2224; K00626 E2.3.1.9, atoB; acetyl-CoA C-acetyltransferase [EC:2.3.1.9]
Metabolism	Carbohydrate metabolism	00650 Butanoate metabolism [PATH:ko00650]	gene:MSMEG_3608; K00626 E2.3.1.9, atoB; acetyl-CoA C-acetyltransferase [EC:2.3.1.9]
Metabolism	Carbohydrate metabolism	00650 Butanoate metabolism [PATH:ko00650]	gene:MSMEG_4920; K00626 E2.3.1.9, atoB; acetyl-CoA C-acetyltransferase [EC:2.3.1.9]
Metabolism	Carbohydrate metabolism	00650 Butanoate metabolism [PATH:ko00650]	gene:MSMEG_5273; K00626 E2.3.1.9, atoB; acetyl-CoA C-acetyltransferase [EC:2.3.1.9]
Metabolism	Carbohydrate metabolism	00650 Butanoate metabolism [PATH:ko00650]	gene:MSMEG_5521; K00626 E2.3.1.9, atoB; acetyl-CoA C-acetyltransferase [EC:2.3.1.9]
Metabolism	Carbohydrate metabolism	00650 Butanoate metabolism [PATH:ko00650]	gene:MSMEG_5608; K00626 E2.3.1.9, atoB; acetyl-CoA C-acetyltransferase [EC:2.3.1.9]
Metabolism	Carbohydrate metabolism	00650 Butanoate metabolism [PATH:ko00650]	gene:MSMEG_5721; K00626 E2.3.1.9, atoB; acetyl-CoA C-acetyltransferase [EC:2.3.1.9]
Metabolism	Carbohydrate metabolism	00650 Butanoate metabolism [PATH:ko00650]	gene:MSMEG_5923; K00626 E2.3.1.9, atoB; acetyl-CoA C-acetyltransferase [EC:2.3.1.9]
Metabolism	Carbohydrate metabolism	00650 Butanoate metabolism [PATH:ko00650]	gene:MSMEG_5996; K00626 E2.3.1.9, atoB; acetyl-CoA C-acetyltransferase [EC:2.3.1.9]
Metabolism	Carbohydrate metabolism	00650 Butanoate metabolism [PATH:ko00650]	gene:MSMEG_6008; K00626 E2.3.1.9, atoB; acetyl-CoA C-acetyltransferase [EC:2.3.1.9]
Metabolism	Carbohydrate metabolism	00650 Butanoate metabolism [PATH:ko00650]	gene:MSMEG_0912; K00074 paaH, hbd, fadB, mmgB; 3-hydroxybutyryl-CoA dehydrogenase [EC:1.1.1.157]
Metabolism	Carbohydrate metabolism	00650 Butanoate metabolism [PATH:ko00650]	gene:MSMEG_4110; K00074 paaH, hbd, fadB, mmgB; 3-hydroxybutyryl-CoA dehydrogenase [EC:1.1.1.157]
Metabolism	Carbohydrate metabolism	00650 Butanoate metabolism [PATH:ko00650]	gene:MSMEG_4115; K00074 paaH, hbd, fadB, mmgB; 3-hydroxybutyryl-CoA dehydrogenase [EC:1.1.1.157]
Metabolism	Carbohydrate metabolism	00650 Butanoate metabolism [PATH:ko00650]	gene:MSMEG_4116; K00074 paaH, hbd, fadB, mmgB; 3-hydroxybutyryl-CoA dehydrogenase [EC:1.1.1.157]
Metabolism	Carbohydrate metabolism	00650 Butanoate metabolism [PATH:ko00650]	gene:MSMEG_6791; K00074 paaH, hbd, fadB, mmgB; 3-hydroxybutyryl-CoA dehydrogenase [EC:1.1.1.157]
Metabolism	Carbohydrate metabolism	00650 Butanoate metabolism [PATH:ko00650]	gene:MSMEG_5720; K01782 fadJ; 3-hydroxyacyl-CoA dehydrogenase / enoyl-CoA hydratase / 3-hydroxybutyryl-CoA epimerase [EC:1.1.1.35 4.2.1.17 5.1.2.3]
Metabolism	Carbohydrate metabolism	00650 Butanoate metabolism [PATH:ko00650]	gene:MSMEG_1048; K01692 paaF, echA; enoyl-CoA hydratase [EC:4.2.1.17]
Metabolism	Carbohydrate metabolism	00650 Butanoate metabolism [PATH:ko00650]	gene:MSMEG_1331; K01692 paaF, echA; enoyl-CoA hydratase [EC:4.2.1.17]
Metabolism	Carbohydrate metabolism	00650 Butanoate metabolism [PATH:ko00650]	gene:MSMEG_1388; K01692 paaF, echA; enoyl-CoA hydratase [EC:4.2.1.17]
Metabolism	Carbohydrate metabolism	00650 Butanoate metabolism [PATH:ko00650]	gene:MSMEG_1390; K01692 paaF, echA; enoyl-CoA hydratase [EC:4.2.1.17]
Metabolism	Carbohydrate metabolism	00650 Butanoate metabolism [PATH:ko00650]	gene:MSMEG_2227; K01692 paaF, echA; enoyl-CoA hydratase [EC:4.2.1.17]
Metabolism	Carbohydrate metabolism	00650 Butanoate metabolism [PATH:ko00650]	gene:MSMEG_2328; K01692 paaF, echA; enoyl-CoA hydratase [EC:4.2.1.17]
Metabolism	Carbohydrate metabolism	00650 Butanoate metabolism [PATH:ko00650]	gene:MSMEG_2641; K01692 paaF, echA; enoyl-CoA hydratase [EC:4.2.1.17]
Metabolism	Carbohydrate metabolism	00650 Butanoate metabolism [PATH:ko00650]	gene:MSMEG_3139; K01692 paaF, echA; enoyl-CoA hydratase [EC:4.2.1.17]
Metabolism	Carbohydrate metabolism	00650 Butanoate metabolism [PATH:ko00650]	gene:MSMEG_4709; K01692 paaF, echA; enoyl-CoA hydratase [EC:4.2.1.17]
Metabolism	Carbohydrate metabolism	00650 Butanoate metabolism [PATH:ko00650]	gene:MSMEG_5185; K01692 paaF, echA; enoyl-CoA hydratase [EC:4.2.1.17]
Metabolism	Carbohydrate metabolism	00650 Butanoate metabolism [PATH:ko00650]	gene:MSMEG_5276; K01692 paaF, echA; enoyl-CoA hydratase [EC:4.2.1.17]
Metabolism	Carbohydrate metabolism	00650 Butanoate metabolism [PATH:ko00650]	gene:MSMEG_5277; K01692 paaF, echA; enoyl-CoA hydratase [EC:4.2.1.17]
Metabolism	Carbohydrate metabolism	00650 Butanoate metabolism [PATH:ko00650]	gene:MSMEG_5495; K01692 paaF, echA; enoyl-CoA hydratase [EC:4.2.1.17]
Metabolism	Carbohydrate metabolism	00650 Butanoate metabolism [PATH:ko00650]	gene:MSMEG_5639; K01692 paaF, echA; enoyl-CoA hydratase [EC:4.2.1.17]
Metabolism	Carbohydrate metabolism	00650 Butanoate metabolism [PATH:ko00650]	gene:MSMEG_5886; K01692 paaF, echA; enoyl-CoA hydratase [EC:4.2.1.17]
Metabolism	Carbohydrate metabolism	00650 Butanoate metabolism [PATH:ko00650]	gene:MSMEG_5915; K01692 paaF, echA; enoyl-CoA hydratase [EC:4.2.1.17]
Metabolism	Carbohydrate metabolism	00650 Butanoate metabolism [PATH:ko00650]	gene:MSMEG_6001; K01692 paaF, echA; enoyl-CoA hydratase [EC:4.2.1.17]
Metabolism	Carbohydrate metabolism	00650 Butanoate metabolism [PATH:ko00650]	gene:MSMEG_6353; K01692 paaF, echA; enoyl-CoA hydratase [EC:4.2.1.17]
Metabolism	Carbohydrate metabolism	00650 Butanoate metabolism [PATH:ko00650]	gene:MSMEG_4119; K01715 crt; enoyl-CoA hydratase [EC:4.2.1.17]
Metabolism	Carbohydrate metabolism	00650 Butanoate metabolism [PATH:ko00650]	gene:MSMEG_4149; K04073 mhpF; acetaldehyde dehydrogenase [EC:1.2.1.10]
Metabolism	Carbohydrate metabolism	00650 Butanoate metabolism [PATH:ko00650]	gene:MSMEG_5939; K04073 mhpF; acetaldehyde dehydrogenase [EC:1.2.1.10]
Metabolism	Carbohydrate metabolism	00650 Butanoate metabolism [PATH:ko00650]	gene:MSMEG_4173; K17865 croR; 3-hydroxybutyryl-CoA dehydratase [EC:4.2.1.55]
Metabolism	Carbohydrate metabolism	00650 Butanoate metabolism [PATH:ko00650]	gene:MSMEG_1986; K07246 ttuC, dmlA; tartrate dehydrogenase/decarboxylase / D-malate dehydrogenase [EC:1.1.1.93 4.1.1.73 1.1.1.83]
Metabolism	Carbohydrate metabolism	00650 Butanoate metabolism [PATH:ko00650]	gene:MSMEG_1319; K01799 nicE, maiA; maleate isomerase [EC:5.2.1.1]
Metabolism	Carbohydrate metabolism	00650 Butanoate metabolism [PATH:ko00650]	gene:MSMEG_2495; K01799 nicE, maiA; maleate isomerase [EC:5.2.1.1]
Metabolism	Carbohydrate metabolism	00650 Butanoate metabolism [PATH:ko00650]	gene:MSMEG_3993; K01799 nicE, maiA; maleate isomerase [EC:5.2.1.1]
Metabolism	Carbohydrate metabolism	00650 Butanoate metabolism [PATH:ko00650]	gene:MSMEG_4610; K01799 nicE, maiA; maleate isomerase [EC:5.2.1.1]
Metabolism	Carbohydrate metabolism	00650 Butanoate metabolism [PATH:ko00650]	gene:MSMEG_0418; K00239 sdhA, frdA; succinate dehydrogenase / fumarate reductase, flavoprotein subunit [EC:1.3.5.1 1.3.5.4]
Metabolism	Carbohydrate metabolism	00650 Butanoate metabolism [PATH:ko00650]	gene:MSMEG_1670; K00239 sdhA, frdA; succinate dehydrogenase / fumarate reductase, flavoprotein subunit [EC:1.3.5.1 1.3.5.4]
Metabolism	Carbohydrate metabolism	00650 Butanoate metabolism [PATH:ko00650]	gene:MSMEG_1693; K00239 sdhA, frdA; succinate dehydrogenase / fumarate reductase, flavoprotein subunit [EC:1.3.5.1 1.3.5.4]
Metabolism	Carbohydrate metabolism	00650 Butanoate metabolism [PATH:ko00650]	gene:MSMEG_0417; K00240 sdhB, frdB; succinate dehydrogenase / fumarate reductase, iron-sulfur subunit [EC:1.3.5.1 1.3.5.4]
Metabolism	Carbohydrate metabolism	00650 Butanoate metabolism [PATH:ko00650]	gene:MSMEG_1669; K00240 sdhB, frdB; succinate dehydrogenase / fumarate reductase, iron-sulfur subunit [EC:1.3.5.1 1.3.5.4]
Metabolism	Carbohydrate metabolism	00650 Butanoate metabolism [PATH:ko00650]	gene:MSMEG_1672; K00241 sdhC, frdC; succinate dehydrogenase / fumarate reductase, cytochrome b subunit
Metabolism	Carbohydrate metabolism	00650 Butanoate metabolism [PATH:ko00650]	gene:MSMEG_1671; K00242 sdhD, frdD; succinate dehydrogenase / fumarate reductase, membrane anchor subunit
Metabolism	Carbohydrate metabolism	00650 Butanoate metabolism [PATH:ko00650]	gene:MSMEG_1574; K01580 E4.1.1.15, gadB, gadA, GAD; glutamate decarboxylase [EC:4.1.1.15]
Metabolism	Carbohydrate metabolism	00650 Butanoate metabolism [PATH:ko00650]	gene:MSMEG_2487; K00823 puuE; 4-aminobutyrate aminotransferase [EC:2.6.1.19]
Metabolism	Carbohydrate metabolism	00650 Butanoate metabolism [PATH:ko00650]	gene:MSMEG_0581; K07250 gabT; 4-aminobutyrate aminotransferase / (S)-3-amino-2-methylpropionate transaminase [EC:2.6.1.19 2.6.1.22]
Metabolism	Carbohydrate metabolism	00650 Butanoate metabolism [PATH:ko00650]	gene:MSMEG_2959; K07250 gabT; 4-aminobutyrate aminotransferase / (S)-3-amino-2-methylpropionate transaminase [EC:2.6.1.19 2.6.1.22]
Metabolism	Carbohydrate metabolism	00650 Butanoate metabolism [PATH:ko00650]	gene:MSMEG_6685; K07250 gabT; 4-aminobutyrate aminotransferase / (S)-3-amino-2-methylpropionate transaminase [EC:2.6.1.19 2.6.1.22]
Metabolism	Carbohydrate metabolism	00650 Butanoate metabolism [PATH:ko00650]	gene:MSMEG_0582; K00135 gabD; succinate-semialdehyde dehydrogenase / glutarate-semialdehyde dehydrogenase [EC:1.2.1.16 1.2.1.79 1.2.1.20]
Metabolism	Carbohydrate metabolism	00650 Butanoate metabolism [PATH:ko00650]	gene:MSMEG_2488; K00135 gabD; succinate-semialdehyde dehydrogenase / glutarate-semialdehyde dehydrogenase [EC:1.2.1.16 1.2.1.79 1.2.1.20]
Metabolism	Carbohydrate metabolism	00650 Butanoate metabolism [PATH:ko00650]	gene:MSMEG_5538; K00135 gabD; succinate-semialdehyde dehydrogenase / glutarate-semialdehyde dehydrogenase [EC:1.2.1.16 1.2.1.79 1.2.1.20]
Metabolism	Carbohydrate metabolism	00650 Butanoate metabolism [PATH:ko00650]	gene:MSMEG_5912; K00135 gabD; succinate-semialdehyde dehydrogenase / glutarate-semialdehyde dehydrogenase [EC:1.2.1.16 1.2.1.79 1.2.1.20]
Metabolism	Carbohydrate metabolism	00650 Butanoate metabolism [PATH:ko00650]	gene:MSMEG_6452; K00135 gabD; succinate-semialdehyde dehydrogenase / glutarate-semialdehyde dehydrogenase [EC:1.2.1.16 1.2.1.79 1.2.1.20]
Metabolism	Carbohydrate metabolism	00650 Butanoate metabolism [PATH:ko00650]	gene:MSMEG_6702; K00135 gabD; succinate-semialdehyde dehydrogenase / glutarate-semialdehyde dehydrogenase [EC:1.2.1.16 1.2.1.79 1.2.1.20]
Metabolism	Carbohydrate metabolism	00650 Butanoate metabolism [PATH:ko00650]	gene:MSMEG_4646; K00174 korA, oorA, oforA; 2-oxoglutarate/2-oxoacid ferredoxin oxidoreductase subunit alpha [EC:1.2.7.3 1.2.7.11]
Metabolism	Carbohydrate metabolism	00650 Butanoate metabolism [PATH:ko00650]	gene:MSMEG_4645; K00175 korB, oorB, oforB; 2-oxoglutarate/2-oxoacid ferredoxin oxidoreductase subunit beta [EC:1.2.7.3 1.2.7.11]
Metabolism	Carbohydrate metabolism	00650 Butanoate metabolism [PATH:ko00650]	gene:MSMEG_2024; K01640 E4.1.3.4, HMGCL, hmgL; hydroxymethylglutaryl-CoA lyase [EC:4.1.3.4]
Metabolism	Carbohydrate metabolism	00650 Butanoate metabolism [PATH:ko00650]	gene:MSMEG_2072; K01640 E4.1.3.4, HMGCL, hmgL; hydroxymethylglutaryl-CoA lyase [EC:4.1.3.4]
Metabolism	Carbohydrate metabolism	00650 Butanoate metabolism [PATH:ko00650]	gene:MSMEG_1898; K01028 E2.8.3.5A, scoA; 3-oxoacid CoA-transferase subunit A [EC:2.8.3.5]
Metabolism	Carbohydrate metabolism	00650 Butanoate metabolism [PATH:ko00650]	gene:MSMEG_1899; K01029 E2.8.3.5B, scoB; 3-oxoacid CoA-transferase subunit B [EC:2.8.3.5]
Metabolism	Carbohydrate metabolism	00650 Butanoate metabolism [PATH:ko00650]	gene:MSMEG_6024; K01907 AACS, acsA; acetoacetyl-CoA synthetase [EC:6.2.1.16]
Metabolism	Carbohydrate metabolism	00650 Butanoate metabolism [PATH:ko00650]	gene:MSMEG_6026; K00019 E1.1.1.30, bdh; 3-hydroxybutyrate dehydrogenase [EC:1.1.1.30]
Metabolism	Carbohydrate metabolism	00650 Butanoate metabolism [PATH:ko00650]	gene:MSMEG_1488; K01652 E2.2.1.6L, ilvB, ilvG, ilvI; acetolactate synthase I/II/III large subunit [EC:2.2.1.6]
Metabolism	Carbohydrate metabolism	00650 Butanoate metabolism [PATH:ko00650]	gene:MSMEG_2372; K01652 E2.2.1.6L, ilvB, ilvG, ilvI; acetolactate synthase I/II/III large subunit [EC:2.2.1.6]
Metabolism	Carbohydrate metabolism	00650 Butanoate metabolism [PATH:ko00650]	gene:MSMEG_4348; K01652 E2.2.1.6L, ilvB, ilvG, ilvI; acetolactate synthase I/II/III large subunit [EC:2.2.1.6]
Metabolism	Carbohydrate metabolism	00650 Butanoate metabolism [PATH:ko00650]	gene:MSMEG_4460; K01652 E2.2.1.6L, ilvB, ilvG, ilvI; acetolactate synthase I/II/III large subunit [EC:2.2.1.6]
Metabolism	Carbohydrate metabolism	00650 Butanoate metabolism [PATH:ko00650]	gene:MSMEG_2373; K01653 E2.2.1.6S, ilvH, ilvN; acetolactate synthase I/III small subunit [EC:2.2.1.6]
Metabolism	Carbohydrate metabolism	00650 Butanoate metabolism [PATH:ko00650]	gene:MSMEG_5021; K00004 BDH, butB; (R,R)-butanediol dehydrogenase / meso-butanediol dehydrogenase / diacetyl reductase [EC:1.1.1.4 1.1.1.- 1.1.1.303]
Metabolism	Carbohydrate metabolism	00650 Butanoate metabolism [PATH:ko00650]	gene:MSMEG_5020; K03366 butA, budC; meso-butanediol dehydrogenase / (S,S)-butanediol dehydrogenase / diacetyl reductase [EC:1.1.1.- 1.1.1.76 1.1.1.304]
Metabolism	Carbohydrate metabolism	00660 C5-Branched dibasic acid metabolism [PATH:ko00660]	gene:MSMEG_1488; K01652 E2.2.1.6L, ilvB, ilvG, ilvI; acetolactate synthase I/II/III large subunit [EC:2.2.1.6]
Metabolism	Carbohydrate metabolism	00660 C5-Branched dibasic acid metabolism [PATH:ko00660]	gene:MSMEG_2372; K01652 E2.2.1.6L, ilvB, ilvG, ilvI; acetolactate synthase I/II/III large subunit [EC:2.2.1.6]
Metabolism	Carbohydrate metabolism	00660 C5-Branched dibasic acid metabolism [PATH:ko00660]	gene:MSMEG_4348; K01652 E2.2.1.6L, ilvB, ilvG, ilvI; acetolactate synthase I/II/III large subunit [EC:2.2.1.6]
Metabolism	Carbohydrate metabolism	00660 C5-Branched dibasic acid metabolism [PATH:ko00660]	gene:MSMEG_4460; K01652 E2.2.1.6L, ilvB, ilvG, ilvI; acetolactate synthase I/II/III large subunit [EC:2.2.1.6]
Metabolism	Carbohydrate metabolism	00660 C5-Branched dibasic acid metabolism [PATH:ko00660]	gene:MSMEG_2373; K01653 E2.2.1.6S, ilvH, ilvN; acetolactate synthase I/III small subunit [EC:2.2.1.6]
Metabolism	Carbohydrate metabolism	00660 C5-Branched dibasic acid metabolism [PATH:ko00660]	gene:MSMEG_5525; K01903 sucC; succinyl-CoA synthetase beta subunit [EC:6.2.1.5]
Metabolism	Carbohydrate metabolism	00660 C5-Branched dibasic acid metabolism [PATH:ko00660]	gene:MSMEG_5524; K01902 sucD; succinyl-CoA synthetase alpha subunit [EC:6.2.1.5]
Metabolism	Carbohydrate metabolism	00660 C5-Branched dibasic acid metabolism [PATH:ko00660]	gene:MSMEG_0706; K10218 ligK, galC; 4-hydroxy-4-methyl-2-oxoglutarate aldolase [EC:4.1.3.17]
Metabolism	Carbohydrate metabolism	00660 C5-Branched dibasic acid metabolism [PATH:ko00660]	gene:MSMEG_2387; K01703 leuC, IPMI-L; 3-isopropylmalate/(R)-2-methylmalate dehydratase large subunit [EC:4.2.1.33 4.2.1.35]
Metabolism	Carbohydrate metabolism	00660 C5-Branched dibasic acid metabolism [PATH:ko00660]	gene:MSMEG_2505; K01703 leuC, IPMI-L; 3-isopropylmalate/(R)-2-methylmalate dehydratase large subunit [EC:4.2.1.33 4.2.1.35]
Metabolism	Carbohydrate metabolism	00660 C5-Branched dibasic acid metabolism [PATH:ko00660]	gene:MSMEG_6854; K01703 leuC, IPMI-L; 3-isopropylmalate/(R)-2-methylmalate dehydratase large subunit [EC:4.2.1.33 4.2.1.35]
Metabolism	Carbohydrate metabolism	00660 C5-Branched dibasic acid metabolism [PATH:ko00660]	gene:MSMEG_2388; K01704 leuD, IPMI-S; 3-isopropylmalate/(R)-2-methylmalate dehydratase small subunit [EC:4.2.1.33 4.2.1.35]
Metabolism	Carbohydrate metabolism	00660 C5-Branched dibasic acid metabolism [PATH:ko00660]	gene:MSMEG_2504; K01704 leuD, IPMI-S; 3-isopropylmalate/(R)-2-methylmalate dehydratase small subunit [EC:4.2.1.33 4.2.1.35]
Metabolism	Carbohydrate metabolism	00660 C5-Branched dibasic acid metabolism [PATH:ko00660]	gene:MSMEG_6853; K01704 leuD, IPMI-S; 3-isopropylmalate/(R)-2-methylmalate dehydratase small subunit [EC:4.2.1.33 4.2.1.35]
Metabolism	Carbohydrate metabolism	00660 C5-Branched dibasic acid metabolism [PATH:ko00660]	gene:MSMEG_2379; K00052 leuB, IMDH; 3-isopropylmalate dehydrogenase [EC:1.1.1.85]
Metabolism	Carbohydrate metabolism	00660 C5-Branched dibasic acid metabolism [PATH:ko00660]	gene:MSMEG_3285; K00052 leuB, IMDH; 3-isopropylmalate dehydrogenase [EC:1.1.1.85]
Metabolism	Carbohydrate metabolism	00562 Inositol phosphate metabolism [PATH:ko00562]	gene:MSMEG_2762; K01092 E3.1.3.25, IMPA, suhB; myo-inositol-1(or 4)-monophosphatase [EC:3.1.3.25]
Metabolism	Carbohydrate metabolism	00562 Inositol phosphate metabolism [PATH:ko00562]	gene:MSMEG_3116; K01092 E3.1.3.25, IMPA, suhB; myo-inositol-1(or 4)-monophosphatase [EC:3.1.3.25]
Metabolism	Carbohydrate metabolism	00562 Inositol phosphate metabolism [PATH:ko00562]	gene:MSMEG_3210; K01092 E3.1.3.25, IMPA, suhB; myo-inositol-1(or 4)-monophosphatase [EC:3.1.3.25]
Metabolism	Carbohydrate metabolism	00562 Inositol phosphate metabolism [PATH:ko00562]	gene:MSMEG_6904; K01858 INO1, ISYNA1; myo-inositol-1-phosphate synthase [EC:5.5.1.4]
Metabolism	Carbohydrate metabolism	00562 Inositol phosphate metabolism [PATH:ko00562]	gene:MSMEG_4650; K00010 iolG; myo-inositol 2-dehydrogenase / D-chiro-inositol 1-dehydrogenase [EC:1.1.1.18 1.1.1.369]
Metabolism	Carbohydrate metabolism	00562 Inositol phosphate metabolism [PATH:ko00562]	gene:MSMEG_4666; K00010 iolG; myo-inositol 2-dehydrogenase / D-chiro-inositol 1-dehydrogenase [EC:1.1.1.18 1.1.1.369]
Metabolism	Carbohydrate metabolism	00562 Inositol phosphate metabolism [PATH:ko00562]	gene:MSMEG_4651; K03335 iolE; inosose dehydratase [EC:4.2.1.44]
Metabolism	Carbohydrate metabolism	00562 Inositol phosphate metabolism [PATH:ko00562]	gene:MSMEG_4665; K03335 iolE; inosose dehydratase [EC:4.2.1.44]
Metabolism	Carbohydrate metabolism	00562 Inositol phosphate metabolism [PATH:ko00562]	gene:MSMEG_4664; K03336 iolD; 3D-(3,5/4)-trihydroxycyclohexane-1,2-dione acylhydrolase (decyclizing) [EC:3.7.1.22]
Metabolism	Carbohydrate metabolism	00562 Inositol phosphate metabolism [PATH:ko00562]	gene:MSMEG_4663; K03337 iolB; 5-deoxy-glucuronate isomerase [EC:5.3.1.30]
Metabolism	Carbohydrate metabolism	00562 Inositol phosphate metabolism [PATH:ko00562]	gene:MSMEG_4661; K03338 iolC; 5-dehydro-2-deoxygluconokinase [EC:2.7.1.92]
Metabolism	Carbohydrate metabolism	00562 Inositol phosphate metabolism [PATH:ko00562]	gene:MSMEG_1498; K00140 mmsA, iolA, ALDH6A1; malonate-semialdehyde dehydrogenase (acetylating) / methylmalonate-semialdehyde dehydrogenase [EC:1.2.1.18 1.2.1.27]
Metabolism	Carbohydrate metabolism	00562 Inositol phosphate metabolism [PATH:ko00562]	gene:MSMEG_2449; K00140 mmsA, iolA, ALDH6A1; malonate-semialdehyde dehydrogenase (acetylating) / methylmalonate-semialdehyde dehydrogenase [EC:1.2.1.18 1.2.1.27]
Metabolism	Carbohydrate metabolism	00562 Inositol phosphate metabolism [PATH:ko00562]	gene:MSMEG_3086; K01803 TPI, tpiA; triosephosphate isomerase (TIM) [EC:5.3.1.1]
Metabolism	Energy metabolism	00190 Oxidative phosphorylation [PATH:ko00190]	gene:MSMEG_2063; K00330 nuoA; NADH-quinone oxidoreductase subunit A [EC:1.6.5.3]
Metabolism	Energy metabolism	00190 Oxidative phosphorylation [PATH:ko00190]	gene:MSMEG_2062; K00331 nuoB; NADH-quinone oxidoreductase subunit B [EC:1.6.5.3]
Metabolism	Energy metabolism	00190 Oxidative phosphorylation [PATH:ko00190]	gene:MSMEG_2061; K00332 nuoC; NADH-quinone oxidoreductase subunit C [EC:1.6.5.3]
Metabolism	Energy metabolism	00190 Oxidative phosphorylation [PATH:ko00190]	gene:MSMEG_2060; K00333 nuoD; NADH-quinone oxidoreductase subunit D [EC:1.6.5.3]
Metabolism	Energy metabolism	00190 Oxidative phosphorylation [PATH:ko00190]	gene:MSMEG_2059; K00334 nuoE; NADH-quinone oxidoreductase subunit E [EC:1.6.5.3]
Metabolism	Energy metabolism	00190 Oxidative phosphorylation [PATH:ko00190]	gene:MSMEG_2058; K00335 nuoF; NADH-quinone oxidoreductase subunit F [EC:1.6.5.3]
Metabolism	Energy metabolism	00190 Oxidative phosphorylation [PATH:ko00190]	gene:MSMEG_2057; K00336 nuoG; NADH-quinone oxidoreductase subunit G [EC:1.6.5.3]
Metabolism	Energy metabolism	00190 Oxidative phosphorylation [PATH:ko00190]	gene:MSMEG_2056; K00337 nuoH; NADH-quinone oxidoreductase subunit H [EC:1.6.5.3]
Metabolism	Energy metabolism	00190 Oxidative phosphorylation [PATH:ko00190]	gene:MSMEG_2055; K00338 nuoI; NADH-quinone oxidoreductase subunit I [EC:1.6.5.3]
Metabolism	Energy metabolism	00190 Oxidative phosphorylation [PATH:ko00190]	gene:MSMEG_2054; K00339 nuoJ; NADH-quinone oxidoreductase subunit J [EC:1.6.5.3]
Metabolism	Energy metabolism	00190 Oxidative phosphorylation [PATH:ko00190]	gene:MSMEG_2053; K00340 nuoK; NADH-quinone oxidoreductase subunit K [EC:1.6.5.3]
Metabolism	Energy metabolism	00190 Oxidative phosphorylation [PATH:ko00190]	gene:MSMEG_2052; K00341 nuoL; NADH-quinone oxidoreductase subunit L [EC:1.6.5.3]
Metabolism	Energy metabolism	00190 Oxidative phosphorylation [PATH:ko00190]	gene:MSMEG_2051; K00342 nuoM; NADH-quinone oxidoreductase subunit M [EC:1.6.5.3]
Metabolism	Energy metabolism	00190 Oxidative phosphorylation [PATH:ko00190]	gene:MSMEG_2050; K00343 nuoN; NADH-quinone oxidoreductase subunit N [EC:1.6.5.3]
Metabolism	Energy metabolism	00190 Oxidative phosphorylation [PATH:ko00190]	gene:MSMEG_3457; K03885 ndh; NADH dehydrogenase [EC:1.6.99.3]
Metabolism	Energy metabolism	00190 Oxidative phosphorylation [PATH:ko00190]	gene:MSMEG_3621; K03885 ndh; NADH dehydrogenase [EC:1.6.99.3]
Metabolism	Energy metabolism	00190 Oxidative phosphorylation [PATH:ko00190]	gene:MSMEG_4433; K03885 ndh; NADH dehydrogenase [EC:1.6.99.3]
Metabolism	Energy metabolism	00190 Oxidative phosphorylation [PATH:ko00190]	gene:MSMEG_5443; K03885 ndh; NADH dehydrogenase [EC:1.6.99.3]
Metabolism	Energy metabolism	00190 Oxidative phosphorylation [PATH:ko00190]	gene:MSMEG_6818; K03885 ndh; NADH dehydrogenase [EC:1.6.99.3]
Metabolism	Energy metabolism	00190 Oxidative phosphorylation [PATH:ko00190]	gene:MSMEG_0418; K00239 sdhA, frdA; succinate dehydrogenase / fumarate reductase, flavoprotein subunit [EC:1.3.5.1 1.3.5.4]
Metabolism	Energy metabolism	00190 Oxidative phosphorylation [PATH:ko00190]	gene:MSMEG_1670; K00239 sdhA, frdA; succinate dehydrogenase / fumarate reductase, flavoprotein subunit [EC:1.3.5.1 1.3.5.4]
Metabolism	Energy metabolism	00190 Oxidative phosphorylation [PATH:ko00190]	gene:MSMEG_1693; K00239 sdhA, frdA; succinate dehydrogenase / fumarate reductase, flavoprotein subunit [EC:1.3.5.1 1.3.5.4]
Metabolism	Energy metabolism	00190 Oxidative phosphorylation [PATH:ko00190]	gene:MSMEG_0417; K00240 sdhB, frdB; succinate dehydrogenase / fumarate reductase, iron-sulfur subunit [EC:1.3.5.1 1.3.5.4]
Metabolism	Energy metabolism	00190 Oxidative phosphorylation [PATH:ko00190]	gene:MSMEG_1669; K00240 sdhB, frdB; succinate dehydrogenase / fumarate reductase, iron-sulfur subunit [EC:1.3.5.1 1.3.5.4]
Metabolism	Energy metabolism	00190 Oxidative phosphorylation [PATH:ko00190]	gene:MSMEG_1672; K00241 sdhC, frdC; succinate dehydrogenase / fumarate reductase, cytochrome b subunit
Metabolism	Energy metabolism	00190 Oxidative phosphorylation [PATH:ko00190]	gene:MSMEG_1671; K00242 sdhD, frdD; succinate dehydrogenase / fumarate reductase, membrane anchor subunit
Metabolism	Energy metabolism	00190 Oxidative phosphorylation [PATH:ko00190]	gene:MSMEG_4261; K03889 qcrC; ubiquinol-cytochrome c reductase cytochrome c subunit
Metabolism	Energy metabolism	00190 Oxidative phosphorylation [PATH:ko00190]	gene:MSMEG_4262; K03890 qcrA; ubiquinol-cytochrome c reductase iron-sulfur subunit
Metabolism	Energy metabolism	00190 Oxidative phosphorylation [PATH:ko00190]	gene:MSMEG_4263; K03891 qcrB; ubiquinol-cytochrome c reductase cytochrome b subunit
Metabolism	Energy metabolism	00190 Oxidative phosphorylation [PATH:ko00190]	gene:MSMEG_3105; K02257 COX10, ctaB, cyoE; heme o synthase [EC:2.5.1.141]
Metabolism	Energy metabolism	00190 Oxidative phosphorylation [PATH:ko00190]	gene:MSMEG_4260; K02276 coxC, ctaE; cytochrome c oxidase subunit III [EC:1.9.3.1]
Metabolism	Energy metabolism	00190 Oxidative phosphorylation [PATH:ko00190]	gene:MSMEG_4437; K02274 coxA, ctaD; cytochrome c oxidase subunit I [EC:1.9.3.1]
Metabolism	Energy metabolism	00190 Oxidative phosphorylation [PATH:ko00190]	gene:MSMEG_4268; K02275 coxB, ctaC; cytochrome c oxidase subunit II [EC:1.9.3.1]
Metabolism	Energy metabolism	00190 Oxidative phosphorylation [PATH:ko00190]	gene:MSMEG_3117; K02259 COX15, ctaA; cytochrome c oxidase assembly protein subunit 15
Metabolism	Energy metabolism	00190 Oxidative phosphorylation [PATH:ko00190]	gene:MSMEG_3233; K00425 cydA; cytochrome bd ubiquinol oxidase subunit I [EC:1.10.3.14]
Metabolism	Energy metabolism	00190 Oxidative phosphorylation [PATH:ko00190]	gene:MSMEG_5605; K00425 cydA; cytochrome bd ubiquinol oxidase subunit I [EC:1.10.3.14]
Metabolism	Energy metabolism	00190 Oxidative phosphorylation [PATH:ko00190]	gene:MSMEG_3232; K00426 cydB; cytochrome bd ubiquinol oxidase subunit II [EC:1.10.3.14]
Metabolism	Energy metabolism	00190 Oxidative phosphorylation [PATH:ko00190]	gene:MSMEG_5606; K00426 cydB; cytochrome bd ubiquinol oxidase subunit II [EC:1.10.3.14]
Metabolism	Energy metabolism	00190 Oxidative phosphorylation [PATH:ko00190]	gene:MSMEG_4938; K02111 ATPF1A, atpA; F-type H+transporting ATPase subunit alpha [EC:3.6.3.14]
Metabolism	Energy metabolism	00190 Oxidative phosphorylation [PATH:ko00190]	gene:MSMEG_4936; K02112 ATPF1B, atpD; F-type H+transporting ATPase subunit beta [EC:3.6.3.14]
Metabolism	Energy metabolism	00190 Oxidative phosphorylation [PATH:ko00190]	gene:MSMEG_4937; K02115 ATPF1G, atpG; F-type H+transporting ATPase subunit gamma
Metabolism	Energy metabolism	00190 Oxidative phosphorylation [PATH:ko00190]	gene:MSMEG_4939; K02113 ATPF1D, atpH; F-type H+transporting ATPase subunit delta
Metabolism	Energy metabolism	00190 Oxidative phosphorylation [PATH:ko00190]	gene:MSMEG_4935; K02114 ATPF1E, atpC; F-type H+transporting ATPase subunit epsilon
Metabolism	Energy metabolism	00190 Oxidative phosphorylation [PATH:ko00190]	gene:MSMEG_4942; K02108 ATPF0A, atpB; F-type H+transporting ATPase subunit a
Metabolism	Energy metabolism	00190 Oxidative phosphorylation [PATH:ko00190]	gene:MSMEG_4940; K02109 ATPF0B, atpF; F-type H+transporting ATPase subunit b
Metabolism	Energy metabolism	00190 Oxidative phosphorylation [PATH:ko00190]	gene:MSMEG_4941; K02110 ATPF0C, atpE; F-type H+transporting ATPase subunit c
Metabolism	Energy metabolism	00190 Oxidative phosphorylation [PATH:ko00190]	gene:MSMEG_6114; K01507 ppa; inorganic pyrophosphatase [EC:3.6.1.1]
Metabolism	Energy metabolism	00190 Oxidative phosphorylation [PATH:ko00190]	gene:MSMEG_2391; K00937 ppk; polyphosphate kinase [EC:2.7.4.1]
Metabolism	Energy metabolism	00190 Oxidative phosphorylation [PATH:ko00190]	gene:MSMEG_0891; K22468 ppk2; polyphosphate kinase [EC:2.7.4.1]
Metabolism	Energy metabolism	00195 Photosynthesis [PATH:ko00195]	gene:MSMEG_4935; K02114 ATPF1E, atpC; F-type H+transporting ATPase subunit epsilon
Metabolism	Energy metabolism	00195 Photosynthesis [PATH:ko00195]	gene:MSMEG_4936; K02112 ATPF1B, atpD; F-type H+transporting ATPase subunit beta [EC:3.6.3.14]
Metabolism	Energy metabolism	00195 Photosynthesis [PATH:ko00195]	gene:MSMEG_4937; K02115 ATPF1G, atpG; F-type H+transporting ATPase subunit gamma
Metabolism	Energy metabolism	00195 Photosynthesis [PATH:ko00195]	gene:MSMEG_4938; K02111 ATPF1A, atpA; F-type H+transporting ATPase subunit alpha [EC:3.6.3.14]
Metabolism	Energy metabolism	00195 Photosynthesis [PATH:ko00195]	gene:MSMEG_4939; K02113 ATPF1D, atpH; F-type H+transporting ATPase subunit delta
Metabolism	Energy metabolism	00195 Photosynthesis [PATH:ko00195]	gene:MSMEG_4940; K02109 ATPF0B, atpF; F-type H+transporting ATPase subunit b
Metabolism	Energy metabolism	00195 Photosynthesis [PATH:ko00195]	gene:MSMEG_4941; K02110 ATPF0C, atpE; F-type H+transporting ATPase subunit c
Metabolism	Energy metabolism	00195 Photosynthesis [PATH:ko00195]	gene:MSMEG_4942; K02108 ATPF0A, atpB; F-type H+transporting ATPase subunit a
Metabolism	Energy metabolism	00710 Carbon fixation in photosynthetic organisms [PATH:ko00710]	gene:MSMEG_3085; K00927 PGK, pgk; phosphoglycerate kinase [EC:2.7.2.3]
Metabolism	Energy metabolism	00710 Carbon fixation in photosynthetic organisms [PATH:ko00710]	gene:MSMEG_3084; K00134 GAPDH, gapA; glyceraldehyde 3-phosphate dehydrogenase [EC:1.2.1.12]
Metabolism	Energy metabolism	00710 Carbon fixation in photosynthetic organisms [PATH:ko00710]	gene:MSMEG_3507; K01623 ALDO; fructose-bisphosphate aldolase, class I [EC:4.1.2.13]
Metabolism	Energy metabolism	00710 Carbon fixation in photosynthetic organisms [PATH:ko00710]	gene:MSMEG_0752; K01624 FBA, fbaA; fructose-bisphosphate aldolase, class II [EC:4.1.2.13]
Metabolism	Energy metabolism	00710 Carbon fixation in photosynthetic organisms [PATH:ko00710]	gene:MSMEG_1375; K01624 FBA, fbaA; fructose-bisphosphate aldolase, class II [EC:4.1.2.13]
Metabolism	Energy metabolism	00710 Carbon fixation in photosynthetic organisms [PATH:ko00710]	gene:MSMEG_5239; K02446 glpX; fructose-1,6-bisphosphatase II [EC:3.1.3.11]
Metabolism	Energy metabolism	00710 Carbon fixation in photosynthetic organisms [PATH:ko00710]	gene:MSMEG_2165; K00615 E2.2.1.1, tktA, tktB; transketolase [EC:2.2.1.1]
Metabolism	Energy metabolism	00710 Carbon fixation in photosynthetic organisms [PATH:ko00710]	gene:MSMEG_2166; K00615 E2.2.1.1, tktA, tktB; transketolase [EC:2.2.1.1]
Metabolism	Energy metabolism	00710 Carbon fixation in photosynthetic organisms [PATH:ko00710]	gene:MSMEG_3103; K00615 E2.2.1.1, tktA, tktB; transketolase [EC:2.2.1.1]
Metabolism	Energy metabolism	00710 Carbon fixation in photosynthetic organisms [PATH:ko00710]	gene:MSMEG_4436; K00615 E2.2.1.1, tktA, tktB; transketolase [EC:2.2.1.1]
Metabolism	Energy metabolism	00710 Carbon fixation in photosynthetic organisms [PATH:ko00710]	gene:MSMEG_3272; K01808 rpiB; ribose 5-phosphate isomerase B [EC:5.3.1.6]
Metabolism	Energy metabolism	00710 Carbon fixation in photosynthetic organisms [PATH:ko00710]	gene:MSMEG_4684; K01808 rpiB; ribose 5-phosphate isomerase B [EC:5.3.1.6]
Metabolism	Energy metabolism	00710 Carbon fixation in photosynthetic organisms [PATH:ko00710]	gene:MSMEG_6787; K01808 rpiB; ribose 5-phosphate isomerase B [EC:5.3.1.6]
Metabolism	Energy metabolism	00710 Carbon fixation in photosynthetic organisms [PATH:ko00710]	gene:MSMEG_3086; K01803 TPI, tpiA; triosephosphate isomerase (TIM) [EC:5.3.1.1]
Metabolism	Energy metabolism	00710 Carbon fixation in photosynthetic organisms [PATH:ko00710]	gene:MSMEG_3611; K01621 xfp, xpk; xylulose-5-phosphate/fructose-6-phosphate phosphoketolase [EC:4.1.2.9 4.1.2.22]
Metabolism	Energy metabolism	00710 Carbon fixation in photosynthetic organisms [PATH:ko00710]	gene:MSMEG_3066; K01783 rpe, RPE; ribulose-phosphate 3-epimerase [EC:5.1.3.1]
Metabolism	Energy metabolism	00710 Carbon fixation in photosynthetic organisms [PATH:ko00710]	gene:MSMEG_3097; K01595 ppc; phosphoenolpyruvate carboxylase [EC:4.1.1.31]
Metabolism	Energy metabolism	00720 Carbon fixation pathways in prokaryotes [PATH:ko00720]	gene:MSMEG_3934; K01007 pps, ppsA; pyruvate, water dikinase [EC:2.7.9.2]
Metabolism	Energy metabolism	00720 Carbon fixation pathways in prokaryotes [PATH:ko00720]	gene:MSMEG_3097; K01595 ppc; phosphoenolpyruvate carboxylase [EC:4.1.1.31]
Metabolism	Energy metabolism	00720 Carbon fixation pathways in prokaryotes [PATH:ko00720]	gene:MSMEG_2412; K01958 PC, pyc; pyruvate carboxylase [EC:6.4.1.1]
Metabolism	Energy metabolism	00720 Carbon fixation pathways in prokaryotes [PATH:ko00720]	gene:MSMEG_2985; K01676 E4.2.1.2A, fumA, fumB; fumarate hydratase, class I [EC:4.2.1.2]
Metabolism	Energy metabolism	00720 Carbon fixation pathways in prokaryotes [PATH:ko00720]	gene:MSMEG_5240; K01679 E4.2.1.2B, fumC, FH; fumarate hydratase, class II [EC:4.2.1.2]
Metabolism	Energy metabolism	00720 Carbon fixation pathways in prokaryotes [PATH:ko00720]	gene:MSMEG_0418; K00239 sdhA, frdA; succinate dehydrogenase / fumarate reductase, flavoprotein subunit [EC:1.3.5.1 1.3.5.4]
Metabolism	Energy metabolism	00720 Carbon fixation pathways in prokaryotes [PATH:ko00720]	gene:MSMEG_1670; K00239 sdhA, frdA; succinate dehydrogenase / fumarate reductase, flavoprotein subunit [EC:1.3.5.1 1.3.5.4]
Metabolism	Energy metabolism	00720 Carbon fixation pathways in prokaryotes [PATH:ko00720]	gene:MSMEG_1693; K00239 sdhA, frdA; succinate dehydrogenase / fumarate reductase, flavoprotein subunit [EC:1.3.5.1 1.3.5.4]
Metabolism	Energy metabolism	00720 Carbon fixation pathways in prokaryotes [PATH:ko00720]	gene:MSMEG_0417; K00240 sdhB, frdB; succinate dehydrogenase / fumarate reductase, iron-sulfur subunit [EC:1.3.5.1 1.3.5.4]
Metabolism	Energy metabolism	00720 Carbon fixation pathways in prokaryotes [PATH:ko00720]	gene:MSMEG_1669; K00240 sdhB, frdB; succinate dehydrogenase / fumarate reductase, iron-sulfur subunit [EC:1.3.5.1 1.3.5.4]
Metabolism	Energy metabolism	00720 Carbon fixation pathways in prokaryotes [PATH:ko00720]	gene:MSMEG_1672; K00241 sdhC, frdC; succinate dehydrogenase / fumarate reductase, cytochrome b subunit
Metabolism	Energy metabolism	00720 Carbon fixation pathways in prokaryotes [PATH:ko00720]	gene:MSMEG_1671; K00242 sdhD, frdD; succinate dehydrogenase / fumarate reductase, membrane anchor subunit
Metabolism	Energy metabolism	00720 Carbon fixation pathways in prokaryotes [PATH:ko00720]	gene:MSMEG_5524; K01902 sucD; succinyl-CoA synthetase alpha subunit [EC:6.2.1.5]
Metabolism	Energy metabolism	00720 Carbon fixation pathways in prokaryotes [PATH:ko00720]	gene:MSMEG_5525; K01903 sucC; succinyl-CoA synthetase beta subunit [EC:6.2.1.5]
Metabolism	Energy metabolism	00720 Carbon fixation pathways in prokaryotes [PATH:ko00720]	gene:MSMEG_0373; K00626 E2.3.1.9, atoB; acetyl-CoA C-acetyltransferase [EC:2.3.1.9]
Metabolism	Energy metabolism	00720 Carbon fixation pathways in prokaryotes [PATH:ko00720]	gene:MSMEG_1896; K00626 E2.3.1.9, atoB; acetyl-CoA C-acetyltransferase [EC:2.3.1.9]
Metabolism	Energy metabolism	00720 Carbon fixation pathways in prokaryotes [PATH:ko00720]	gene:MSMEG_2207; K00626 E2.3.1.9, atoB; acetyl-CoA C-acetyltransferase [EC:2.3.1.9]
Metabolism	Energy metabolism	00720 Carbon fixation pathways in prokaryotes [PATH:ko00720]	gene:MSMEG_2224; K00626 E2.3.1.9, atoB; acetyl-CoA C-acetyltransferase [EC:2.3.1.9]
Metabolism	Energy metabolism	00720 Carbon fixation pathways in prokaryotes [PATH:ko00720]	gene:MSMEG_3608; K00626 E2.3.1.9, atoB; acetyl-CoA C-acetyltransferase [EC:2.3.1.9]
Metabolism	Energy metabolism	00720 Carbon fixation pathways in prokaryotes [PATH:ko00720]	gene:MSMEG_4920; K00626 E2.3.1.9, atoB; acetyl-CoA C-acetyltransferase [EC:2.3.1.9]
Metabolism	Energy metabolism	00720 Carbon fixation pathways in prokaryotes [PATH:ko00720]	gene:MSMEG_5273; K00626 E2.3.1.9, atoB; acetyl-CoA C-acetyltransferase [EC:2.3.1.9]
Metabolism	Energy metabolism	00720 Carbon fixation pathways in prokaryotes [PATH:ko00720]	gene:MSMEG_5521; K00626 E2.3.1.9, atoB; acetyl-CoA C-acetyltransferase [EC:2.3.1.9]
Metabolism	Energy metabolism	00720 Carbon fixation pathways in prokaryotes [PATH:ko00720]	gene:MSMEG_5608; K00626 E2.3.1.9, atoB; acetyl-CoA C-acetyltransferase [EC:2.3.1.9]
Metabolism	Energy metabolism	00720 Carbon fixation pathways in prokaryotes [PATH:ko00720]	gene:MSMEG_5721; K00626 E2.3.1.9, atoB; acetyl-CoA C-acetyltransferase [EC:2.3.1.9]
Metabolism	Energy metabolism	00720 Carbon fixation pathways in prokaryotes [PATH:ko00720]	gene:MSMEG_5923; K00626 E2.3.1.9, atoB; acetyl-CoA C-acetyltransferase [EC:2.3.1.9]
Metabolism	Energy metabolism	00720 Carbon fixation pathways in prokaryotes [PATH:ko00720]	gene:MSMEG_5996; K00626 E2.3.1.9, atoB; acetyl-CoA C-acetyltransferase [EC:2.3.1.9]
Metabolism	Energy metabolism	00720 Carbon fixation pathways in prokaryotes [PATH:ko00720]	gene:MSMEG_6008; K00626 E2.3.1.9, atoB; acetyl-CoA C-acetyltransferase [EC:2.3.1.9]
Metabolism	Energy metabolism	00720 Carbon fixation pathways in prokaryotes [PATH:ko00720]	gene:MSMEG_4646; K00174 korA, oorA, oforA; 2-oxoglutarate/2-oxoacid ferredoxin oxidoreductase subunit alpha [EC:1.2.7.3 1.2.7.11]
Metabolism	Energy metabolism	00720 Carbon fixation pathways in prokaryotes [PATH:ko00720]	gene:MSMEG_4645; K00175 korB, oorB, oforB; 2-oxoglutarate/2-oxoacid ferredoxin oxidoreductase subunit beta [EC:1.2.7.3 1.2.7.11]
Metabolism	Energy metabolism	00720 Carbon fixation pathways in prokaryotes [PATH:ko00720]	gene:MSMEG_1654; K00031 IDH1, IDH2, icd; isocitrate dehydrogenase [EC:1.1.1.42]
Metabolism	Energy metabolism	00720 Carbon fixation pathways in prokaryotes [PATH:ko00720]	gene:MSMEG_1112; K01681 ACO, acnA; aconitate hydratase [EC:4.2.1.3]
Metabolism	Energy metabolism	00720 Carbon fixation pathways in prokaryotes [PATH:ko00720]	gene:MSMEG_3143; K01681 ACO, acnA; aconitate hydratase [EC:4.2.1.3]
Metabolism	Energy metabolism	00720 Carbon fixation pathways in prokaryotes [PATH:ko00720]	gene:MSMEG_2169; K01963 accD; acetyl-CoA carboxylase carboxyl transferase subunit beta [EC:6.4.1.2 2.1.3.15]
Metabolism	Energy metabolism	00720 Carbon fixation pathways in prokaryotes [PATH:ko00720]	gene:MSMEG_5642; K01963 accD; acetyl-CoA carboxylase carboxyl transferase subunit beta [EC:6.4.1.2 2.1.3.15]
Metabolism	Energy metabolism	00720 Carbon fixation pathways in prokaryotes [PATH:ko00720]	gene:MSMEG_2468; K14470 mct; 2-methylfumaryl-CoA isomerase [EC:5.4.1.3]
Metabolism	Energy metabolism	00720 Carbon fixation pathways in prokaryotes [PATH:ko00720]	gene:MSMEG_1993; K09709 meh; 3-methylfumaryl-CoA hydratase [EC:4.2.1.153]
Metabolism	Energy metabolism	00720 Carbon fixation pathways in prokaryotes [PATH:ko00720]	gene:MSMEG_4921; K05606 MCEE, epi; methylmalonyl-CoA/ethylmalonyl-CoA epimerase [EC:5.1.99.1]
Metabolism	Energy metabolism	00720 Carbon fixation pathways in prokaryotes [PATH:ko00720]	gene:MSMEG_3158; K01847 MUT; methylmalonyl-CoA mutase [EC:5.4.99.2]
Metabolism	Energy metabolism	00720 Carbon fixation pathways in prokaryotes [PATH:ko00720]	gene:MSMEG_3159; K01847 MUT; methylmalonyl-CoA mutase [EC:5.4.99.2]
Metabolism	Energy metabolism	00720 Carbon fixation pathways in prokaryotes [PATH:ko00720]	gene:MSMEG_4881; K01848 E5.4.99.2A, mcmA1; methylmalonyl-CoA mutase, N-terminal domain [EC:5.4.99.2]
Metabolism	Energy metabolism	00720 Carbon fixation pathways in prokaryotes [PATH:ko00720]	gene:MSMEG_4880; K01849 E5.4.99.2B, mcmA2; methylmalonyl-CoA mutase, C-terminal domain [EC:5.4.99.2]
Metabolism	Energy metabolism	00720 Carbon fixation pathways in prokaryotes [PATH:ko00720]	gene:MSMEG_1647; K01491 folD; methylenetetrahydrofolate dehydrogenase (NADP) / methenyltetrahydrofolate cyclohydrolase [EC:1.5.1.5 3.5.4.9]
Metabolism	Energy metabolism	00720 Carbon fixation pathways in prokaryotes [PATH:ko00720]	gene:MSMEG_0783; K13788 pta; phosphate acetyltransferase [EC:2.3.1.8]
Metabolism	Energy metabolism	00720 Carbon fixation pathways in prokaryotes [PATH:ko00720]	gene:MSMEG_0784; K00925 ackA; acetate kinase [EC:2.7.2.1]
Metabolism	Energy metabolism	00720 Carbon fixation pathways in prokaryotes [PATH:ko00720]	gene:MSMEG_0718; K01895 ACSS, acs; acetyl-CoA synthetase [EC:6.2.1.1]
Metabolism	Energy metabolism	00720 Carbon fixation pathways in prokaryotes [PATH:ko00720]	gene:MSMEG_3986; K01895 ACSS, acs; acetyl-CoA synthetase [EC:6.2.1.1]
Metabolism	Energy metabolism	00720 Carbon fixation pathways in prokaryotes [PATH:ko00720]	gene:MSMEG_5650; K01895 ACSS, acs; acetyl-CoA synthetase [EC:6.2.1.1]
Metabolism	Energy metabolism	00720 Carbon fixation pathways in prokaryotes [PATH:ko00720]	gene:MSMEG_6179; K01895 ACSS, acs; acetyl-CoA synthetase [EC:6.2.1.1]
Metabolism	Energy metabolism	00680 Methane metabolism [PATH:ko00680]	gene:MSMEG_6242; K17067 mdo; formaldehyde dismutase / methanol dehydrogenase [EC:1.2.98.1 1.1.99.37]
Metabolism	Energy metabolism	00680 Methane metabolism [PATH:ko00680]	gene:MSMEG_0217; K00121 frmA, ADH5, adhC; S-(hydroxymethyl)glutathione dehydrogenase / alcohol dehydrogenase [EC:1.1.1.284 1.1.1.1]
Metabolism	Energy metabolism	00680 Methane metabolism [PATH:ko00680]	gene:MSMEG_1138; K00121 frmA, ADH5, adhC; S-(hydroxymethyl)glutathione dehydrogenase / alcohol dehydrogenase [EC:1.1.1.284 1.1.1.1]
Metabolism	Energy metabolism	00680 Methane metabolism [PATH:ko00680]	gene:MSMEG_3388; K00121 frmA, ADH5, adhC; S-(hydroxymethyl)glutathione dehydrogenase / alcohol dehydrogenase [EC:1.1.1.284 1.1.1.1]
Metabolism	Energy metabolism	00680 Methane metabolism [PATH:ko00680]	gene:MSMEG_4167; K00121 frmA, ADH5, adhC; S-(hydroxymethyl)glutathione dehydrogenase / alcohol dehydrogenase [EC:1.1.1.284 1.1.1.1]
Metabolism	Energy metabolism	00680 Methane metabolism [PATH:ko00680]	gene:MSMEG_5866; K00121 frmA, ADH5, adhC; S-(hydroxymethyl)glutathione dehydrogenase / alcohol dehydrogenase [EC:1.1.1.284 1.1.1.1]
Metabolism	Energy metabolism	00680 Methane metabolism [PATH:ko00680]	gene:MSMEG_6616; K00121 frmA, ADH5, adhC; S-(hydroxymethyl)glutathione dehydrogenase / alcohol dehydrogenase [EC:1.1.1.284 1.1.1.1]
Metabolism	Energy metabolism	00680 Methane metabolism [PATH:ko00680]	gene:MSMEG_3521; K00122 FDH; formate dehydrogenase [EC:1.17.1.9]
Metabolism	Energy metabolism	00680 Methane metabolism [PATH:ko00680]	gene:MSMEG_0161; K00123 fdoG, fdhF, fdwA; formate dehydrogenase major subunit [EC:1.17.1.9]
Metabolism	Energy metabolism	00680 Methane metabolism [PATH:ko00680]	gene:MSMEG_0160; K00124 fdoH, fdsB; formate dehydrogenase iron-sulfur subunit
Metabolism	Energy metabolism	00680 Methane metabolism [PATH:ko00680]	gene:MSMEG_1847; K00124 fdoH, fdsB; formate dehydrogenase iron-sulfur subunit
Metabolism	Energy metabolism	00680 Methane metabolism [PATH:ko00680]	gene:MSMEG_0159; K00127 fdoI, fdsG; formate dehydrogenase subunit gamma
Metabolism	Energy metabolism	00680 Methane metabolism [PATH:ko00680]	gene:MSMEG_0162; K00126 fdsD; formate dehydrogenase subunit delta [EC:1.17.1.9]
Metabolism	Energy metabolism	00680 Methane metabolism [PATH:ko00680]	gene:MSMEG_5249; K00600 glyA, SHMT; glycine hydroxymethyltransferase [EC:2.1.2.1]
Metabolism	Energy metabolism	00680 Methane metabolism [PATH:ko00680]	gene:MSMEG_5415; K01689 ENO, eno; enolase [EC:4.2.1.11]
Metabolism	Energy metabolism	00680 Methane metabolism [PATH:ko00680]	gene:MSMEG_3097; K01595 ppc; phosphoenolpyruvate carboxylase [EC:4.1.1.31]
Metabolism	Energy metabolism	00680 Methane metabolism [PATH:ko00680]	gene:MSMEG_3507; K01623 ALDO; fructose-bisphosphate aldolase, class I [EC:4.1.2.13]
Metabolism	Energy metabolism	00680 Methane metabolism [PATH:ko00680]	gene:MSMEG_0752; K01624 FBA, fbaA; fructose-bisphosphate aldolase, class II [EC:4.1.2.13]
Metabolism	Energy metabolism	00680 Methane metabolism [PATH:ko00680]	gene:MSMEG_1375; K01624 FBA, fbaA; fructose-bisphosphate aldolase, class II [EC:4.1.2.13]
Metabolism	Energy metabolism	00680 Methane metabolism [PATH:ko00680]	gene:MSMEG_5239; K02446 glpX; fructose-1,6-bisphosphatase II [EC:3.1.3.11]
Metabolism	Energy metabolism	00680 Methane metabolism [PATH:ko00680]	gene:MSMEG_3947; K16370 pfkB; 6-phosphofructokinase 2 [EC:2.7.1.11]
Metabolism	Energy metabolism	00680 Methane metabolism [PATH:ko00680]	gene:MSMEG_6261; K22081 mgsA; methylamine---glutamate N-methyltransferase subunit A [EC:2.1.1.21]
Metabolism	Energy metabolism	00680 Methane metabolism [PATH:ko00680]	gene:MSMEG_6262; K22082 mgsB; methylamine---glutamate N-methyltransferase subunit B [EC:2.1.1.21]
Metabolism	Energy metabolism	00680 Methane metabolism [PATH:ko00680]	gene:MSMEG_6263; K22083 mgsC; methylamine---glutamate N-methyltransferase subunit C [EC:2.1.1.21]
Metabolism	Energy metabolism	00680 Methane metabolism [PATH:ko00680]	gene:MSMEG_2103; K00320 mer; 5,10-methylenetetrahydromethanopterin reductase [EC:1.5.98.2]
Metabolism	Energy metabolism	00680 Methane metabolism [PATH:ko00680]	gene:MSMEG_2456; K00320 mer; 5,10-methylenetetrahydromethanopterin reductase [EC:1.5.98.2]
Metabolism	Energy metabolism	00680 Methane metabolism [PATH:ko00680]	gene:MSMEG_3445; K00320 mer; 5,10-methylenetetrahydromethanopterin reductase [EC:1.5.98.2]
Metabolism	Energy metabolism	00680 Methane metabolism [PATH:ko00680]	gene:MSMEG_0784; K00925 ackA; acetate kinase [EC:2.7.2.1]
Metabolism	Energy metabolism	00680 Methane metabolism [PATH:ko00680]	gene:MSMEG_0783; K13788 pta; phosphate acetyltransferase [EC:2.3.1.8]
Metabolism	Energy metabolism	00680 Methane metabolism [PATH:ko00680]	gene:MSMEG_0718; K01895 ACSS, acs; acetyl-CoA synthetase [EC:6.2.1.1]
Metabolism	Energy metabolism	00680 Methane metabolism [PATH:ko00680]	gene:MSMEG_3986; K01895 ACSS, acs; acetyl-CoA synthetase [EC:6.2.1.1]
Metabolism	Energy metabolism	00680 Methane metabolism [PATH:ko00680]	gene:MSMEG_5650; K01895 ACSS, acs; acetyl-CoA synthetase [EC:6.2.1.1]
Metabolism	Energy metabolism	00680 Methane metabolism [PATH:ko00680]	gene:MSMEG_6179; K01895 ACSS, acs; acetyl-CoA synthetase [EC:6.2.1.1]
Metabolism	Energy metabolism	00680 Methane metabolism [PATH:ko00680]	gene:MSMEG_3934; K01007 pps, ppsA; pyruvate, water dikinase [EC:2.7.9.2]
Metabolism	Energy metabolism	00680 Methane metabolism [PATH:ko00680]	gene:MSMEG_0935; K01834 PGAM, gpmA; 2,3-bisphosphoglycerate-dependent phosphoglycerate mutase [EC:5.4.2.11]
Metabolism	Energy metabolism	00680 Methane metabolism [PATH:ko00680]	gene:MSMEG_2378; K00058 serA, PHGDH; D-3-phosphoglycerate dehydrogenase / 2-oxoglutarate reductase [EC:1.1.1.95 1.1.1.399]
Metabolism	Energy metabolism	00680 Methane metabolism [PATH:ko00680]	gene:MSMEG_5684; K00831 serC, PSAT1; phosphoserine aminotransferase [EC:2.6.1.52]
Metabolism	Energy metabolism	00680 Methane metabolism [PATH:ko00680]	gene:MSMEG_1041; K01079 serB, PSPH; phosphoserine phosphatase [EC:3.1.3.3]
Metabolism	Energy metabolism	00680 Methane metabolism [PATH:ko00680]	gene:MSMEG_2321; K01079 serB, PSPH; phosphoserine phosphatase [EC:3.1.3.3]
Metabolism	Energy metabolism	00680 Methane metabolism [PATH:ko00680]	gene:MSMEG_5126; K11779 fbiC; FO synthase [EC:2.5.1.77]
Metabolism	Energy metabolism	00680 Methane metabolism [PATH:ko00680]	gene:MSMEG_2392; K14941 cofC; 2-phospho-L-lactate guanylyltransferase [EC:2.7.7.68]
Metabolism	Energy metabolism	00680 Methane metabolism [PATH:ko00680]	gene:MSMEG_1830; K11212 cofD; LPPG:FO 2-phospho-L-lactate transferase [EC:2.7.8.28]
Metabolism	Energy metabolism	00680 Methane metabolism [PATH:ko00680]	gene:MSMEG_1829; K12234 cofE, fbiB; coenzyme F420-0:L-glutamate ligase / coenzyme F420-1:gamma-L-glutamate ligase [EC:6.3.2.31 6.3.2.34]
Metabolism	Energy metabolism	00910 Nitrogen metabolism [PATH:ko00910]	gene:MSMEG_0484; K01455 E3.5.1.49; formamidase [EC:3.5.1.49]
Metabolism	Energy metabolism	00910 Nitrogen metabolism [PATH:ko00910]	gene:MSMEG_3403; K01455 E3.5.1.49; formamidase [EC:3.5.1.49]
Metabolism	Energy metabolism	00910 Nitrogen metabolism [PATH:ko00910]	gene:MSMEG_4367; K01455 E3.5.1.49; formamidase [EC:3.5.1.49]
Metabolism	Energy metabolism	00910 Nitrogen metabolism [PATH:ko00910]	gene:MSMEG_5335; K01455 E3.5.1.49; formamidase [EC:3.5.1.49]
Metabolism	Energy metabolism	00910 Nitrogen metabolism [PATH:ko00910]	gene:MSMEG_0433; K02575 NRT, narK, nrtP, nasA; MFS transporter, NNP family, nitrate/nitrite transporter
Metabolism	Energy metabolism	00910 Nitrogen metabolism [PATH:ko00910]	gene:MSMEG_5141; K02575 NRT, narK, nrtP, nasA; MFS transporter, NNP family, nitrate/nitrite transporter
Metabolism	Energy metabolism	00910 Nitrogen metabolism [PATH:ko00910]	gene:MSMEG_5140; K00370 narG, narZ, nxrA; nitrate reductase / nitrite oxidoreductase, alpha subunit [EC:1.7.5.1 1.7.99.-]
Metabolism	Energy metabolism	00910 Nitrogen metabolism [PATH:ko00910]	gene:MSMEG_5139; K00371 narH, narY, nxrB; nitrate reductase / nitrite oxidoreductase, beta subunit [EC:1.7.5.1 1.7.99.-]
Metabolism	Energy metabolism	00910 Nitrogen metabolism [PATH:ko00910]	gene:MSMEG_5137; K00374 narI, narV; nitrate reductase gamma subunit [EC:1.7.5.1 1.7.99.-]
Metabolism	Energy metabolism	00910 Nitrogen metabolism [PATH:ko00910]	gene:MSMEG_0427; K00362 nirB; nitrite reductase (NADH) large subunit [EC:1.7.1.15]
Metabolism	Energy metabolism	00910 Nitrogen metabolism [PATH:ko00910]	gene:MSMEG_0428; K00363 nirD; nitrite reductase (NADH) small subunit [EC:1.7.1.15]
Metabolism	Energy metabolism	00910 Nitrogen metabolism [PATH:ko00910]	gene:MSMEG_0332; K00459 ncd2, npd; nitronate monooxygenase [EC:1.13.12.16]
Metabolism	Energy metabolism	00910 Nitrogen metabolism [PATH:ko00910]	gene:MSMEG_1660; K00459 ncd2, npd; nitronate monooxygenase [EC:1.13.12.16]
Metabolism	Energy metabolism	00910 Nitrogen metabolism [PATH:ko00910]	gene:MSMEG_4971; K00459 ncd2, npd; nitronate monooxygenase [EC:1.13.12.16]
Metabolism	Energy metabolism	00910 Nitrogen metabolism [PATH:ko00910]	gene:MSMEG_5182; K00459 ncd2, npd; nitronate monooxygenase [EC:1.13.12.16]
Metabolism	Energy metabolism	00910 Nitrogen metabolism [PATH:ko00910]	gene:MSMEG_1120; K01501 E3.5.5.1; nitrilase [EC:3.5.5.1]
Metabolism	Energy metabolism	00910 Nitrogen metabolism [PATH:ko00910]	gene:MSMEG_5373; K01501 E3.5.5.1; nitrilase [EC:3.5.5.1]
Metabolism	Energy metabolism	00910 Nitrogen metabolism [PATH:ko00910]	gene:MSMEG_4699; K15371 GDH2; glutamate dehydrogenase [EC:1.4.1.2]
Metabolism	Energy metabolism	00910 Nitrogen metabolism [PATH:ko00910]	gene:MSMEG_5442; K00262 E1.4.1.4, gdhA; glutamate dehydrogenase (NADP) [EC:1.4.1.4]
Metabolism	Energy metabolism	00910 Nitrogen metabolism [PATH:ko00910]	gene:MSMEG_2595; K01915 glnA, GLUL; glutamine synthetase [EC:6.3.1.2]
Metabolism	Energy metabolism	00910 Nitrogen metabolism [PATH:ko00910]	gene:MSMEG_3561; K01915 glnA, GLUL; glutamine synthetase [EC:6.3.1.2]
Metabolism	Energy metabolism	00910 Nitrogen metabolism [PATH:ko00910]	gene:MSMEG_3827; K01915 glnA, GLUL; glutamine synthetase [EC:6.3.1.2]
Metabolism	Energy metabolism	00910 Nitrogen metabolism [PATH:ko00910]	gene:MSMEG_3828; K01915 glnA, GLUL; glutamine synthetase [EC:6.3.1.2]
Metabolism	Energy metabolism	00910 Nitrogen metabolism [PATH:ko00910]	gene:MSMEG_4290; K01915 glnA, GLUL; glutamine synthetase [EC:6.3.1.2]
Metabolism	Energy metabolism	00910 Nitrogen metabolism [PATH:ko00910]	gene:MSMEG_4294; K01915 glnA, GLUL; glutamine synthetase [EC:6.3.1.2]
Metabolism	Energy metabolism	00910 Nitrogen metabolism [PATH:ko00910]	gene:MSMEG_5374; K01915 glnA, GLUL; glutamine synthetase [EC:6.3.1.2]
Metabolism	Energy metabolism	00910 Nitrogen metabolism [PATH:ko00910]	gene:MSMEG_6260; K01915 glnA, GLUL; glutamine synthetase [EC:6.3.1.2]
Metabolism	Energy metabolism	00910 Nitrogen metabolism [PATH:ko00910]	gene:MSMEG_6693; K01915 glnA, GLUL; glutamine synthetase [EC:6.3.1.2]
Metabolism	Energy metabolism	00910 Nitrogen metabolism [PATH:ko00910]	gene:MSMEG_3225; K00265 gltB; glutamate synthase (NADPH/NADH) large chain [EC:1.4.1.13 1.4.1.14]
Metabolism	Energy metabolism	00910 Nitrogen metabolism [PATH:ko00910]	gene:MSMEG_6459; K00265 gltB; glutamate synthase (NADPH/NADH) large chain [EC:1.4.1.13 1.4.1.14]
Metabolism	Energy metabolism	00910 Nitrogen metabolism [PATH:ko00910]	gene:MSMEG_3226; K00266 gltD; glutamate synthase (NADPH/NADH) small chain [EC:1.4.1.13 1.4.1.14]
Metabolism	Energy metabolism	00910 Nitrogen metabolism [PATH:ko00910]	gene:MSMEG_6458; K00266 gltD; glutamate synthase (NADPH/NADH) small chain [EC:1.4.1.13 1.4.1.14]
Metabolism	Energy metabolism	00910 Nitrogen metabolism [PATH:ko00910]	gene:MSMEG_5359; K01725 cynS; cyanate lyase [EC:4.2.1.104]
Metabolism	Energy metabolism	00910 Nitrogen metabolism [PATH:ko00910]	gene:MSMEG_4985; K01673 cynT, can; carbonic anhydrase [EC:4.2.1.1]
Metabolism	Energy metabolism	00910 Nitrogen metabolism [PATH:ko00910]	gene:MSMEG_6082; K01673 cynT, can; carbonic anhydrase [EC:4.2.1.1]
Metabolism	Energy metabolism	00920 Sulfur metabolism [PATH:ko00920]	gene:MSMEG_4533; K02048 cysP, sbp; sulfate transport system substrate-binding protein
Metabolism	Energy metabolism	00920 Sulfur metabolism [PATH:ko00920]	gene:MSMEG_4532; K02046 cysU; sulfate transport system permease protein
Metabolism	Energy metabolism	00920 Sulfur metabolism [PATH:ko00920]	gene:MSMEG_4531; K02047 cysW; sulfate transport system permease protein
Metabolism	Energy metabolism	00920 Sulfur metabolism [PATH:ko00920]	gene:MSMEG_4530; K02045 cysA; sulfate transport system ATP-binding protein [EC:3.6.3.25]
Metabolism	Energy metabolism	00920 Sulfur metabolism [PATH:ko00920]	gene:MSMEG_0114; K15551 tauA; taurine transport system substrate-binding protein
Metabolism	Energy metabolism	00920 Sulfur metabolism [PATH:ko00920]	gene:MSMEG_0113; K15552 tauC; taurine transport system permease protein
Metabolism	Energy metabolism	00920 Sulfur metabolism [PATH:ko00920]	gene:MSMEG_0116; K10831 tauB; taurine transport system ATP-binding protein [EC:3.6.3.36]
Metabolism	Energy metabolism	00920 Sulfur metabolism [PATH:ko00920]	gene:MSMEG_0550; K15553 ssuA; sulfonate transport system substrate-binding protein
Metabolism	Energy metabolism	00920 Sulfur metabolism [PATH:ko00920]	gene:MSMEG_3852; K15553 ssuA; sulfonate transport system substrate-binding protein
Metabolism	Energy metabolism	00920 Sulfur metabolism [PATH:ko00920]	gene:MSMEG_4586; K15553 ssuA; sulfonate transport system substrate-binding protein
Metabolism	Energy metabolism	00920 Sulfur metabolism [PATH:ko00920]	gene:MSMEG_5529; K15553 ssuA; sulfonate transport system substrate-binding protein
Metabolism	Energy metabolism	00920 Sulfur metabolism [PATH:ko00920]	gene:MSMEG_0549; K15554 ssuC; sulfonate transport system permease protein
Metabolism	Energy metabolism	00920 Sulfur metabolism [PATH:ko00920]	gene:MSMEG_3854; K15554 ssuC; sulfonate transport system permease protein
Metabolism	Energy metabolism	00920 Sulfur metabolism [PATH:ko00920]	gene:MSMEG_4588; K15554 ssuC; sulfonate transport system permease protein
Metabolism	Energy metabolism	00920 Sulfur metabolism [PATH:ko00920]	gene:MSMEG_5530; K15554 ssuC; sulfonate transport system permease protein
Metabolism	Energy metabolism	00920 Sulfur metabolism [PATH:ko00920]	gene:MSMEG_0551; K15555 ssuB; sulfonate transport system ATP-binding protein [EC:3.6.3.-]
Metabolism	Energy metabolism	00920 Sulfur metabolism [PATH:ko00920]	gene:MSMEG_3853; K15555 ssuB; sulfonate transport system ATP-binding protein [EC:3.6.3.-]
Metabolism	Energy metabolism	00920 Sulfur metabolism [PATH:ko00920]	gene:MSMEG_4587; K15555 ssuB; sulfonate transport system ATP-binding protein [EC:3.6.3.-]
Metabolism	Energy metabolism	00920 Sulfur metabolism [PATH:ko00920]	gene:MSMEG_5531; K15555 ssuB; sulfonate transport system ATP-binding protein [EC:3.6.3.-]
Metabolism	Energy metabolism	00920 Sulfur metabolism [PATH:ko00920]	gene:MSMEG_2651; K04091 ssuD; alkanesulfonate monooxygenase [EC:1.14.14.5]
Metabolism	Energy metabolism	00920 Sulfur metabolism [PATH:ko00920]	gene:MSMEG_3850; K04091 ssuD; alkanesulfonate monooxygenase [EC:1.14.14.5]
Metabolism	Energy metabolism	00920 Sulfur metabolism [PATH:ko00920]	gene:MSMEG_4103; K04091 ssuD; alkanesulfonate monooxygenase [EC:1.14.14.5]
Metabolism	Energy metabolism	00920 Sulfur metabolism [PATH:ko00920]	gene:MSMEG_4539; K04091 ssuD; alkanesulfonate monooxygenase [EC:1.14.14.5]
Metabolism	Energy metabolism	00920 Sulfur metabolism [PATH:ko00920]	gene:MSMEG_2800; K00299 ssuE; FMN reductase [EC:1.5.1.38]
Metabolism	Energy metabolism	00920 Sulfur metabolism [PATH:ko00920]	gene:MSMEG_4978; K00955 cysNC; bifunctional enzyme CysN/CysC [EC:2.7.7.4 2.7.1.25]
Metabolism	Energy metabolism	00920 Sulfur metabolism [PATH:ko00920]	gene:MSMEG_4979; K00957 cysD; sulfate adenylyltransferase subunit 2 [EC:2.7.7.4]
Metabolism	Energy metabolism	00920 Sulfur metabolism [PATH:ko00920]	gene:MSMEG_4190; K01082 cysQ, MET22, BPNT1; 3'(2'), 5'-bisphosphate nucleotidase [EC:3.1.3.7]
Metabolism	Energy metabolism	00920 Sulfur metabolism [PATH:ko00920]	gene:MSMEG_4977; K01082 cysQ, MET22, BPNT1; 3'(2'), 5'-bisphosphate nucleotidase [EC:3.1.3.7]
Metabolism	Energy metabolism	00920 Sulfur metabolism [PATH:ko00920]	gene:MSMEG_4528; K00390 cysH; phosphoadenosine phosphosulfate reductase [EC:1.8.4.8 1.8.4.10]
Metabolism	Energy metabolism	00920 Sulfur metabolism [PATH:ko00920]	gene:MSMEG_4527; K00392 sir; sulfite reductase (ferredoxin) [EC:1.8.7.1]
Metabolism	Energy metabolism	00920 Sulfur metabolism [PATH:ko00920]	gene:MSMEG_1809; K01011 TST, MPST, sseA; thiosulfate/3-mercaptopyruvate sulfurtransferase [EC:2.8.1.1 2.8.1.2]
Metabolism	Energy metabolism	00920 Sulfur metabolism [PATH:ko00920]	gene:MSMEG_3238; K01011 TST, MPST, sseA; thiosulfate/3-mercaptopyruvate sulfurtransferase [EC:2.8.1.1 2.8.1.2]
Metabolism	Energy metabolism	00920 Sulfur metabolism [PATH:ko00920]	gene:MSMEG_5789; K01011 TST, MPST, sseA; thiosulfate/3-mercaptopyruvate sulfurtransferase [EC:2.8.1.1 2.8.1.2]
Metabolism	Energy metabolism	00920 Sulfur metabolism [PATH:ko00920]	gene:MSMEG_5947; K00640 cysE; serine O-acetyltransferase [EC:2.3.1.30]
Metabolism	Energy metabolism	00920 Sulfur metabolism [PATH:ko00920]	gene:MSMEG_6203; K01738 cysK; cysteine synthase A [EC:2.5.1.47]
Metabolism	Energy metabolism	00920 Sulfur metabolism [PATH:ko00920]	gene:MSMEG_5265; K01739 metB; cystathionine gamma-synthase [EC:2.5.1.48]
Metabolism	Energy metabolism	00920 Sulfur metabolism [PATH:ko00920]	gene:MSMEG_0769; K10764 metZ; O-succinylhomoserine sulfhydrylase [EC:2.5.1.-]
Metabolism	Energy metabolism	00920 Sulfur metabolism [PATH:ko00920]	gene:MSMEG_5519; K17228 sfnG; dimethylsulfone monooxygenase [EC:1.14.14.35]
Metabolism	Lipid metabolism	00061 Fatty acid biosynthesis [PATH:ko00061]	gene:MSMEG_2169; K01963 accD; acetyl-CoA carboxylase carboxyl transferase subunit beta [EC:6.4.1.2 2.1.3.15]
Metabolism	Lipid metabolism	00061 Fatty acid biosynthesis [PATH:ko00061]	gene:MSMEG_5642; K01963 accD; acetyl-CoA carboxylase carboxyl transferase subunit beta [EC:6.4.1.2 2.1.3.15]
Metabolism	Lipid metabolism	00061 Fatty acid biosynthesis [PATH:ko00061]	gene:MSMEG_1807; K11263 bccA, pccA; acetyl-CoA/propionyl-CoA carboxylase, biotin carboxylase, biotin carboxyl carrier protein [EC:6.4.1.2 6.4.1.3 6.3.4.14]
Metabolism	Lipid metabolism	00061 Fatty acid biosynthesis [PATH:ko00061]	gene:MSMEG_4716; K11263 bccA, pccA; acetyl-CoA/propionyl-CoA carboxylase, biotin carboxylase, biotin carboxyl carrier protein [EC:6.4.1.2 6.4.1.3 6.3.4.14]
Metabolism	Lipid metabolism	00061 Fatty acid biosynthesis [PATH:ko00061]	gene:MSMEG_4329; K18472 accD6; acetyl-CoA/propionyl-CoA carboxylase carboxyl transferase subunit [EC:6.4.1.2 6.4.1.3 2.1.3.15]
Metabolism	Lipid metabolism	00061 Fatty acid biosynthesis [PATH:ko00061]	gene:MSMEG_2132; K02078 acpP; acyl carrier protein
Metabolism	Lipid metabolism	00061 Fatty acid biosynthesis [PATH:ko00061]	gene:MSMEG_4326; K02078 acpP; acyl carrier protein
Metabolism	Lipid metabolism	00061 Fatty acid biosynthesis [PATH:ko00061]	gene:MSMEG_1362; K00645 fabD; [acyl-carrier-protein] S-malonyltransferase [EC:2.3.1.39]
Metabolism	Lipid metabolism	00061 Fatty acid biosynthesis [PATH:ko00061]	gene:MSMEG_4325; K00645 fabD; [acyl-carrier-protein] S-malonyltransferase [EC:2.3.1.39]
Metabolism	Lipid metabolism	00061 Fatty acid biosynthesis [PATH:ko00061]	gene:MSMEG_4757; K11533 fas; fatty acid synthase, bacteria type [EC:2.3.1.-]
Metabolism	Lipid metabolism	00061 Fatty acid biosynthesis [PATH:ko00061]	gene:MSMEG_1490; K00648 fabH; 3-oxoacyl-[acyl-carrier-protein] synthase III [EC:2.3.1.180]
Metabolism	Lipid metabolism	00061 Fatty acid biosynthesis [PATH:ko00061]	gene:MSMEG_3951; K00648 fabH; 3-oxoacyl-[acyl-carrier-protein] synthase III [EC:2.3.1.180]
Metabolism	Lipid metabolism	00061 Fatty acid biosynthesis [PATH:ko00061]	gene:MSMEG_3953; K00648 fabH; 3-oxoacyl-[acyl-carrier-protein] synthase III [EC:2.3.1.180]
Metabolism	Lipid metabolism	00061 Fatty acid biosynthesis [PATH:ko00061]	gene:MSMEG_1204; K09458 fabF; 3-oxoacyl-[acyl-carrier-protein] synthase II [EC:2.3.1.179]
Metabolism	Lipid metabolism	00061 Fatty acid biosynthesis [PATH:ko00061]	gene:MSMEG_0269; K00059 fabG; 3-oxoacyl-[acyl-carrier protein] reductase [EC:1.1.1.100]
Metabolism	Lipid metabolism	00061 Fatty acid biosynthesis [PATH:ko00061]	gene:MSMEG_0372; K00059 fabG; 3-oxoacyl-[acyl-carrier protein] reductase [EC:1.1.1.100]
Metabolism	Lipid metabolism	00061 Fatty acid biosynthesis [PATH:ko00061]	gene:MSMEG_0655; K00059 fabG; 3-oxoacyl-[acyl-carrier protein] reductase [EC:1.1.1.100]
Metabolism	Lipid metabolism	00061 Fatty acid biosynthesis [PATH:ko00061]	gene:MSMEG_0715; K00059 fabG; 3-oxoacyl-[acyl-carrier protein] reductase [EC:1.1.1.100]
Metabolism	Lipid metabolism	00061 Fatty acid biosynthesis [PATH:ko00061]	gene:MSMEG_0779; K00059 fabG; 3-oxoacyl-[acyl-carrier protein] reductase [EC:1.1.1.100]
Metabolism	Lipid metabolism	00061 Fatty acid biosynthesis [PATH:ko00061]	gene:MSMEG_1157; K00059 fabG; 3-oxoacyl-[acyl-carrier protein] reductase [EC:1.1.1.100]
Metabolism	Lipid metabolism	00061 Fatty acid biosynthesis [PATH:ko00061]	gene:MSMEG_2206; K00059 fabG; 3-oxoacyl-[acyl-carrier protein] reductase [EC:1.1.1.100]
Metabolism	Lipid metabolism	00061 Fatty acid biosynthesis [PATH:ko00061]	gene:MSMEG_2536; K00059 fabG; 3-oxoacyl-[acyl-carrier protein] reductase [EC:1.1.1.100]
Metabolism	Lipid metabolism	00061 Fatty acid biosynthesis [PATH:ko00061]	gene:MSMEG_3823; K00059 fabG; 3-oxoacyl-[acyl-carrier protein] reductase [EC:1.1.1.100]
Metabolism	Lipid metabolism	00061 Fatty acid biosynthesis [PATH:ko00061]	gene:MSMEG_4055; K00059 fabG; 3-oxoacyl-[acyl-carrier protein] reductase [EC:1.1.1.100]
Metabolism	Lipid metabolism	00061 Fatty acid biosynthesis [PATH:ko00061]	gene:MSMEG_4163; K00059 fabG; 3-oxoacyl-[acyl-carrier protein] reductase [EC:1.1.1.100]
Metabolism	Lipid metabolism	00061 Fatty acid biosynthesis [PATH:ko00061]	gene:MSMEG_4169; K00059 fabG; 3-oxoacyl-[acyl-carrier protein] reductase [EC:1.1.1.100]
Metabolism	Lipid metabolism	00061 Fatty acid biosynthesis [PATH:ko00061]	gene:MSMEG_4835; K00059 fabG; 3-oxoacyl-[acyl-carrier protein] reductase [EC:1.1.1.100]
Metabolism	Lipid metabolism	00061 Fatty acid biosynthesis [PATH:ko00061]	gene:MSMEG_5300; K00059 fabG; 3-oxoacyl-[acyl-carrier protein] reductase [EC:1.1.1.100]
Metabolism	Lipid metabolism	00061 Fatty acid biosynthesis [PATH:ko00061]	gene:MSMEG_5858; K00059 fabG; 3-oxoacyl-[acyl-carrier protein] reductase [EC:1.1.1.100]
Metabolism	Lipid metabolism	00061 Fatty acid biosynthesis [PATH:ko00061]	gene:MSMEG_5903; K00059 fabG; 3-oxoacyl-[acyl-carrier protein] reductase [EC:1.1.1.100]
Metabolism	Lipid metabolism	00061 Fatty acid biosynthesis [PATH:ko00061]	gene:MSMEG_6011; K00059 fabG; 3-oxoacyl-[acyl-carrier protein] reductase [EC:1.1.1.100]
Metabolism	Lipid metabolism	00061 Fatty acid biosynthesis [PATH:ko00061]	gene:MSMEG_5773; K03921 FAB2, SSI2, desA1; acyl-[acyl-carrier-protein] desaturase [EC:1.14.19.2 1.14.19.11 1.14.19.26]
Metabolism	Lipid metabolism	00061 Fatty acid biosynthesis [PATH:ko00061]	gene:MSMEG_5248; K03922 desA2; acyl-[acyl-carrier-protein] desaturase [EC:1.14.19.2]
Metabolism	Lipid metabolism	00061 Fatty acid biosynthesis [PATH:ko00061]	gene:MSMEG_4254; K01897 ACSL, fadD; long-chain acyl-CoA synthetase [EC:6.2.1.3]
Metabolism	Lipid metabolism	00071 Fatty acid degradation [PATH:ko00071]	gene:MSMEG_0373; K00626 E2.3.1.9, atoB; acetyl-CoA C-acetyltransferase [EC:2.3.1.9]
Metabolism	Lipid metabolism	00071 Fatty acid degradation [PATH:ko00071]	gene:MSMEG_1896; K00626 E2.3.1.9, atoB; acetyl-CoA C-acetyltransferase [EC:2.3.1.9]
Metabolism	Lipid metabolism	00071 Fatty acid degradation [PATH:ko00071]	gene:MSMEG_2207; K00626 E2.3.1.9, atoB; acetyl-CoA C-acetyltransferase [EC:2.3.1.9]
Metabolism	Lipid metabolism	00071 Fatty acid degradation [PATH:ko00071]	gene:MSMEG_2224; K00626 E2.3.1.9, atoB; acetyl-CoA C-acetyltransferase [EC:2.3.1.9]
Metabolism	Lipid metabolism	00071 Fatty acid degradation [PATH:ko00071]	gene:MSMEG_3608; K00626 E2.3.1.9, atoB; acetyl-CoA C-acetyltransferase [EC:2.3.1.9]
Metabolism	Lipid metabolism	00071 Fatty acid degradation [PATH:ko00071]	gene:MSMEG_4920; K00626 E2.3.1.9, atoB; acetyl-CoA C-acetyltransferase [EC:2.3.1.9]
Metabolism	Lipid metabolism	00071 Fatty acid degradation [PATH:ko00071]	gene:MSMEG_5273; K00626 E2.3.1.9, atoB; acetyl-CoA C-acetyltransferase [EC:2.3.1.9]
Metabolism	Lipid metabolism	00071 Fatty acid degradation [PATH:ko00071]	gene:MSMEG_5521; K00626 E2.3.1.9, atoB; acetyl-CoA C-acetyltransferase [EC:2.3.1.9]
Metabolism	Lipid metabolism	00071 Fatty acid degradation [PATH:ko00071]	gene:MSMEG_5608; K00626 E2.3.1.9, atoB; acetyl-CoA C-acetyltransferase [EC:2.3.1.9]
Metabolism	Lipid metabolism	00071 Fatty acid degradation [PATH:ko00071]	gene:MSMEG_5721; K00626 E2.3.1.9, atoB; acetyl-CoA C-acetyltransferase [EC:2.3.1.9]
Metabolism	Lipid metabolism	00071 Fatty acid degradation [PATH:ko00071]	gene:MSMEG_5923; K00626 E2.3.1.9, atoB; acetyl-CoA C-acetyltransferase [EC:2.3.1.9]
Metabolism	Lipid metabolism	00071 Fatty acid degradation [PATH:ko00071]	gene:MSMEG_5996; K00626 E2.3.1.9, atoB; acetyl-CoA C-acetyltransferase [EC:2.3.1.9]
Metabolism	Lipid metabolism	00071 Fatty acid degradation [PATH:ko00071]	gene:MSMEG_6008; K00626 E2.3.1.9, atoB; acetyl-CoA C-acetyltransferase [EC:2.3.1.9]
Metabolism	Lipid metabolism	00071 Fatty acid degradation [PATH:ko00071]	gene:MSMEG_3012; K00632 fadA, fadI; acetyl-CoA acyltransferase [EC:2.3.1.16]
Metabolism	Lipid metabolism	00071 Fatty acid degradation [PATH:ko00071]	gene:MSMEG_4833; K00632 fadA, fadI; acetyl-CoA acyltransferase [EC:2.3.1.16]
Metabolism	Lipid metabolism	00071 Fatty acid degradation [PATH:ko00071]	gene:MSMEG_5199; K00632 fadA, fadI; acetyl-CoA acyltransferase [EC:2.3.1.16]
Metabolism	Lipid metabolism	00071 Fatty acid degradation [PATH:ko00071]	gene:MSMEG_5720; K01782 fadJ; 3-hydroxyacyl-CoA dehydrogenase / enoyl-CoA hydratase / 3-hydroxybutyryl-CoA epimerase [EC:1.1.1.35 4.2.1.17 5.1.2.3]
Metabolism	Lipid metabolism	00071 Fatty acid degradation [PATH:ko00071]	gene:MSMEG_1048; K01692 paaF, echA; enoyl-CoA hydratase [EC:4.2.1.17]
Metabolism	Lipid metabolism	00071 Fatty acid degradation [PATH:ko00071]	gene:MSMEG_1331; K01692 paaF, echA; enoyl-CoA hydratase [EC:4.2.1.17]
Metabolism	Lipid metabolism	00071 Fatty acid degradation [PATH:ko00071]	gene:MSMEG_1388; K01692 paaF, echA; enoyl-CoA hydratase [EC:4.2.1.17]
Metabolism	Lipid metabolism	00071 Fatty acid degradation [PATH:ko00071]	gene:MSMEG_1390; K01692 paaF, echA; enoyl-CoA hydratase [EC:4.2.1.17]
Metabolism	Lipid metabolism	00071 Fatty acid degradation [PATH:ko00071]	gene:MSMEG_2227; K01692 paaF, echA; enoyl-CoA hydratase [EC:4.2.1.17]
Metabolism	Lipid metabolism	00071 Fatty acid degradation [PATH:ko00071]	gene:MSMEG_2328; K01692 paaF, echA; enoyl-CoA hydratase [EC:4.2.1.17]
Metabolism	Lipid metabolism	00071 Fatty acid degradation [PATH:ko00071]	gene:MSMEG_2641; K01692 paaF, echA; enoyl-CoA hydratase [EC:4.2.1.17]
Metabolism	Lipid metabolism	00071 Fatty acid degradation [PATH:ko00071]	gene:MSMEG_3139; K01692 paaF, echA; enoyl-CoA hydratase [EC:4.2.1.17]
Metabolism	Lipid metabolism	00071 Fatty acid degradation [PATH:ko00071]	gene:MSMEG_4709; K01692 paaF, echA; enoyl-CoA hydratase [EC:4.2.1.17]
Metabolism	Lipid metabolism	00071 Fatty acid degradation [PATH:ko00071]	gene:MSMEG_5185; K01692 paaF, echA; enoyl-CoA hydratase [EC:4.2.1.17]
Metabolism	Lipid metabolism	00071 Fatty acid degradation [PATH:ko00071]	gene:MSMEG_5276; K01692 paaF, echA; enoyl-CoA hydratase [EC:4.2.1.17]
Metabolism	Lipid metabolism	00071 Fatty acid degradation [PATH:ko00071]	gene:MSMEG_5277; K01692 paaF, echA; enoyl-CoA hydratase [EC:4.2.1.17]
Metabolism	Lipid metabolism	00071 Fatty acid degradation [PATH:ko00071]	gene:MSMEG_5495; K01692 paaF, echA; enoyl-CoA hydratase [EC:4.2.1.17]
Metabolism	Lipid metabolism	00071 Fatty acid degradation [PATH:ko00071]	gene:MSMEG_5639; K01692 paaF, echA; enoyl-CoA hydratase [EC:4.2.1.17]
Metabolism	Lipid metabolism	00071 Fatty acid degradation [PATH:ko00071]	gene:MSMEG_5886; K01692 paaF, echA; enoyl-CoA hydratase [EC:4.2.1.17]
Metabolism	Lipid metabolism	00071 Fatty acid degradation [PATH:ko00071]	gene:MSMEG_5915; K01692 paaF, echA; enoyl-CoA hydratase [EC:4.2.1.17]
Metabolism	Lipid metabolism	00071 Fatty acid degradation [PATH:ko00071]	gene:MSMEG_6001; K01692 paaF, echA; enoyl-CoA hydratase [EC:4.2.1.17]
Metabolism	Lipid metabolism	00071 Fatty acid degradation [PATH:ko00071]	gene:MSMEG_6353; K01692 paaF, echA; enoyl-CoA hydratase [EC:4.2.1.17]
Metabolism	Lipid metabolism	00071 Fatty acid degradation [PATH:ko00071]	gene:MSMEG_4474; K00232 E1.3.3.6, ACOX1, ACOX3; acyl-CoA oxidase [EC:1.3.3.6]
Metabolism	Lipid metabolism	00071 Fatty acid degradation [PATH:ko00071]	gene:MSMEG_0102; K00249 ACADM, acd; acyl-CoA dehydrogenase [EC:1.3.8.7]
Metabolism	Lipid metabolism	00071 Fatty acid degradation [PATH:ko00071]	gene:MSMEG_2080; K00249 ACADM, acd; acyl-CoA dehydrogenase [EC:1.3.8.7]
Metabolism	Lipid metabolism	00071 Fatty acid degradation [PATH:ko00071]	gene:MSMEG_2878; K00249 ACADM, acd; acyl-CoA dehydrogenase [EC:1.3.8.7]
Metabolism	Lipid metabolism	00071 Fatty acid degradation [PATH:ko00071]	gene:MSMEG_4826; K00249 ACADM, acd; acyl-CoA dehydrogenase [EC:1.3.8.7]
Metabolism	Lipid metabolism	00071 Fatty acid degradation [PATH:ko00071]	gene:MSMEG_4832; K00249 ACADM, acd; acyl-CoA dehydrogenase [EC:1.3.8.7]
Metabolism	Lipid metabolism	00071 Fatty acid degradation [PATH:ko00071]	gene:MSMEG_4836; K00249 ACADM, acd; acyl-CoA dehydrogenase [EC:1.3.8.7]
Metabolism	Lipid metabolism	00071 Fatty acid degradation [PATH:ko00071]	gene:MSMEG_5491; K00249 ACADM, acd; acyl-CoA dehydrogenase [EC:1.3.8.7]
Metabolism	Lipid metabolism	00071 Fatty acid degradation [PATH:ko00071]	gene:MSMEG_2466; K00252 GCDH, gcdH; glutaryl-CoA dehydrogenase [EC:1.3.8.6]
Metabolism	Lipid metabolism	00071 Fatty acid degradation [PATH:ko00071]	gene:MSMEG_5267; K00252 GCDH, gcdH; glutaryl-CoA dehydrogenase [EC:1.3.8.6]
Metabolism	Lipid metabolism	00071 Fatty acid degradation [PATH:ko00071]	gene:MSMEG_6686; K00252 GCDH, gcdH; glutaryl-CoA dehydrogenase [EC:1.3.8.6]
Metabolism	Lipid metabolism	00071 Fatty acid degradation [PATH:ko00071]	gene:MSMEG_4254; K01897 ACSL, fadD; long-chain acyl-CoA synthetase [EC:6.2.1.3]
Metabolism	Lipid metabolism	00071 Fatty acid degradation [PATH:ko00071]	gene:MSMEG_2131; K01909 mbtM; long-chain-fatty-acid--[acyl-carrier-protein] ligase [EC:6.2.1.20]
Metabolism	Lipid metabolism	00071 Fatty acid degradation [PATH:ko00071]	gene:MSMEG_1839; K00496 alkB1_2, alkM; alkane 1-monooxygenase [EC:1.14.15.3]
Metabolism	Lipid metabolism	00071 Fatty acid degradation [PATH:ko00071]	gene:MSMEG_1460; K00529 hcaD; 3-phenylpropionate/trans-cinnamate dioxygenase ferredoxin reductase component [EC:1.18.1.3]
Metabolism	Lipid metabolism	00071 Fatty acid degradation [PATH:ko00071]	gene:MSMEG_3594; K00529 hcaD; 3-phenylpropionate/trans-cinnamate dioxygenase ferredoxin reductase component [EC:1.18.1.3]
Metabolism	Lipid metabolism	00071 Fatty acid degradation [PATH:ko00071]	gene:MSMEG_0217; K00121 frmA, ADH5, adhC; S-(hydroxymethyl)glutathione dehydrogenase / alcohol dehydrogenase [EC:1.1.1.284 1.1.1.1]
Metabolism	Lipid metabolism	00071 Fatty acid degradation [PATH:ko00071]	gene:MSMEG_1138; K00121 frmA, ADH5, adhC; S-(hydroxymethyl)glutathione dehydrogenase / alcohol dehydrogenase [EC:1.1.1.284 1.1.1.1]
Metabolism	Lipid metabolism	00071 Fatty acid degradation [PATH:ko00071]	gene:MSMEG_3388; K00121 frmA, ADH5, adhC; S-(hydroxymethyl)glutathione dehydrogenase / alcohol dehydrogenase [EC:1.1.1.284 1.1.1.1]
Metabolism	Lipid metabolism	00071 Fatty acid degradation [PATH:ko00071]	gene:MSMEG_4167; K00121 frmA, ADH5, adhC; S-(hydroxymethyl)glutathione dehydrogenase / alcohol dehydrogenase [EC:1.1.1.284 1.1.1.1]
Metabolism	Lipid metabolism	00071 Fatty acid degradation [PATH:ko00071]	gene:MSMEG_5866; K00121 frmA, ADH5, adhC; S-(hydroxymethyl)glutathione dehydrogenase / alcohol dehydrogenase [EC:1.1.1.284 1.1.1.1]
Metabolism	Lipid metabolism	00071 Fatty acid degradation [PATH:ko00071]	gene:MSMEG_6616; K00121 frmA, ADH5, adhC; S-(hydroxymethyl)glutathione dehydrogenase / alcohol dehydrogenase [EC:1.1.1.284 1.1.1.1]
Metabolism	Lipid metabolism	00071 Fatty acid degradation [PATH:ko00071]	gene:MSMEG_3615; K13953 adhP; alcohol dehydrogenase, propanol-preferring [EC:1.1.1.1]
Metabolism	Lipid metabolism	00071 Fatty acid degradation [PATH:ko00071]	gene:MSMEG_3915; K13953 adhP; alcohol dehydrogenase, propanol-preferring [EC:1.1.1.1]
Metabolism	Lipid metabolism	00071 Fatty acid degradation [PATH:ko00071]	gene:MSMEG_0127; K00001 E1.1.1.1, adh; alcohol dehydrogenase [EC:1.1.1.1]
Metabolism	Lipid metabolism	00071 Fatty acid degradation [PATH:ko00071]	gene:MSMEG_2048; K00001 E1.1.1.1, adh; alcohol dehydrogenase [EC:1.1.1.1]
Metabolism	Lipid metabolism	00071 Fatty acid degradation [PATH:ko00071]	gene:MSMEG_3464; K00001 E1.1.1.1, adh; alcohol dehydrogenase [EC:1.1.1.1]
Metabolism	Lipid metabolism	00071 Fatty acid degradation [PATH:ko00071]	gene:MSMEG_6834; K00001 E1.1.1.1, adh; alcohol dehydrogenase [EC:1.1.1.1]
Metabolism	Lipid metabolism	00071 Fatty acid degradation [PATH:ko00071]	gene:MSMEG_0455; K00128 ALDH; aldehyde dehydrogenase (NAD) [EC:1.2.1.3]
Metabolism	Lipid metabolism	00071 Fatty acid degradation [PATH:ko00071]	gene:MSMEG_1762; K00128 ALDH; aldehyde dehydrogenase (NAD) [EC:1.2.1.3]
Metabolism	Lipid metabolism	00071 Fatty acid degradation [PATH:ko00071]	gene:MSMEG_2238; K00128 ALDH; aldehyde dehydrogenase (NAD) [EC:1.2.1.3]
Metabolism	Lipid metabolism	00071 Fatty acid degradation [PATH:ko00071]	gene:MSMEG_2597; K00128 ALDH; aldehyde dehydrogenase (NAD) [EC:1.2.1.3]
Metabolism	Lipid metabolism	00071 Fatty acid degradation [PATH:ko00071]	gene:MSMEG_5859; K00128 ALDH; aldehyde dehydrogenase (NAD) [EC:1.2.1.3]
Metabolism	Lipid metabolism	00071 Fatty acid degradation [PATH:ko00071]	gene:MSMEG_6297; K00128 ALDH; aldehyde dehydrogenase (NAD) [EC:1.2.1.3]
Metabolism	Lipid metabolism	00072 Synthesis and degradation of ketone bodies [PATH:ko00072]	gene:MSMEG_2024; K01640 E4.1.3.4, HMGCL, hmgL; hydroxymethylglutaryl-CoA lyase [EC:4.1.3.4]
Metabolism	Lipid metabolism	00072 Synthesis and degradation of ketone bodies [PATH:ko00072]	gene:MSMEG_2072; K01640 E4.1.3.4, HMGCL, hmgL; hydroxymethylglutaryl-CoA lyase [EC:4.1.3.4]
Metabolism	Lipid metabolism	00072 Synthesis and degradation of ketone bodies [PATH:ko00072]	gene:MSMEG_1898; K01028 E2.8.3.5A, scoA; 3-oxoacid CoA-transferase subunit A [EC:2.8.3.5]
Metabolism	Lipid metabolism	00072 Synthesis and degradation of ketone bodies [PATH:ko00072]	gene:MSMEG_1899; K01029 E2.8.3.5B, scoB; 3-oxoacid CoA-transferase subunit B [EC:2.8.3.5]
Metabolism	Lipid metabolism	00072 Synthesis and degradation of ketone bodies [PATH:ko00072]	gene:MSMEG_0373; K00626 E2.3.1.9, atoB; acetyl-CoA C-acetyltransferase [EC:2.3.1.9]
Metabolism	Lipid metabolism	00072 Synthesis and degradation of ketone bodies [PATH:ko00072]	gene:MSMEG_1896; K00626 E2.3.1.9, atoB; acetyl-CoA C-acetyltransferase [EC:2.3.1.9]
Metabolism	Lipid metabolism	00072 Synthesis and degradation of ketone bodies [PATH:ko00072]	gene:MSMEG_2207; K00626 E2.3.1.9, atoB; acetyl-CoA C-acetyltransferase [EC:2.3.1.9]
Metabolism	Lipid metabolism	00072 Synthesis and degradation of ketone bodies [PATH:ko00072]	gene:MSMEG_2224; K00626 E2.3.1.9, atoB; acetyl-CoA C-acetyltransferase [EC:2.3.1.9]
Metabolism	Lipid metabolism	00072 Synthesis and degradation of ketone bodies [PATH:ko00072]	gene:MSMEG_3608; K00626 E2.3.1.9, atoB; acetyl-CoA C-acetyltransferase [EC:2.3.1.9]
Metabolism	Lipid metabolism	00072 Synthesis and degradation of ketone bodies [PATH:ko00072]	gene:MSMEG_4920; K00626 E2.3.1.9, atoB; acetyl-CoA C-acetyltransferase [EC:2.3.1.9]
Metabolism	Lipid metabolism	00072 Synthesis and degradation of ketone bodies [PATH:ko00072]	gene:MSMEG_5273; K00626 E2.3.1.9, atoB; acetyl-CoA C-acetyltransferase [EC:2.3.1.9]
Metabolism	Lipid metabolism	00072 Synthesis and degradation of ketone bodies [PATH:ko00072]	gene:MSMEG_5521; K00626 E2.3.1.9, atoB; acetyl-CoA C-acetyltransferase [EC:2.3.1.9]
Metabolism	Lipid metabolism	00072 Synthesis and degradation of ketone bodies [PATH:ko00072]	gene:MSMEG_5608; K00626 E2.3.1.9, atoB; acetyl-CoA C-acetyltransferase [EC:2.3.1.9]
Metabolism	Lipid metabolism	00072 Synthesis and degradation of ketone bodies [PATH:ko00072]	gene:MSMEG_5721; K00626 E2.3.1.9, atoB; acetyl-CoA C-acetyltransferase [EC:2.3.1.9]
Metabolism	Lipid metabolism	00072 Synthesis and degradation of ketone bodies [PATH:ko00072]	gene:MSMEG_5923; K00626 E2.3.1.9, atoB; acetyl-CoA C-acetyltransferase [EC:2.3.1.9]
Metabolism	Lipid metabolism	00072 Synthesis and degradation of ketone bodies [PATH:ko00072]	gene:MSMEG_5996; K00626 E2.3.1.9, atoB; acetyl-CoA C-acetyltransferase [EC:2.3.1.9]
Metabolism	Lipid metabolism	00072 Synthesis and degradation of ketone bodies [PATH:ko00072]	gene:MSMEG_6008; K00626 E2.3.1.9, atoB; acetyl-CoA C-acetyltransferase [EC:2.3.1.9]
Metabolism	Lipid metabolism	00072 Synthesis and degradation of ketone bodies [PATH:ko00072]	gene:MSMEG_6026; K00019 E1.1.1.30, bdh; 3-hydroxybutyrate dehydrogenase [EC:1.1.1.30]
Metabolism	Lipid metabolism	00100 Steroid biosynthesis [PATH:ko00100]	gene:MSMEG_5863; K05917 CYP51; sterol 14-demethylase [EC:1.14.13.70]
Metabolism	Lipid metabolism	00120 Primary bile acid biosynthesis [PATH:ko00120]	gene:MSMEG_5184; K01796 E5.1.99.4, AMACR, mcr; alpha-methylacyl-CoA racemase [EC:5.1.99.4]
Metabolism	Lipid metabolism	00120 Primary bile acid biosynthesis [PATH:ko00120]	gene:MSMEG_5734; K01796 E5.1.99.4, AMACR, mcr; alpha-methylacyl-CoA racemase [EC:5.1.99.4]
Metabolism	Lipid metabolism	00120 Primary bile acid biosynthesis [PATH:ko00120]	gene:MSMEG_5454; K01442 E3.5.1.24; choloylglycine hydrolase [EC:3.5.1.24]
Metabolism	Lipid metabolism	00121 Secondary bile acid biosynthesis [PATH:ko00121]	gene:MSMEG_5454; K01442 E3.5.1.24; choloylglycine hydrolase [EC:3.5.1.24]
Metabolism	Lipid metabolism	00121 Secondary bile acid biosynthesis [PATH:ko00121]	gene:MSMEG_5584; K00076 hdhA; 7-alpha-hydroxysteroid dehydrogenase [EC:1.1.1.159]
Metabolism	Lipid metabolism	00121 Secondary bile acid biosynthesis [PATH:ko00121]	gene:MSMEG_0318; K15868 baiB; bile acid-coenzyme A ligase [EC:6.2.1.7]
Metabolism	Lipid metabolism	00140 Steroid hormone biosynthesis [PATH:ko00140]	gene:MSMEG_5258; K01822 E5.3.3.1; steroid Delta-isomerase [EC:5.3.3.1]
Metabolism	Lipid metabolism	00140 Steroid hormone biosynthesis [PATH:ko00140]	gene:MSMEG_5867; K01822 E5.3.3.1; steroid Delta-isomerase [EC:5.3.3.1]
Metabolism	Lipid metabolism	00140 Steroid hormone biosynthesis [PATH:ko00140]	gene:MSMEG_3515; K00038 E1.1.1.53; 3alpha(or 20beta)-hydroxysteroid dehydrogenase [EC:1.1.1.53]
Metabolism	Lipid metabolism	00140 Steroid hormone biosynthesis [PATH:ko00140]	gene:MSMEG_1228; K01130 E3.1.6.1, aslA; arylsulfatase [EC:3.1.6.1]
Metabolism	Lipid metabolism	00140 Steroid hormone biosynthesis [PATH:ko00140]	gene:MSMEG_1451; K01130 E3.1.6.1, aslA; arylsulfatase [EC:3.1.6.1]
Metabolism	Lipid metabolism	00561 Glycerolipid metabolism [PATH:ko00561]	gene:MSMEG_2528; K00865 glxK, garK; glycerate 2-kinase [EC:2.7.1.165]
Metabolism	Lipid metabolism	00561 Glycerolipid metabolism [PATH:ko00561]	gene:MSMEG_0455; K00128 ALDH; aldehyde dehydrogenase (NAD) [EC:1.2.1.3]
Metabolism	Lipid metabolism	00561 Glycerolipid metabolism [PATH:ko00561]	gene:MSMEG_1762; K00128 ALDH; aldehyde dehydrogenase (NAD) [EC:1.2.1.3]
Metabolism	Lipid metabolism	00561 Glycerolipid metabolism [PATH:ko00561]	gene:MSMEG_2238; K00128 ALDH; aldehyde dehydrogenase (NAD) [EC:1.2.1.3]
Metabolism	Lipid metabolism	00561 Glycerolipid metabolism [PATH:ko00561]	gene:MSMEG_2597; K00128 ALDH; aldehyde dehydrogenase (NAD) [EC:1.2.1.3]
Metabolism	Lipid metabolism	00561 Glycerolipid metabolism [PATH:ko00561]	gene:MSMEG_5859; K00128 ALDH; aldehyde dehydrogenase (NAD) [EC:1.2.1.3]
Metabolism	Lipid metabolism	00561 Glycerolipid metabolism [PATH:ko00561]	gene:MSMEG_6297; K00128 ALDH; aldehyde dehydrogenase (NAD) [EC:1.2.1.3]
Metabolism	Lipid metabolism	00561 Glycerolipid metabolism [PATH:ko00561]	gene:MSMEG_2123; K05878 dhaK; phosphoenolpyruvate---glycerone phosphotransferase subunit DhaK [EC:2.7.1.121]
Metabolism	Lipid metabolism	00561 Glycerolipid metabolism [PATH:ko00561]	gene:MSMEG_2122; K05879 dhaL; phosphoenolpyruvate---glycerone phosphotransferase subunit DhaL [EC:2.7.1.121]
Metabolism	Lipid metabolism	00561 Glycerolipid metabolism [PATH:ko00561]	gene:MSMEG_6229; K00864 glpK, GK; glycerol kinase [EC:2.7.1.30]
Metabolism	Lipid metabolism	00561 Glycerolipid metabolism [PATH:ko00561]	gene:MSMEG_6756; K00864 glpK, GK; glycerol kinase [EC:2.7.1.30]
Metabolism	Lipid metabolism	00561 Glycerolipid metabolism [PATH:ko00561]	gene:MSMEG_6759; K00864 glpK, GK; glycerol kinase [EC:2.7.1.30]
Metabolism	Lipid metabolism	00561 Glycerolipid metabolism [PATH:ko00561]	gene:MSMEG_4703; K00631 plsB; glycerol-3-phosphate O-acyltransferase [EC:2.3.1.15]
Metabolism	Lipid metabolism	00561 Glycerolipid metabolism [PATH:ko00561]	gene:MSMEG_4248; K00655 plsC; 1-acyl-sn-glycerol-3-phosphate acyltransferase [EC:2.3.1.51]
Metabolism	Lipid metabolism	00561 Glycerolipid metabolism [PATH:ko00561]	gene:MSMEG_4335; K07029 dagK; diacylglycerol kinase (ATP) [EC:2.7.1.107]
Metabolism	Lipid metabolism	00561 Glycerolipid metabolism [PATH:ko00561]	gene:MSMEG_2078; K18851 fbp; diacylglycerol O-acyltransferase / trehalose O-mycolyltransferase [EC:2.3.1.20 2.3.1.122]
Metabolism	Lipid metabolism	00561 Glycerolipid metabolism [PATH:ko00561]	gene:MSMEG_3580; K18851 fbp; diacylglycerol O-acyltransferase / trehalose O-mycolyltransferase [EC:2.3.1.20 2.3.1.122]
Metabolism	Lipid metabolism	00561 Glycerolipid metabolism [PATH:ko00561]	gene:MSMEG_6398; K18851 fbp; diacylglycerol O-acyltransferase / trehalose O-mycolyltransferase [EC:2.3.1.20 2.3.1.122]
Metabolism	Lipid metabolism	00561 Glycerolipid metabolism [PATH:ko00561]	gene:MSMEG_6399; K18851 fbp; diacylglycerol O-acyltransferase / trehalose O-mycolyltransferase [EC:2.3.1.20 2.3.1.122]
Metabolism	Lipid metabolism	00561 Glycerolipid metabolism [PATH:ko00561]	gene:MSMEG_6583; K18851 fbp; diacylglycerol O-acyltransferase / trehalose O-mycolyltransferase [EC:2.3.1.20 2.3.1.122]
Metabolism	Lipid metabolism	00561 Glycerolipid metabolism [PATH:ko00561]	gene:MSMEG_0514; K07406 melA; alpha-galactosidase [EC:3.2.1.22]
Metabolism	Lipid metabolism	00561 Glycerolipid metabolism [PATH:ko00561]	gene:MSMEG_6239; K00086 dhaT; 1,3-propanediol dehydrogenase [EC:1.1.1.202]
Metabolism	Lipid metabolism	00564 Glycerophospholipid metabolism [PATH:ko00564]	gene:MSMEG_1140; K00057 gpsA; glycerol-3-phosphate dehydrogenase (NAD(P)) [EC:1.1.1.94]
Metabolism	Lipid metabolism	00564 Glycerophospholipid metabolism [PATH:ko00564]	gene:MSMEG_2393; K00057 gpsA; glycerol-3-phosphate dehydrogenase (NAD(P)) [EC:1.1.1.94]
Metabolism	Lipid metabolism	00564 Glycerophospholipid metabolism [PATH:ko00564]	gene:MSMEG_1736; K00111 glpA, glpD; glycerol-3-phosphate dehydrogenase [EC:1.1.5.3]
Metabolism	Lipid metabolism	00564 Glycerophospholipid metabolism [PATH:ko00564]	gene:MSMEG_4332; K00111 glpA, glpD; glycerol-3-phosphate dehydrogenase [EC:1.1.5.3]
Metabolism	Lipid metabolism	00564 Glycerophospholipid metabolism [PATH:ko00564]	gene:MSMEG_6761; K00111 glpA, glpD; glycerol-3-phosphate dehydrogenase [EC:1.1.5.3]
Metabolism	Lipid metabolism	00564 Glycerophospholipid metabolism [PATH:ko00564]	gene:MSMEG_4703; K00631 plsB; glycerol-3-phosphate O-acyltransferase [EC:2.3.1.15]
Metabolism	Lipid metabolism	00564 Glycerophospholipid metabolism [PATH:ko00564]	gene:MSMEG_4248; K00655 plsC; 1-acyl-sn-glycerol-3-phosphate acyltransferase [EC:2.3.1.51]
Metabolism	Lipid metabolism	00564 Glycerophospholipid metabolism [PATH:ko00564]	gene:MSMEG_4335; K07029 dagK; diacylglycerol kinase (ATP) [EC:2.7.1.107]
Metabolism	Lipid metabolism	00564 Glycerophospholipid metabolism [PATH:ko00564]	gene:MSMEG_6423; K01126 E3.1.4.46, glpQ, ugpQ; glycerophosphoryl diester phosphodiesterase [EC:3.1.4.46]
Metabolism	Lipid metabolism	00564 Glycerophospholipid metabolism [PATH:ko00564]	gene:MSMEG_1553; K03735 eutB; ethanolamine ammonia-lyase large subunit [EC:4.3.1.7]
Metabolism	Lipid metabolism	00564 Glycerophospholipid metabolism [PATH:ko00564]	gene:MSMEG_1554; K03736 eutC; ethanolamine ammonia-lyase small subunit [EC:4.3.1.7]
Metabolism	Lipid metabolism	00564 Glycerophospholipid metabolism [PATH:ko00564]	gene:MSMEG_2543; K00981 E2.7.7.41, CDS1, CDS2, cdsA; phosphatidate cytidylyltransferase [EC:2.7.7.41]
Metabolism	Lipid metabolism	00564 Glycerophospholipid metabolism [PATH:ko00564]	gene:MSMEG_0860; K17103 CHO1, pssA; CDP-diacylglycerol---serine O-phosphatidyltransferase [EC:2.7.8.8]
Metabolism	Lipid metabolism	00564 Glycerophospholipid metabolism [PATH:ko00564]	gene:MSMEG_0861; K01613 psd, PISD; phosphatidylserine decarboxylase [EC:4.1.1.65]
Metabolism	Lipid metabolism	00564 Glycerophospholipid metabolism [PATH:ko00564]	gene:MSMEG_2692; K00995 pgsA, PGS1; CDP-diacylglycerol---glycerol-3-phosphate 3-phosphatidyltransferase [EC:2.7.8.5]
Metabolism	Lipid metabolism	00564 Glycerophospholipid metabolism [PATH:ko00564]	gene:MSMEG_2933; K00995 pgsA, PGS1; CDP-diacylglycerol---glycerol-3-phosphate 3-phosphatidyltransferase [EC:2.7.8.5]
Metabolism	Lipid metabolism	00564 Glycerophospholipid metabolism [PATH:ko00564]	gene:MSMEG_3652; K08744 CRLS; cardiolipin synthase (CMP-forming) [EC:2.7.8.41]
Metabolism	Lipid metabolism	00565 Ether lipid metabolism [PATH:ko00565]	gene:MSMEG_4334; K00803 AGPS, agpS; alkyldihydroxyacetonephosphate synthase [EC:2.5.1.26]
Metabolism	Lipid metabolism	00600 Sphingolipid metabolism [PATH:ko00600]	gene:MSMEG_1228; K01130 E3.1.6.1, aslA; arylsulfatase [EC:3.1.6.1]
Metabolism	Lipid metabolism	00600 Sphingolipid metabolism [PATH:ko00600]	gene:MSMEG_1451; K01130 E3.1.6.1, aslA; arylsulfatase [EC:3.1.6.1]
Metabolism	Lipid metabolism	00600 Sphingolipid metabolism [PATH:ko00600]	gene:MSMEG_0514; K07406 melA; alpha-galactosidase [EC:3.2.1.22]
Metabolism	Lipid metabolism	00590 Arachidonic acid metabolism [PATH:ko00590]	gene:MSMEG_5837; K00432 gpx; glutathione peroxidase [EC:1.11.1.9]
Metabolism	Lipid metabolism	00591 Linoleic acid metabolism [PATH:ko00591]	gene:MSMEG_1886; K00508 E1.14.19.3; linoleoyl-CoA desaturase [EC:1.14.19.3]
Metabolism	Lipid metabolism	00592 alpha-Linolenic acid metabolism [PATH:ko00592]	gene:MSMEG_4474; K00232 E1.3.3.6, ACOX1, ACOX3; acyl-CoA oxidase [EC:1.3.3.6]
Metabolism	Lipid metabolism	00592 alpha-Linolenic acid metabolism [PATH:ko00592]	gene:MSMEG_3012; K00632 fadA, fadI; acetyl-CoA acyltransferase [EC:2.3.1.16]
Metabolism	Lipid metabolism	00592 alpha-Linolenic acid metabolism [PATH:ko00592]	gene:MSMEG_4833; K00632 fadA, fadI; acetyl-CoA acyltransferase [EC:2.3.1.16]
Metabolism	Lipid metabolism	00592 alpha-Linolenic acid metabolism [PATH:ko00592]	gene:MSMEG_5199; K00632 fadA, fadI; acetyl-CoA acyltransferase [EC:2.3.1.16]
Metabolism	Lipid metabolism	01040 Biosynthesis of unsaturated fatty acids [PATH:ko01040]	gene:MSMEG_0269; K00059 fabG; 3-oxoacyl-[acyl-carrier protein] reductase [EC:1.1.1.100]
Metabolism	Lipid metabolism	01040 Biosynthesis of unsaturated fatty acids [PATH:ko01040]	gene:MSMEG_0372; K00059 fabG; 3-oxoacyl-[acyl-carrier protein] reductase [EC:1.1.1.100]
Metabolism	Lipid metabolism	01040 Biosynthesis of unsaturated fatty acids [PATH:ko01040]	gene:MSMEG_0655; K00059 fabG; 3-oxoacyl-[acyl-carrier protein] reductase [EC:1.1.1.100]
Metabolism	Lipid metabolism	01040 Biosynthesis of unsaturated fatty acids [PATH:ko01040]	gene:MSMEG_0715; K00059 fabG; 3-oxoacyl-[acyl-carrier protein] reductase [EC:1.1.1.100]
Metabolism	Lipid metabolism	01040 Biosynthesis of unsaturated fatty acids [PATH:ko01040]	gene:MSMEG_0779; K00059 fabG; 3-oxoacyl-[acyl-carrier protein] reductase [EC:1.1.1.100]
Metabolism	Lipid metabolism	01040 Biosynthesis of unsaturated fatty acids [PATH:ko01040]	gene:MSMEG_1157; K00059 fabG; 3-oxoacyl-[acyl-carrier protein] reductase [EC:1.1.1.100]
Metabolism	Lipid metabolism	01040 Biosynthesis of unsaturated fatty acids [PATH:ko01040]	gene:MSMEG_2206; K00059 fabG; 3-oxoacyl-[acyl-carrier protein] reductase [EC:1.1.1.100]
Metabolism	Lipid metabolism	01040 Biosynthesis of unsaturated fatty acids [PATH:ko01040]	gene:MSMEG_2536; K00059 fabG; 3-oxoacyl-[acyl-carrier protein] reductase [EC:1.1.1.100]
Metabolism	Lipid metabolism	01040 Biosynthesis of unsaturated fatty acids [PATH:ko01040]	gene:MSMEG_3823; K00059 fabG; 3-oxoacyl-[acyl-carrier protein] reductase [EC:1.1.1.100]
Metabolism	Lipid metabolism	01040 Biosynthesis of unsaturated fatty acids [PATH:ko01040]	gene:MSMEG_4055; K00059 fabG; 3-oxoacyl-[acyl-carrier protein] reductase [EC:1.1.1.100]
Metabolism	Lipid metabolism	01040 Biosynthesis of unsaturated fatty acids [PATH:ko01040]	gene:MSMEG_4163; K00059 fabG; 3-oxoacyl-[acyl-carrier protein] reductase [EC:1.1.1.100]
Metabolism	Lipid metabolism	01040 Biosynthesis of unsaturated fatty acids [PATH:ko01040]	gene:MSMEG_4169; K00059 fabG; 3-oxoacyl-[acyl-carrier protein] reductase [EC:1.1.1.100]
Metabolism	Lipid metabolism	01040 Biosynthesis of unsaturated fatty acids [PATH:ko01040]	gene:MSMEG_4835; K00059 fabG; 3-oxoacyl-[acyl-carrier protein] reductase [EC:1.1.1.100]
Metabolism	Lipid metabolism	01040 Biosynthesis of unsaturated fatty acids [PATH:ko01040]	gene:MSMEG_5300; K00059 fabG; 3-oxoacyl-[acyl-carrier protein] reductase [EC:1.1.1.100]
Metabolism	Lipid metabolism	01040 Biosynthesis of unsaturated fatty acids [PATH:ko01040]	gene:MSMEG_5858; K00059 fabG; 3-oxoacyl-[acyl-carrier protein] reductase [EC:1.1.1.100]
Metabolism	Lipid metabolism	01040 Biosynthesis of unsaturated fatty acids [PATH:ko01040]	gene:MSMEG_5903; K00059 fabG; 3-oxoacyl-[acyl-carrier protein] reductase [EC:1.1.1.100]
Metabolism	Lipid metabolism	01040 Biosynthesis of unsaturated fatty acids [PATH:ko01040]	gene:MSMEG_6011; K00059 fabG; 3-oxoacyl-[acyl-carrier protein] reductase [EC:1.1.1.100]
Metabolism	Lipid metabolism	01040 Biosynthesis of unsaturated fatty acids [PATH:ko01040]	gene:MSMEG_5773; K03921 FAB2, SSI2, desA1; acyl-[acyl-carrier-protein] desaturase [EC:1.14.19.2 1.14.19.11 1.14.19.26]
Metabolism	Lipid metabolism	01040 Biosynthesis of unsaturated fatty acids [PATH:ko01040]	gene:MSMEG_5248; K03922 desA2; acyl-[acyl-carrier-protein] desaturase [EC:1.14.19.2]
Metabolism	Lipid metabolism	01040 Biosynthesis of unsaturated fatty acids [PATH:ko01040]	gene:MSMEG_4474; K00232 E1.3.3.6, ACOX1, ACOX3; acyl-CoA oxidase [EC:1.3.3.6]
Metabolism	Lipid metabolism	01040 Biosynthesis of unsaturated fatty acids [PATH:ko01040]	gene:MSMEG_5720; K01782 fadJ; 3-hydroxyacyl-CoA dehydrogenase / enoyl-CoA hydratase / 3-hydroxybutyryl-CoA epimerase [EC:1.1.1.35 4.2.1.17 5.1.2.3]
Metabolism	Lipid metabolism	01040 Biosynthesis of unsaturated fatty acids [PATH:ko01040]	gene:MSMEG_2938; K10805 tesB; acyl-CoA thioesterase II [EC:3.1.2.-]
Metabolism	Lipid metabolism	01040 Biosynthesis of unsaturated fatty acids [PATH:ko01040]	gene:MSMEG_3228; K10805 tesB; acyl-CoA thioesterase II [EC:3.1.2.-]
Metabolism	Nucleotide metabolism	00230 Purine metabolism [PATH:ko00230]	gene:MSMEG_3745; K01515 nudF; ADP-ribose pyrophosphatase [EC:3.6.1.13]
Metabolism	Nucleotide metabolism	00230 Purine metabolism [PATH:ko00230]	gene:MSMEG_2136; K01835 pgm; phosphoglucomutase [EC:5.4.2.2]
Metabolism	Nucleotide metabolism	00230 Purine metabolism [PATH:ko00230]	gene:MSMEG_5427; K00948 PRPS, prsA; ribose-phosphate pyrophosphokinase [EC:2.7.6.1]
Metabolism	Nucleotide metabolism	00230 Purine metabolism [PATH:ko00230]	gene:MSMEG_5800; K00764 purF, PPAT; amidophosphoribosyltransferase [EC:2.4.2.14]
Metabolism	Nucleotide metabolism	00230 Purine metabolism [PATH:ko00230]	gene:MSMEG_5852; K01945 purD; phosphoribosylamine---glycine ligase [EC:6.3.4.13]
Metabolism	Nucleotide metabolism	00230 Purine metabolism [PATH:ko00230]	gene:MSMEG_5516; K11175 purN; phosphoribosylglycinamide formyltransferase 1 [EC:2.1.2.2]
Metabolism	Nucleotide metabolism	00230 Purine metabolism [PATH:ko00230]	gene:MSMEG_0766; K08289 purT; phosphoribosylglycinamide formyltransferase 2 [EC:2.1.2.2]
Metabolism	Nucleotide metabolism	00230 Purine metabolism [PATH:ko00230]	gene:MSMEG_5274; K08289 purT; phosphoribosylglycinamide formyltransferase 2 [EC:2.1.2.2]
Metabolism	Nucleotide metabolism	00230 Purine metabolism [PATH:ko00230]	gene:MSMEG_5824; K01952 purL, PFAS; phosphoribosylformylglycinamidine synthase [EC:6.3.5.3]
Metabolism	Nucleotide metabolism	00230 Purine metabolism [PATH:ko00230]	gene:MSMEG_5831; K01952 purL, PFAS; phosphoribosylformylglycinamidine synthase [EC:6.3.5.3]
Metabolism	Nucleotide metabolism	00230 Purine metabolism [PATH:ko00230]	gene:MSMEG_5832; K01952 purL, PFAS; phosphoribosylformylglycinamidine synthase [EC:6.3.5.3]
Metabolism	Nucleotide metabolism	00230 Purine metabolism [PATH:ko00230]	gene:MSMEG_5798; K01933 purM; phosphoribosylformylglycinamidine cyclo-ligase [EC:6.3.3.1]
Metabolism	Nucleotide metabolism	00230 Purine metabolism [PATH:ko00230]	gene:MSMEG_1819; K01589 purK; 5-(carboxyamino)imidazole ribonucleotide synthase [EC:6.3.4.18]
Metabolism	Nucleotide metabolism	00230 Purine metabolism [PATH:ko00230]	gene:MSMEG_1820; K01588 purE; 5-(carboxyamino)imidazole ribonucleotide mutase [EC:5.4.99.18]
Metabolism	Nucleotide metabolism	00230 Purine metabolism [PATH:ko00230]	gene:MSMEG_5841; K01923 purC; phosphoribosylaminoimidazole-succinocarboxamide synthase [EC:6.3.2.6]
Metabolism	Nucleotide metabolism	00230 Purine metabolism [PATH:ko00230]	gene:MSMEG_5847; K01756 purB, ADSL; adenylosuccinate lyase [EC:4.3.2.2]
Metabolism	Nucleotide metabolism	00230 Purine metabolism [PATH:ko00230]	gene:MSMEG_5515; K00602 purH; phosphoribosylaminoimidazolecarboxamide formyltransferase / IMP cyclohydrolase [EC:2.1.2.3 3.5.4.10]
Metabolism	Nucleotide metabolism	00230 Purine metabolism [PATH:ko00230]	gene:MSMEG_2964; K00759 APRT, apt; adenine phosphoribosyltransferase [EC:2.4.2.7]
Metabolism	Nucleotide metabolism	00230 Purine metabolism [PATH:ko00230]	gene:MSMEG_6820; K03787 surE; 5'-nucleotidase [EC:3.1.3.5]
Metabolism	Nucleotide metabolism	00230 Purine metabolism [PATH:ko00230]	gene:MSMEG_1701; K03783 punA, PNP; purine-nucleoside phosphorylase [EC:2.4.2.1]
Metabolism	Nucleotide metabolism	00230 Purine metabolism [PATH:ko00230]	gene:MSMEG_6110; K00760 hprT, hpt, HPRT1; hypoxanthine phosphoribosyltransferase [EC:2.4.2.8]
Metabolism	Nucleotide metabolism	00230 Purine metabolism [PATH:ko00230]	gene:MSMEG_1602; K00088 IMPDH, guaB; IMP dehydrogenase [EC:1.1.1.205]
Metabolism	Nucleotide metabolism	00230 Purine metabolism [PATH:ko00230]	gene:MSMEG_1603; K00088 IMPDH, guaB; IMP dehydrogenase [EC:1.1.1.205]
Metabolism	Nucleotide metabolism	00230 Purine metabolism [PATH:ko00230]	gene:MSMEG_3634; K00088 IMPDH, guaB; IMP dehydrogenase [EC:1.1.1.205]
Metabolism	Nucleotide metabolism	00230 Purine metabolism [PATH:ko00230]	gene:MSMEG_4627; K00940 ndk, NME; nucleoside-diphosphate kinase [EC:2.7.4.6]
Metabolism	Nucleotide metabolism	00230 Purine metabolism [PATH:ko00230]	gene:MSMEG_4899; K02428 rdgB; XTP/dITP diphosphohydrolase [EC:3.6.1.66]
Metabolism	Nucleotide metabolism	00230 Purine metabolism [PATH:ko00230]	gene:MSMEG_5422; K02428 rdgB; XTP/dITP diphosphohydrolase [EC:3.6.1.66]
Metabolism	Nucleotide metabolism	00230 Purine metabolism [PATH:ko00230]	gene:MSMEG_0684; K11177 yagR; xanthine dehydrogenase YagR molybdenum-binding subunit [EC:1.17.1.4]
Metabolism	Nucleotide metabolism	00230 Purine metabolism [PATH:ko00230]	gene:MSMEG_0870; K11177 yagR; xanthine dehydrogenase YagR molybdenum-binding subunit [EC:1.17.1.4]
Metabolism	Nucleotide metabolism	00230 Purine metabolism [PATH:ko00230]	gene:MSMEG_0685; K11178 yagS; xanthine dehydrogenase YagS FAD-binding subunit [EC:1.17.1.4]
Metabolism	Nucleotide metabolism	00230 Purine metabolism [PATH:ko00230]	gene:MSMEG_0871; K11178 yagS; xanthine dehydrogenase YagS FAD-binding subunit [EC:1.17.1.4]
Metabolism	Nucleotide metabolism	00230 Purine metabolism [PATH:ko00230]	gene:MSMEG_0686; K13483 yagT; xanthine dehydrogenase YagT iron-sulfur-binding subunit
Metabolism	Nucleotide metabolism	00230 Purine metabolism [PATH:ko00230]	gene:MSMEG_0872; K13483 yagT; xanthine dehydrogenase YagT iron-sulfur-binding subunit
Metabolism	Nucleotide metabolism	00230 Purine metabolism [PATH:ko00230]	gene:MSMEG_1610; K01951 guaA, GMPS; GMP synthase (glutamine-hydrolysing) [EC:6.3.5.2]
Metabolism	Nucleotide metabolism	00230 Purine metabolism [PATH:ko00230]	gene:MSMEG_1298; K01487 E3.5.4.3, guaD; guanine deaminase [EC:3.5.4.3]
Metabolism	Nucleotide metabolism	00230 Purine metabolism [PATH:ko00230]	gene:MSMEG_3051; K00942 E2.7.4.8, gmk; guanylate kinase [EC:2.7.4.8]
Metabolism	Nucleotide metabolism	00230 Purine metabolism [PATH:ko00230]	gene:MSMEG_0154; K00873 PK, pyk; pyruvate kinase [EC:2.7.1.40]
Metabolism	Nucleotide metabolism	00230 Purine metabolism [PATH:ko00230]	gene:MSMEG_3227; K00873 PK, pyk; pyruvate kinase [EC:2.7.1.40]
Metabolism	Nucleotide metabolism	00230 Purine metabolism [PATH:ko00230]	gene:MSMEG_1019; K00525 E1.17.4.1A, nrdA, nrdE; ribonucleoside-diphosphate reductase alpha chain [EC:1.17.4.1]
Metabolism	Nucleotide metabolism	00230 Purine metabolism [PATH:ko00230]	gene:MSMEG_2299; K00525 E1.17.4.1A, nrdA, nrdE; ribonucleoside-diphosphate reductase alpha chain [EC:1.17.4.1]
Metabolism	Nucleotide metabolism	00230 Purine metabolism [PATH:ko00230]	gene:MSMEG_0358; K00526 E1.17.4.1B, nrdB, nrdF; ribonucleoside-diphosphate reductase beta chain [EC:1.17.4.1]
Metabolism	Nucleotide metabolism	00230 Purine metabolism [PATH:ko00230]	gene:MSMEG_1033; K00526 E1.17.4.1B, nrdB, nrdF; ribonucleoside-diphosphate reductase beta chain [EC:1.17.4.1]
Metabolism	Nucleotide metabolism	00230 Purine metabolism [PATH:ko00230]	gene:MSMEG_2313; K00526 E1.17.4.1B, nrdB, nrdF; ribonucleoside-diphosphate reductase beta chain [EC:1.17.4.1]
Metabolism	Nucleotide metabolism	00230 Purine metabolism [PATH:ko00230]	gene:MSMEG_4483; K01129 dgt; dGTPase [EC:3.1.5.1]
Metabolism	Nucleotide metabolism	00230 Purine metabolism [PATH:ko00230]	gene:MSMEG_1524; K03040 rpoA; DNA-directed RNA polymerase subunit alpha [EC:2.7.7.6]
Metabolism	Nucleotide metabolism	00230 Purine metabolism [PATH:ko00230]	gene:MSMEG_1367; K03043 rpoB; DNA-directed RNA polymerase subunit beta [EC:2.7.7.6]
Metabolism	Nucleotide metabolism	00230 Purine metabolism [PATH:ko00230]	gene:MSMEG_1368; K03046 rpoC; DNA-directed RNA polymerase subunit beta' [EC:2.7.7.6]
Metabolism	Nucleotide metabolism	00230 Purine metabolism [PATH:ko00230]	gene:MSMEG_3053; K03060 rpoZ; DNA-directed RNA polymerase subunit omega [EC:2.7.7.6]
Metabolism	Nucleotide metabolism	00230 Purine metabolism [PATH:ko00230]	gene:MSMEG_3839; K02335 polA; DNA polymerase I [EC:2.7.7.7]
Metabolism	Nucleotide metabolism	00230 Purine metabolism [PATH:ko00230]	gene:MSMEG_3178; K02337 dnaE; DNA polymerase III subunit alpha [EC:2.7.7.7]
Metabolism	Nucleotide metabolism	00230 Purine metabolism [PATH:ko00230]	gene:MSMEG_0001; K02338 dnaN; DNA polymerase III subunit beta [EC:2.7.7.7]
Metabolism	Nucleotide metabolism	00230 Purine metabolism [PATH:ko00230]	gene:MSMEG_6285; K02343 dnaX; DNA polymerase III subunit gamma/tau [EC:2.7.7.7]
Metabolism	Nucleotide metabolism	00230 Purine metabolism [PATH:ko00230]	gene:MSMEG_4572; K02340 holA; DNA polymerase III subunit delta [EC:2.7.7.7]
Metabolism	Nucleotide metabolism	00230 Purine metabolism [PATH:ko00230]	gene:MSMEG_6153; K02341 holB; DNA polymerase III subunit delta' [EC:2.7.7.7]
Metabolism	Nucleotide metabolism	00230 Purine metabolism [PATH:ko00230]	gene:MSMEG_4259; K02342 dnaQ; DNA polymerase III subunit epsilon [EC:2.7.7.7]
Metabolism	Nucleotide metabolism	00230 Purine metabolism [PATH:ko00230]	gene:MSMEG_6275; K02342 dnaQ; DNA polymerase III subunit epsilon [EC:2.7.7.7]
Metabolism	Nucleotide metabolism	00230 Purine metabolism [PATH:ko00230]	gene:MSMEG_0939; K01524 ppx-gppA; exopolyphosphatase / guanosine-5'-triphosphate,3'-diphosphate pyrophosphatase [EC:3.6.1.11 3.6.1.40]
Metabolism	Nucleotide metabolism	00230 Purine metabolism [PATH:ko00230]	gene:MSMEG_5413; K01524 ppx-gppA; exopolyphosphatase / guanosine-5'-triphosphate,3'-diphosphate pyrophosphatase [EC:3.6.1.11 3.6.1.40]
Metabolism	Nucleotide metabolism	00230 Purine metabolism [PATH:ko00230]	gene:MSMEG_2965; K00951 relA; GTP pyrophosphokinase [EC:2.7.6.5]
Metabolism	Nucleotide metabolism	00230 Purine metabolism [PATH:ko00230]	gene:MSMEG_0228; K01768 E4.6.1.1; adenylate cyclase [EC:4.6.1.1]
Metabolism	Nucleotide metabolism	00230 Purine metabolism [PATH:ko00230]	gene:MSMEG_3780; K01768 E4.6.1.1; adenylate cyclase [EC:4.6.1.1]
Metabolism	Nucleotide metabolism	00230 Purine metabolism [PATH:ko00230]	gene:MSMEG_4924; K01768 E4.6.1.1; adenylate cyclase [EC:4.6.1.1]
Metabolism	Nucleotide metabolism	00230 Purine metabolism [PATH:ko00230]	gene:MSMEG_5018; K01768 E4.6.1.1; adenylate cyclase [EC:4.6.1.1]
Metabolism	Nucleotide metabolism	00230 Purine metabolism [PATH:ko00230]	gene:MSMEG_6154; K01768 E4.6.1.1; adenylate cyclase [EC:4.6.1.1]
Metabolism	Nucleotide metabolism	00230 Purine metabolism [PATH:ko00230]	gene:MSMEG_0759; K01939 purA, ADSS; adenylosuccinate synthase [EC:6.3.4.4]
Metabolism	Nucleotide metabolism	00230 Purine metabolism [PATH:ko00230]	gene:MSMEG_4270; K00856 E2.7.1.20, ADK; adenosine kinase [EC:2.7.1.20]
Metabolism	Nucleotide metabolism	00230 Purine metabolism [PATH:ko00230]	gene:MSMEG_1676; K01488 add, ADA; adenosine deaminase [EC:3.5.4.4]
Metabolism	Nucleotide metabolism	00230 Purine metabolism [PATH:ko00230]	gene:MSMEG_4135; K06966 ppnN; pyrimidine/purine-5'-nucleotide nucleosidase [EC:3.2.2.10 3.2.2.-]
Metabolism	Nucleotide metabolism	00230 Purine metabolism [PATH:ko00230]	gene:MSMEG_5087; K06966 ppnN; pyrimidine/purine-5'-nucleotide nucleosidase [EC:3.2.2.10 3.2.2.-]
Metabolism	Nucleotide metabolism	00230 Purine metabolism [PATH:ko00230]	gene:MSMEG_1484; K00939 adk, AK; adenylate kinase [EC:2.7.4.3]
Metabolism	Nucleotide metabolism	00230 Purine metabolism [PATH:ko00230]	gene:MSMEG_2656; K00962 pnp, PNPT1; polyribonucleotide nucleotidyltransferase [EC:2.7.7.8]
Metabolism	Nucleotide metabolism	00230 Purine metabolism [PATH:ko00230]	gene:MSMEG_2932; K19710 E2.7.7.53; ATP adenylyltransferase [EC:2.7.7.53]
Metabolism	Nucleotide metabolism	00230 Purine metabolism [PATH:ko00230]	gene:MSMEG_4978; K00955 cysNC; bifunctional enzyme CysN/CysC [EC:2.7.7.4 2.7.1.25]
Metabolism	Nucleotide metabolism	00230 Purine metabolism [PATH:ko00230]	gene:MSMEG_4979; K00957 cysD; sulfate adenylyltransferase subunit 2 [EC:2.7.7.4]
Metabolism	Nucleotide metabolism	00230 Purine metabolism [PATH:ko00230]	gene:MSMEG_1296; K00365 uaZ; urate oxidase [EC:1.7.3.3]
Metabolism	Nucleotide metabolism	00230 Purine metabolism [PATH:ko00230]	gene:MSMEG_1295; K07127 uraH, pucM, hiuH; 5-hydroxyisourate hydrolase [EC:3.5.2.17]
Metabolism	Nucleotide metabolism	00230 Purine metabolism [PATH:ko00230]	gene:MSMEG_1294; K16840 hpxQ; 2-oxo-4-hydroxy-4-carboxy-5-ureidoimidazoline decarboxylase [EC:4.1.1.97]
Metabolism	Nucleotide metabolism	00230 Purine metabolism [PATH:ko00230]	gene:MSMEG_5729; K16841 hpxA; allantoin racemase [EC:5.1.99.3]
Metabolism	Nucleotide metabolism	00230 Purine metabolism [PATH:ko00230]	gene:MSMEG_5727; K01477 alc, ALLC; allantoicase [EC:3.5.3.4]
Metabolism	Nucleotide metabolism	00230 Purine metabolism [PATH:ko00230]	gene:MSMEG_1094; K01428 ureC; urease subunit alpha [EC:3.5.1.5]
Metabolism	Nucleotide metabolism	00230 Purine metabolism [PATH:ko00230]	gene:MSMEG_3625; K01428 ureC; urease subunit alpha [EC:3.5.1.5]
Metabolism	Nucleotide metabolism	00230 Purine metabolism [PATH:ko00230]	gene:MSMEG_3626; K01429 ureB; urease subunit beta [EC:3.5.1.5]
Metabolism	Nucleotide metabolism	00230 Purine metabolism [PATH:ko00230]	gene:MSMEG_3627; K01430 ureA; urease subunit gamma [EC:3.5.1.5]
Metabolism	Nucleotide metabolism	00230 Purine metabolism [PATH:ko00230]	gene:MSMEG_1093; K14048 ureAB; urease subunit gamma/beta [EC:3.5.1.5]
Metabolism	Nucleotide metabolism	00240 Pyrimidine metabolism [PATH:ko00240]	gene:MSMEG_3047; K01955 carB, CPA2; carbamoyl-phosphate synthase large subunit [EC:6.3.5.5]
Metabolism	Nucleotide metabolism	00240 Pyrimidine metabolism [PATH:ko00240]	gene:MSMEG_3046; K01956 carA, CPA1; carbamoyl-phosphate synthase small subunit [EC:6.3.5.5]
Metabolism	Nucleotide metabolism	00240 Pyrimidine metabolism [PATH:ko00240]	gene:MSMEG_3043; K00609 pyrB, PYR2; aspartate carbamoyltransferase catalytic subunit [EC:2.1.3.2]
Metabolism	Nucleotide metabolism	00240 Pyrimidine metabolism [PATH:ko00240]	gene:MSMEG_3044; K01465 URA4, pyrC; dihydroorotase [EC:3.5.2.3]
Metabolism	Nucleotide metabolism	00240 Pyrimidine metabolism [PATH:ko00240]	gene:MSMEG_4198; K00254 DHODH, pyrD; dihydroorotate dehydrogenase [EC:1.3.5.2]
Metabolism	Nucleotide metabolism	00240 Pyrimidine metabolism [PATH:ko00240]	gene:MSMEG_6520; K00762 pyrE; orotate phosphoribosyltransferase [EC:2.4.2.10]
Metabolism	Nucleotide metabolism	00240 Pyrimidine metabolism [PATH:ko00240]	gene:MSMEG_3048; K01591 pyrF; orotidine-5'-phosphate decarboxylase [EC:4.1.1.23]
Metabolism	Nucleotide metabolism	00240 Pyrimidine metabolism [PATH:ko00240]	gene:MSMEG_2540; K09903 pyrH; uridylate kinase [EC:2.7.4.22]
Metabolism	Nucleotide metabolism	00240 Pyrimidine metabolism [PATH:ko00240]	gene:MSMEG_4627; K00940 ndk, NME; nucleoside-diphosphate kinase [EC:2.7.4.6]
Metabolism	Nucleotide metabolism	00240 Pyrimidine metabolism [PATH:ko00240]	gene:MSMEG_2656; K00962 pnp, PNPT1; polyribonucleotide nucleotidyltransferase [EC:2.7.7.8]
Metabolism	Nucleotide metabolism	00240 Pyrimidine metabolism [PATH:ko00240]	gene:MSMEG_3746; K01937 pyrG, CTPS; CTP synthase [EC:6.3.4.2]
Metabolism	Nucleotide metabolism	00240 Pyrimidine metabolism [PATH:ko00240]	gene:MSMEG_3739; K00945 cmk; CMP/dCMP kinase [EC:2.7.4.25]
Metabolism	Nucleotide metabolism	00240 Pyrimidine metabolism [PATH:ko00240]	gene:MSMEG_1524; K03040 rpoA; DNA-directed RNA polymerase subunit alpha [EC:2.7.7.6]
Metabolism	Nucleotide metabolism	00240 Pyrimidine metabolism [PATH:ko00240]	gene:MSMEG_1367; K03043 rpoB; DNA-directed RNA polymerase subunit beta [EC:2.7.7.6]
Metabolism	Nucleotide metabolism	00240 Pyrimidine metabolism [PATH:ko00240]	gene:MSMEG_1368; K03046 rpoC; DNA-directed RNA polymerase subunit beta' [EC:2.7.7.6]
Metabolism	Nucleotide metabolism	00240 Pyrimidine metabolism [PATH:ko00240]	gene:MSMEG_3053; K03060 rpoZ; DNA-directed RNA polymerase subunit omega [EC:2.7.7.6]
Metabolism	Nucleotide metabolism	00240 Pyrimidine metabolism [PATH:ko00240]	gene:MSMEG_3839; K02335 polA; DNA polymerase I [EC:2.7.7.7]
Metabolism	Nucleotide metabolism	00240 Pyrimidine metabolism [PATH:ko00240]	gene:MSMEG_3178; K02337 dnaE; DNA polymerase III subunit alpha [EC:2.7.7.7]
Metabolism	Nucleotide metabolism	00240 Pyrimidine metabolism [PATH:ko00240]	gene:MSMEG_0001; K02338 dnaN; DNA polymerase III subunit beta [EC:2.7.7.7]
Metabolism	Nucleotide metabolism	00240 Pyrimidine metabolism [PATH:ko00240]	gene:MSMEG_6285; K02343 dnaX; DNA polymerase III subunit gamma/tau [EC:2.7.7.7]
Metabolism	Nucleotide metabolism	00240 Pyrimidine metabolism [PATH:ko00240]	gene:MSMEG_4572; K02340 holA; DNA polymerase III subunit delta [EC:2.7.7.7]
Metabolism	Nucleotide metabolism	00240 Pyrimidine metabolism [PATH:ko00240]	gene:MSMEG_6153; K02341 holB; DNA polymerase III subunit delta' [EC:2.7.7.7]
Metabolism	Nucleotide metabolism	00240 Pyrimidine metabolism [PATH:ko00240]	gene:MSMEG_4259; K02342 dnaQ; DNA polymerase III subunit epsilon [EC:2.7.7.7]
Metabolism	Nucleotide metabolism	00240 Pyrimidine metabolism [PATH:ko00240]	gene:MSMEG_6275; K02342 dnaQ; DNA polymerase III subunit epsilon [EC:2.7.7.7]
Metabolism	Nucleotide metabolism	00240 Pyrimidine metabolism [PATH:ko00240]	gene:MSMEG_0678; K01494 dcd; dCTP deaminase [EC:3.5.4.13]
Metabolism	Nucleotide metabolism	00240 Pyrimidine metabolism [PATH:ko00240]	gene:MSMEG_6820; K03787 surE; 5'-nucleotidase [EC:3.1.3.5]
Metabolism	Nucleotide metabolism	00240 Pyrimidine metabolism [PATH:ko00240]	gene:MSMEG_1694; K00761 upp, UPRT; uracil phosphoribosyltransferase [EC:2.4.2.9]
Metabolism	Nucleotide metabolism	00240 Pyrimidine metabolism [PATH:ko00240]	gene:MSMEG_3473; K00761 upp, UPRT; uracil phosphoribosyltransferase [EC:2.4.2.9]
Metabolism	Nucleotide metabolism	00240 Pyrimidine metabolism [PATH:ko00240]	gene:MSMEG_3042; K02825 pyrR; pyrimidine operon attenuation protein / uracil phosphoribosyltransferase [EC:2.4.2.9]
Metabolism	Nucleotide metabolism	00240 Pyrimidine metabolism [PATH:ko00240]	gene:MSMEG_3553; K01464 DPYS, dht, hydA; dihydropyrimidinase [EC:3.5.2.2]
Metabolism	Nucleotide metabolism	00240 Pyrimidine metabolism [PATH:ko00240]	gene:MSMEG_3996; K01464 DPYS, dht, hydA; dihydropyrimidinase [EC:3.5.2.2]
Metabolism	Nucleotide metabolism	00240 Pyrimidine metabolism [PATH:ko00240]	gene:MSMEG_4012; K01464 DPYS, dht, hydA; dihydropyrimidinase [EC:3.5.2.2]
Metabolism	Nucleotide metabolism	00240 Pyrimidine metabolism [PATH:ko00240]	gene:MSMEG_3555; K01431 UPB1, pydC; beta-ureidopropionase [EC:3.5.1.6]
Metabolism	Nucleotide metabolism	00240 Pyrimidine metabolism [PATH:ko00240]	gene:MSMEG_0819; K06016 pydC; beta-ureidopropionase / N-carbamoyl-L-amino-acid hydrolase [EC:3.5.1.6 3.5.1.87]
Metabolism	Nucleotide metabolism	00240 Pyrimidine metabolism [PATH:ko00240]	gene:MSMEG_1180; K06016 pydC; beta-ureidopropionase / N-carbamoyl-L-amino-acid hydrolase [EC:3.5.1.6 3.5.1.87]
Metabolism	Nucleotide metabolism	00240 Pyrimidine metabolism [PATH:ko00240]	gene:MSMEG_3995; K06016 pydC; beta-ureidopropionase / N-carbamoyl-L-amino-acid hydrolase [EC:3.5.1.6 3.5.1.87]
Metabolism	Nucleotide metabolism	00240 Pyrimidine metabolism [PATH:ko00240]	gene:MSMEG_4014; K06016 pydC; beta-ureidopropionase / N-carbamoyl-L-amino-acid hydrolase [EC:3.5.1.6 3.5.1.87]
Metabolism	Nucleotide metabolism	00240 Pyrimidine metabolism [PATH:ko00240]	gene:MSMEG_4040; K09019 rutE; 3-hydroxypropanoate dehydrogenase [EC:1.1.1.-]
Metabolism	Nucleotide metabolism	00240 Pyrimidine metabolism [PATH:ko00240]	gene:MSMEG_4135; K06966 ppnN; pyrimidine/purine-5'-nucleotide nucleosidase [EC:3.2.2.10 3.2.2.-]
Metabolism	Nucleotide metabolism	00240 Pyrimidine metabolism [PATH:ko00240]	gene:MSMEG_5087; K06966 ppnN; pyrimidine/purine-5'-nucleotide nucleosidase [EC:3.2.2.10 3.2.2.-]
Metabolism	Nucleotide metabolism	00240 Pyrimidine metabolism [PATH:ko00240]	gene:MSMEG_4687; K01485 codA; cytosine deaminase [EC:3.5.4.1]
Metabolism	Nucleotide metabolism	00240 Pyrimidine metabolism [PATH:ko00240]	gene:MSMEG_1019; K00525 E1.17.4.1A, nrdA, nrdE; ribonucleoside-diphosphate reductase alpha chain [EC:1.17.4.1]
Metabolism	Nucleotide metabolism	00240 Pyrimidine metabolism [PATH:ko00240]	gene:MSMEG_2299; K00525 E1.17.4.1A, nrdA, nrdE; ribonucleoside-diphosphate reductase alpha chain [EC:1.17.4.1]
Metabolism	Nucleotide metabolism	00240 Pyrimidine metabolism [PATH:ko00240]	gene:MSMEG_0358; K00526 E1.17.4.1B, nrdB, nrdF; ribonucleoside-diphosphate reductase beta chain [EC:1.17.4.1]
Metabolism	Nucleotide metabolism	00240 Pyrimidine metabolism [PATH:ko00240]	gene:MSMEG_1033; K00526 E1.17.4.1B, nrdB, nrdF; ribonucleoside-diphosphate reductase beta chain [EC:1.17.4.1]
Metabolism	Nucleotide metabolism	00240 Pyrimidine metabolism [PATH:ko00240]	gene:MSMEG_2313; K00526 E1.17.4.1B, nrdB, nrdF; ribonucleoside-diphosphate reductase beta chain [EC:1.17.4.1]
Metabolism	Nucleotide metabolism	00240 Pyrimidine metabolism [PATH:ko00240]	gene:MSMEG_2765; K01520 dut, DUT; dUTP pyrophosphatase [EC:3.6.1.23]
Metabolism	Nucleotide metabolism	00240 Pyrimidine metabolism [PATH:ko00240]	gene:MSMEG_2670; K00560 thyA, TYMS; thymidylate synthase [EC:2.1.1.45]
Metabolism	Nucleotide metabolism	00240 Pyrimidine metabolism [PATH:ko00240]	gene:MSMEG_2683; K03465 thyX, thy1; thymidylate synthase (FAD) [EC:2.1.1.148]
Metabolism	Nucleotide metabolism	00240 Pyrimidine metabolism [PATH:ko00240]	gene:MSMEG_1673; K01489 cdd, CDA; cytidine deaminase [EC:3.5.4.5]
Metabolism	Nucleotide metabolism	00240 Pyrimidine metabolism [PATH:ko00240]	gene:MSMEG_1675; K00758 deoA, TYMP; thymidine phosphorylase [EC:2.4.2.4]
Metabolism	Nucleotide metabolism	00240 Pyrimidine metabolism [PATH:ko00240]	gene:MSMEG_1701; K03783 punA, PNP; purine-nucleoside phosphorylase [EC:2.4.2.1]
Metabolism	Nucleotide metabolism	00240 Pyrimidine metabolism [PATH:ko00240]	gene:MSMEG_1873; K00943 tmk, DTYMK; dTMP kinase [EC:2.7.4.9]
Metabolism	Amino acid metabolism	00250 Alanine, aspartate and glutamate metabolism [PATH:ko00250]	gene:MSMEG_3200; K00278 nadB; L-aspartate oxidase [EC:1.4.3.16]
Metabolism	Amino acid metabolism	00250 Alanine, aspartate and glutamate metabolism [PATH:ko00250]	gene:MSMEG_3173; K01424 E3.5.1.1, ansA, ansB; L-asparaginase [EC:3.5.1.1]
Metabolism	Amino acid metabolism	00250 Alanine, aspartate and glutamate metabolism [PATH:ko00250]	gene:MSMEG_2594; K01953 asnB, ASNS; asparagine synthase (glutamine-hydrolysing) [EC:6.3.5.4]
Metabolism	Amino acid metabolism	00250 Alanine, aspartate and glutamate metabolism [PATH:ko00250]	gene:MSMEG_4269; K01953 asnB, ASNS; asparagine synthase (glutamine-hydrolysing) [EC:6.3.5.4]
Metabolism	Amino acid metabolism	00250 Alanine, aspartate and glutamate metabolism [PATH:ko00250]	gene:MSMEG_0688; K14260 alaA; alanine-synthesizing transaminase [EC:2.6.1.66 2.6.1.2]
Metabolism	Amino acid metabolism	00250 Alanine, aspartate and glutamate metabolism [PATH:ko00250]	gene:MSMEG_2659; K00259 ald; alanine dehydrogenase [EC:1.4.1.1]
Metabolism	Amino acid metabolism	00250 Alanine, aspartate and glutamate metabolism [PATH:ko00250]	gene:MSMEG_1677; K01744 aspA; aspartate ammonia-lyase [EC:4.3.1.1]
Metabolism	Amino acid metabolism	00250 Alanine, aspartate and glutamate metabolism [PATH:ko00250]	gene:MSMEG_3770; K01940 argG, ASS1; argininosuccinate synthase [EC:6.3.4.5]
Metabolism	Amino acid metabolism	00250 Alanine, aspartate and glutamate metabolism [PATH:ko00250]	gene:MSMEG_3769; K01755 argH, ASL; argininosuccinate lyase [EC:4.3.2.1]
Metabolism	Amino acid metabolism	00250 Alanine, aspartate and glutamate metabolism [PATH:ko00250]	gene:MSMEG_0759; K01939 purA, ADSS; adenylosuccinate synthase [EC:6.3.4.4]
Metabolism	Amino acid metabolism	00250 Alanine, aspartate and glutamate metabolism [PATH:ko00250]	gene:MSMEG_5847; K01756 purB, ADSL; adenylosuccinate lyase [EC:4.3.2.2]
Metabolism	Amino acid metabolism	00250 Alanine, aspartate and glutamate metabolism [PATH:ko00250]	gene:MSMEG_3043; K00609 pyrB, PYR2; aspartate carbamoyltransferase catalytic subunit [EC:2.1.3.2]
Metabolism	Amino acid metabolism	00250 Alanine, aspartate and glutamate metabolism [PATH:ko00250]	gene:MSMEG_1574; K01580 E4.1.1.15, gadB, gadA, GAD; glutamate decarboxylase [EC:4.1.1.15]
Metabolism	Amino acid metabolism	00250 Alanine, aspartate and glutamate metabolism [PATH:ko00250]	gene:MSMEG_2487; K00823 puuE; 4-aminobutyrate aminotransferase [EC:2.6.1.19]
Metabolism	Amino acid metabolism	00250 Alanine, aspartate and glutamate metabolism [PATH:ko00250]	gene:MSMEG_0581; K07250 gabT; 4-aminobutyrate aminotransferase / (S)-3-amino-2-methylpropionate transaminase [EC:2.6.1.19 2.6.1.22]
Metabolism	Amino acid metabolism	00250 Alanine, aspartate and glutamate metabolism [PATH:ko00250]	gene:MSMEG_2959; K07250 gabT; 4-aminobutyrate aminotransferase / (S)-3-amino-2-methylpropionate transaminase [EC:2.6.1.19 2.6.1.22]
Metabolism	Amino acid metabolism	00250 Alanine, aspartate and glutamate metabolism [PATH:ko00250]	gene:MSMEG_6685; K07250 gabT; 4-aminobutyrate aminotransferase / (S)-3-amino-2-methylpropionate transaminase [EC:2.6.1.19 2.6.1.22]
Metabolism	Amino acid metabolism	00250 Alanine, aspartate and glutamate metabolism [PATH:ko00250]	gene:MSMEG_0582; K00135 gabD; succinate-semialdehyde dehydrogenase / glutarate-semialdehyde dehydrogenase [EC:1.2.1.16 1.2.1.79 1.2.1.20]
Metabolism	Amino acid metabolism	00250 Alanine, aspartate and glutamate metabolism [PATH:ko00250]	gene:MSMEG_2488; K00135 gabD; succinate-semialdehyde dehydrogenase / glutarate-semialdehyde dehydrogenase [EC:1.2.1.16 1.2.1.79 1.2.1.20]
Metabolism	Amino acid metabolism	00250 Alanine, aspartate and glutamate metabolism [PATH:ko00250]	gene:MSMEG_5538; K00135 gabD; succinate-semialdehyde dehydrogenase / glutarate-semialdehyde dehydrogenase [EC:1.2.1.16 1.2.1.79 1.2.1.20]
Metabolism	Amino acid metabolism	00250 Alanine, aspartate and glutamate metabolism [PATH:ko00250]	gene:MSMEG_5912; K00135 gabD; succinate-semialdehyde dehydrogenase / glutarate-semialdehyde dehydrogenase [EC:1.2.1.16 1.2.1.79 1.2.1.20]
Metabolism	Amino acid metabolism	00250 Alanine, aspartate and glutamate metabolism [PATH:ko00250]	gene:MSMEG_6452; K00135 gabD; succinate-semialdehyde dehydrogenase / glutarate-semialdehyde dehydrogenase [EC:1.2.1.16 1.2.1.79 1.2.1.20]
Metabolism	Amino acid metabolism	00250 Alanine, aspartate and glutamate metabolism [PATH:ko00250]	gene:MSMEG_6702; K00135 gabD; succinate-semialdehyde dehydrogenase / glutarate-semialdehyde dehydrogenase [EC:1.2.1.16 1.2.1.79 1.2.1.20]
Metabolism	Amino acid metabolism	00250 Alanine, aspartate and glutamate metabolism [PATH:ko00250]	gene:MSMEG_3225; K00265 gltB; glutamate synthase (NADPH/NADH) large chain [EC:1.4.1.13 1.4.1.14]
Metabolism	Amino acid metabolism	00250 Alanine, aspartate and glutamate metabolism [PATH:ko00250]	gene:MSMEG_6459; K00265 gltB; glutamate synthase (NADPH/NADH) large chain [EC:1.4.1.13 1.4.1.14]
Metabolism	Amino acid metabolism	00250 Alanine, aspartate and glutamate metabolism [PATH:ko00250]	gene:MSMEG_3226; K00266 gltD; glutamate synthase (NADPH/NADH) small chain [EC:1.4.1.13 1.4.1.14]
Metabolism	Amino acid metabolism	00250 Alanine, aspartate and glutamate metabolism [PATH:ko00250]	gene:MSMEG_6458; K00266 gltD; glutamate synthase (NADPH/NADH) small chain [EC:1.4.1.13 1.4.1.14]
Metabolism	Amino acid metabolism	00250 Alanine, aspartate and glutamate metabolism [PATH:ko00250]	gene:MSMEG_4699; K15371 GDH2; glutamate dehydrogenase [EC:1.4.1.2]
Metabolism	Amino acid metabolism	00250 Alanine, aspartate and glutamate metabolism [PATH:ko00250]	gene:MSMEG_5442; K00262 E1.4.1.4, gdhA; glutamate dehydrogenase (NADP) [EC:1.4.1.4]
Metabolism	Amino acid metabolism	00250 Alanine, aspartate and glutamate metabolism [PATH:ko00250]	gene:MSMEG_5119; K00294 E1.2.1.88; 1-pyrroline-5-carboxylate dehydrogenase [EC:1.2.1.88]
Metabolism	Amino acid metabolism	00250 Alanine, aspartate and glutamate metabolism [PATH:ko00250]	gene:MSMEG_2595; K01915 glnA, GLUL; glutamine synthetase [EC:6.3.1.2]
Metabolism	Amino acid metabolism	00250 Alanine, aspartate and glutamate metabolism [PATH:ko00250]	gene:MSMEG_3561; K01915 glnA, GLUL; glutamine synthetase [EC:6.3.1.2]
Metabolism	Amino acid metabolism	00250 Alanine, aspartate and glutamate metabolism [PATH:ko00250]	gene:MSMEG_3827; K01915 glnA, GLUL; glutamine synthetase [EC:6.3.1.2]
Metabolism	Amino acid metabolism	00250 Alanine, aspartate and glutamate metabolism [PATH:ko00250]	gene:MSMEG_3828; K01915 glnA, GLUL; glutamine synthetase [EC:6.3.1.2]
Metabolism	Amino acid metabolism	00250 Alanine, aspartate and glutamate metabolism [PATH:ko00250]	gene:MSMEG_4290; K01915 glnA, GLUL; glutamine synthetase [EC:6.3.1.2]
Metabolism	Amino acid metabolism	00250 Alanine, aspartate and glutamate metabolism [PATH:ko00250]	gene:MSMEG_4294; K01915 glnA, GLUL; glutamine synthetase [EC:6.3.1.2]
Metabolism	Amino acid metabolism	00250 Alanine, aspartate and glutamate metabolism [PATH:ko00250]	gene:MSMEG_5374; K01915 glnA, GLUL; glutamine synthetase [EC:6.3.1.2]
Metabolism	Amino acid metabolism	00250 Alanine, aspartate and glutamate metabolism [PATH:ko00250]	gene:MSMEG_6260; K01915 glnA, GLUL; glutamine synthetase [EC:6.3.1.2]
Metabolism	Amino acid metabolism	00250 Alanine, aspartate and glutamate metabolism [PATH:ko00250]	gene:MSMEG_6693; K01915 glnA, GLUL; glutamine synthetase [EC:6.3.1.2]
Metabolism	Amino acid metabolism	00250 Alanine, aspartate and glutamate metabolism [PATH:ko00250]	gene:MSMEG_3047; K01955 carB, CPA2; carbamoyl-phosphate synthase large subunit [EC:6.3.5.5]
Metabolism	Amino acid metabolism	00250 Alanine, aspartate and glutamate metabolism [PATH:ko00250]	gene:MSMEG_3046; K01956 carA, CPA1; carbamoyl-phosphate synthase small subunit [EC:6.3.5.5]
Metabolism	Amino acid metabolism	00250 Alanine, aspartate and glutamate metabolism [PATH:ko00250]	gene:MSMEG_3818; K01425 glsA, GLS; glutaminase [EC:3.5.1.2]
Metabolism	Amino acid metabolism	00250 Alanine, aspartate and glutamate metabolism [PATH:ko00250]	gene:MSMEG_0474; K00820 glmS, GFPT; glucosamine---fructose-6-phosphate aminotransferase (isomerizing) [EC:2.6.1.16]
Metabolism	Amino acid metabolism	00250 Alanine, aspartate and glutamate metabolism [PATH:ko00250]	gene:MSMEG_1568; K00820 glmS, GFPT; glucosamine---fructose-6-phosphate aminotransferase (isomerizing) [EC:2.6.1.16]
Metabolism	Amino acid metabolism	00250 Alanine, aspartate and glutamate metabolism [PATH:ko00250]	gene:MSMEG_5986; K00820 glmS, GFPT; glucosamine---fructose-6-phosphate aminotransferase (isomerizing) [EC:2.6.1.16]
Metabolism	Amino acid metabolism	00250 Alanine, aspartate and glutamate metabolism [PATH:ko00250]	gene:MSMEG_5800; K00764 purF, PPAT; amidophosphoribosyltransferase [EC:2.4.2.14]
Metabolism	Amino acid metabolism	00260 Glycine, serine and threonine metabolism [PATH:ko00260]	gene:MSMEG_6257; K00928 lysC; aspartate kinase [EC:2.7.2.4]
Metabolism	Amino acid metabolism	00260 Glycine, serine and threonine metabolism [PATH:ko00260]	gene:MSMEG_6256; K00133 asd; aspartate-semialdehyde dehydrogenase [EC:1.2.1.11]
Metabolism	Amino acid metabolism	00260 Glycine, serine and threonine metabolism [PATH:ko00260]	gene:MSMEG_4957; K00003 E1.1.1.3; homoserine dehydrogenase [EC:1.1.1.3]
Metabolism	Amino acid metabolism	00260 Glycine, serine and threonine metabolism [PATH:ko00260]	gene:MSMEG_4955; K00872 thrB1; homoserine kinase [EC:2.7.1.39]
Metabolism	Amino acid metabolism	00260 Glycine, serine and threonine metabolism [PATH:ko00260]	gene:MSMEG_4956; K01733 thrC; threonine synthase [EC:4.2.3.1]
Metabolism	Amino acid metabolism	00260 Glycine, serine and threonine metabolism [PATH:ko00260]	gene:MSMEG_4454; K01620 ltaE; threonine aldolase [EC:4.1.2.48]
Metabolism	Amino acid metabolism	00260 Glycine, serine and threonine metabolism [PATH:ko00260]	gene:MSMEG_5249; K00600 glyA, SHMT; glycine hydroxymethyltransferase [EC:2.1.2.1]
Metabolism	Amino acid metabolism	00260 Glycine, serine and threonine metabolism [PATH:ko00260]	gene:MSMEG_2528; K00865 glxK, garK; glycerate 2-kinase [EC:2.7.1.165]
Metabolism	Amino acid metabolism	00260 Glycine, serine and threonine metabolism [PATH:ko00260]	gene:MSMEG_0935; K01834 PGAM, gpmA; 2,3-bisphosphoglycerate-dependent phosphoglycerate mutase [EC:5.4.2.11]
Metabolism	Amino acid metabolism	00260 Glycine, serine and threonine metabolism [PATH:ko00260]	gene:MSMEG_2378; K00058 serA, PHGDH; D-3-phosphoglycerate dehydrogenase / 2-oxoglutarate reductase [EC:1.1.1.95 1.1.1.399]
Metabolism	Amino acid metabolism	00260 Glycine, serine and threonine metabolism [PATH:ko00260]	gene:MSMEG_5684; K00831 serC, PSAT1; phosphoserine aminotransferase [EC:2.6.1.52]
Metabolism	Amino acid metabolism	00260 Glycine, serine and threonine metabolism [PATH:ko00260]	gene:MSMEG_1041; K01079 serB, PSPH; phosphoserine phosphatase [EC:3.1.3.3]
Metabolism	Amino acid metabolism	00260 Glycine, serine and threonine metabolism [PATH:ko00260]	gene:MSMEG_2321; K01079 serB, PSPH; phosphoserine phosphatase [EC:3.1.3.3]
Metabolism	Amino acid metabolism	00260 Glycine, serine and threonine metabolism [PATH:ko00260]	gene:MSMEG_2035; K00274 MAO, aofH; monoamine oxidase [EC:1.4.3.4]
Metabolism	Amino acid metabolism	00260 Glycine, serine and threonine metabolism [PATH:ko00260]	gene:MSMEG_2526; K00276 AOC3, AOC2, tynA; primary-amine oxidase [EC:1.4.3.21]
Metabolism	Amino acid metabolism	00260 Glycine, serine and threonine metabolism [PATH:ko00260]	gene:MSMEG_3847; K00276 AOC3, AOC2, tynA; primary-amine oxidase [EC:1.4.3.21]
Metabolism	Amino acid metabolism	00260 Glycine, serine and threonine metabolism [PATH:ko00260]	gene:MSMEG_3642; K00281 GLDC, gcvP; glycine dehydrogenase [EC:1.4.4.2]
Metabolism	Amino acid metabolism	00260 Glycine, serine and threonine metabolism [PATH:ko00260]	gene:MSMEG_4278; K00605 gcvT, AMT; aminomethyltransferase [EC:2.1.2.10]
Metabolism	Amino acid metabolism	00260 Glycine, serine and threonine metabolism [PATH:ko00260]	gene:MSMEG_0903; K00382 DLD, lpd, pdhD; dihydrolipoamide dehydrogenase [EC:1.8.1.4]
Metabolism	Amino acid metabolism	00260 Glycine, serine and threonine metabolism [PATH:ko00260]	gene:MSMEG_1735; K00382 DLD, lpd, pdhD; dihydrolipoamide dehydrogenase [EC:1.8.1.4]
Metabolism	Amino acid metabolism	00260 Glycine, serine and threonine metabolism [PATH:ko00260]	gene:MSMEG_4023; K00382 DLD, lpd, pdhD; dihydrolipoamide dehydrogenase [EC:1.8.1.4]
Metabolism	Amino acid metabolism	00260 Glycine, serine and threonine metabolism [PATH:ko00260]	gene:MSMEG_4422; K00382 DLD, lpd, pdhD; dihydrolipoamide dehydrogenase [EC:1.8.1.4]
Metabolism	Amino acid metabolism	00260 Glycine, serine and threonine metabolism [PATH:ko00260]	gene:MSMEG_3648; K02437 gcvH, GCSH; glycine cleavage system H protein
Metabolism	Amino acid metabolism	00260 Glycine, serine and threonine metabolism [PATH:ko00260]	gene:MSMEG_0860; K17103 CHO1, pssA; CDP-diacylglycerol---serine O-phosphatidyltransferase [EC:2.7.8.8]
Metabolism	Amino acid metabolism	00260 Glycine, serine and threonine metabolism [PATH:ko00260]	gene:MSMEG_0281; K00108 betA, CHDH; choline dehydrogenase [EC:1.1.99.1]
Metabolism	Amino acid metabolism	00260 Glycine, serine and threonine metabolism [PATH:ko00260]	gene:MSMEG_3375; K00108 betA, CHDH; choline dehydrogenase [EC:1.1.99.1]
Metabolism	Amino acid metabolism	00260 Glycine, serine and threonine metabolism [PATH:ko00260]	gene:MSMEG_3432; K00108 betA, CHDH; choline dehydrogenase [EC:1.1.99.1]
Metabolism	Amino acid metabolism	00260 Glycine, serine and threonine metabolism [PATH:ko00260]	gene:MSMEG_3444; K00108 betA, CHDH; choline dehydrogenase [EC:1.1.99.1]
Metabolism	Amino acid metabolism	00260 Glycine, serine and threonine metabolism [PATH:ko00260]	gene:MSMEG_5305; K00108 betA, CHDH; choline dehydrogenase [EC:1.1.99.1]
Metabolism	Amino acid metabolism	00260 Glycine, serine and threonine metabolism [PATH:ko00260]	gene:MSMEG_1665; K00130 betB, gbsA; betaine-aldehyde dehydrogenase [EC:1.2.1.8]
Metabolism	Amino acid metabolism	00260 Glycine, serine and threonine metabolism [PATH:ko00260]	gene:MSMEG_2881; K00130 betB, gbsA; betaine-aldehyde dehydrogenase [EC:1.2.1.8]
Metabolism	Amino acid metabolism	00260 Glycine, serine and threonine metabolism [PATH:ko00260]	gene:MSMEG_0665; K00303 soxB; sarcosine oxidase, subunit beta [EC:1.5.3.1]
Metabolism	Amino acid metabolism	00260 Glycine, serine and threonine metabolism [PATH:ko00260]	gene:MSMEG_5270; K01697 CBS; cystathionine beta-synthase [EC:4.2.1.22]
Metabolism	Amino acid metabolism	00260 Glycine, serine and threonine metabolism [PATH:ko00260]	gene:MSMEG_2394; K01758 CTH; cystathionine gamma-lyase [EC:4.4.1.1]
Metabolism	Amino acid metabolism	00260 Glycine, serine and threonine metabolism [PATH:ko00260]	gene:MSMEG_3440; K01752 E4.3.1.17, sdaA, sdaB, tdcG; L-serine dehydratase [EC:4.3.1.17]
Metabolism	Amino acid metabolism	00260 Glycine, serine and threonine metabolism [PATH:ko00260]	gene:MSMEG_3183; K01754 E4.3.1.19, ilvA, tdcB; threonine dehydratase [EC:4.3.1.19]
Metabolism	Amino acid metabolism	00260 Glycine, serine and threonine metabolism [PATH:ko00260]	gene:MSMEG_3532; K01754 E4.3.1.19, ilvA, tdcB; threonine dehydratase [EC:4.3.1.19]
Metabolism	Amino acid metabolism	00260 Glycine, serine and threonine metabolism [PATH:ko00260]	gene:MSMEG_3221; K01695 trpA; tryptophan synthase alpha chain [EC:4.2.1.20]
Metabolism	Amino acid metabolism	00260 Glycine, serine and threonine metabolism [PATH:ko00260]	gene:MSMEG_3220; K01696 trpB; tryptophan synthase beta chain [EC:4.2.1.20]
Metabolism	Amino acid metabolism	00260 Glycine, serine and threonine metabolism [PATH:ko00260]	gene:MSMEG_3309; K06001 trpB; tryptophan synthase beta chain [EC:4.2.1.20]
Metabolism	Amino acid metabolism	00260 Glycine, serine and threonine metabolism [PATH:ko00260]	gene:MSMEG_3900; K00836 ectB, dat; diaminobutyrate-2-oxoglutarate transaminase [EC:2.6.1.76]
Metabolism	Amino acid metabolism	00260 Glycine, serine and threonine metabolism [PATH:ko00260]	gene:MSMEG_3901; K06718 ectA; L-2,4-diaminobutyric acid acetyltransferase [EC:2.3.1.178]
Metabolism	Amino acid metabolism	00260 Glycine, serine and threonine metabolism [PATH:ko00260]	gene:MSMEG_3899; K06720 ectC; L-ectoine synthase [EC:4.2.1.108]
Metabolism	Amino acid metabolism	00260 Glycine, serine and threonine metabolism [PATH:ko00260]	gene:MSMEG_3898; K10674 ectD; ectoine hydroxylase [EC:1.14.11.55]
Metabolism	Amino acid metabolism	00260 Glycine, serine and threonine metabolism [PATH:ko00260]	gene:MSMEG_2494; K15783 doeA; ectoine hydrolase [EC:3.5.4.44]
Metabolism	Amino acid metabolism	00270 Cysteine and methionine metabolism [PATH:ko00270]	gene:MSMEG_5947; K00640 cysE; serine O-acetyltransferase [EC:2.3.1.30]
Metabolism	Amino acid metabolism	00270 Cysteine and methionine metabolism [PATH:ko00270]	gene:MSMEG_6203; K01738 cysK; cysteine synthase A [EC:2.5.1.47]
Metabolism	Amino acid metabolism	00270 Cysteine and methionine metabolism [PATH:ko00270]	gene:MSMEG_2394; K01758 CTH; cystathionine gamma-lyase [EC:4.4.1.1]
Metabolism	Amino acid metabolism	00270 Cysteine and methionine metabolism [PATH:ko00270]	gene:MSMEG_5270; K01697 CBS; cystathionine beta-synthase [EC:4.2.1.22]
Metabolism	Amino acid metabolism	00270 Cysteine and methionine metabolism [PATH:ko00270]	gene:MSMEG_4185; K00548 metH, MTR; 5-methyltetrahydrofolate--homocysteine methyltransferase [EC:2.1.1.13]
Metabolism	Amino acid metabolism	00270 Cysteine and methionine metabolism [PATH:ko00270]	gene:MSMEG_6638; K00549 metE; 5-methyltetrahydropteroyltriglutamate--homocysteine methyltransferase [EC:2.1.1.14]
Metabolism	Amino acid metabolism	00270 Cysteine and methionine metabolism [PATH:ko00270]	gene:MSMEG_3055; K00789 metK; S-adenosylmethionine synthetase [EC:2.5.1.6]
Metabolism	Amino acid metabolism	00270 Cysteine and methionine metabolism [PATH:ko00270]	gene:MSMEG_1753; K01243 mtnN, mtn, pfs; adenosylhomocysteine nucleosidase [EC:3.2.2.9]
Metabolism	Amino acid metabolism	00270 Cysteine and methionine metabolism [PATH:ko00270]	gene:MSMEG_0990; K00772 mtaP, MTAP; 5'-methylthioadenosine phosphorylase [EC:2.4.2.28]
Metabolism	Amino acid metabolism	00270 Cysteine and methionine metabolism [PATH:ko00270]	gene:MSMEG_6740; K01505 E3.5.99.7; 1-aminocyclopropane-1-carboxylate deaminase [EC:3.5.99.7]
Metabolism	Amino acid metabolism	00270 Cysteine and methionine metabolism [PATH:ko00270]	gene:MSMEG_6257; K00928 lysC; aspartate kinase [EC:2.7.2.4]
Metabolism	Amino acid metabolism	00270 Cysteine and methionine metabolism [PATH:ko00270]	gene:MSMEG_6256; K00133 asd; aspartate-semialdehyde dehydrogenase [EC:1.2.1.11]
Metabolism	Amino acid metabolism	00270 Cysteine and methionine metabolism [PATH:ko00270]	gene:MSMEG_4957; K00003 E1.1.1.3; homoserine dehydrogenase [EC:1.1.1.3]
Metabolism	Amino acid metabolism	00270 Cysteine and methionine metabolism [PATH:ko00270]	gene:MSMEG_5265; K01739 metB; cystathionine gamma-synthase [EC:2.5.1.48]
Metabolism	Amino acid metabolism	00270 Cysteine and methionine metabolism [PATH:ko00270]	gene:MSMEG_1651; K00641 metX; homoserine O-acetyltransferase [EC:2.3.1.31]
Metabolism	Amino acid metabolism	00270 Cysteine and methionine metabolism [PATH:ko00270]	gene:MSMEG_6772; K00641 metX; homoserine O-acetyltransferase [EC:2.3.1.31]
Metabolism	Amino acid metabolism	00270 Cysteine and methionine metabolism [PATH:ko00270]	gene:MSMEG_0239; K01740 metY; O-acetylhomoserine (thiol)-lyase [EC:2.5.1.49]
Metabolism	Amino acid metabolism	00270 Cysteine and methionine metabolism [PATH:ko00270]	gene:MSMEG_1652; K01740 metY; O-acetylhomoserine (thiol)-lyase [EC:2.5.1.49]
Metabolism	Amino acid metabolism	00270 Cysteine and methionine metabolism [PATH:ko00270]	gene:MSMEG_0769; K10764 metZ; O-succinylhomoserine sulfhydrylase [EC:2.5.1.-]
Metabolism	Amino acid metabolism	00270 Cysteine and methionine metabolism [PATH:ko00270]	gene:MSMEG_4276; K00826 E2.6.1.42, ilvE; branched-chain amino acid aminotransferase [EC:2.6.1.42]
Metabolism	Amino acid metabolism	00270 Cysteine and methionine metabolism [PATH:ko00270]	gene:MSMEG_6250; K01919 gshA; glutamate--cysteine ligase [EC:6.3.2.2]
Metabolism	Amino acid metabolism	00270 Cysteine and methionine metabolism [PATH:ko00270]	gene:MSMEG_1809; K01011 TST, MPST, sseA; thiosulfate/3-mercaptopyruvate sulfurtransferase [EC:2.8.1.1 2.8.1.2]
Metabolism	Amino acid metabolism	00270 Cysteine and methionine metabolism [PATH:ko00270]	gene:MSMEG_3238; K01011 TST, MPST, sseA; thiosulfate/3-mercaptopyruvate sulfurtransferase [EC:2.8.1.1 2.8.1.2]
Metabolism	Amino acid metabolism	00270 Cysteine and methionine metabolism [PATH:ko00270]	gene:MSMEG_5789; K01011 TST, MPST, sseA; thiosulfate/3-mercaptopyruvate sulfurtransferase [EC:2.8.1.1 2.8.1.2]
Metabolism	Amino acid metabolism	00270 Cysteine and methionine metabolism [PATH:ko00270]	gene:MSMEG_3440; K01752 E4.3.1.17, sdaA, sdaB, tdcG; L-serine dehydratase [EC:4.3.1.17]
Metabolism	Amino acid metabolism	00280 Valine, leucine and isoleucine degradation [PATH:ko00280]	gene:MSMEG_4276; K00826 E2.6.1.42, ilvE; branched-chain amino acid aminotransferase [EC:2.6.1.42]
Metabolism	Amino acid metabolism	00280 Valine, leucine and isoleucine degradation [PATH:ko00280]	gene:MSMEG_2467; K11381 bkdA; 2-oxoisovalerate dehydrogenase E1 component [EC:1.2.4.4]
Metabolism	Amino acid metabolism	00280 Valine, leucine and isoleucine degradation [PATH:ko00280]	gene:MSMEG_0903; K00382 DLD, lpd, pdhD; dihydrolipoamide dehydrogenase [EC:1.8.1.4]
Metabolism	Amino acid metabolism	00280 Valine, leucine and isoleucine degradation [PATH:ko00280]	gene:MSMEG_1735; K00382 DLD, lpd, pdhD; dihydrolipoamide dehydrogenase [EC:1.8.1.4]
Metabolism	Amino acid metabolism	00280 Valine, leucine and isoleucine degradation [PATH:ko00280]	gene:MSMEG_4023; K00382 DLD, lpd, pdhD; dihydrolipoamide dehydrogenase [EC:1.8.1.4]
Metabolism	Amino acid metabolism	00280 Valine, leucine and isoleucine degradation [PATH:ko00280]	gene:MSMEG_4422; K00382 DLD, lpd, pdhD; dihydrolipoamide dehydrogenase [EC:1.8.1.4]
Metabolism	Amino acid metabolism	00280 Valine, leucine and isoleucine degradation [PATH:ko00280]	gene:MSMEG_0102; K00249 ACADM, acd; acyl-CoA dehydrogenase [EC:1.3.8.7]
Metabolism	Amino acid metabolism	00280 Valine, leucine and isoleucine degradation [PATH:ko00280]	gene:MSMEG_2080; K00249 ACADM, acd; acyl-CoA dehydrogenase [EC:1.3.8.7]
Metabolism	Amino acid metabolism	00280 Valine, leucine and isoleucine degradation [PATH:ko00280]	gene:MSMEG_2878; K00249 ACADM, acd; acyl-CoA dehydrogenase [EC:1.3.8.7]
Metabolism	Amino acid metabolism	00280 Valine, leucine and isoleucine degradation [PATH:ko00280]	gene:MSMEG_4826; K00249 ACADM, acd; acyl-CoA dehydrogenase [EC:1.3.8.7]
Metabolism	Amino acid metabolism	00280 Valine, leucine and isoleucine degradation [PATH:ko00280]	gene:MSMEG_4832; K00249 ACADM, acd; acyl-CoA dehydrogenase [EC:1.3.8.7]
Metabolism	Amino acid metabolism	00280 Valine, leucine and isoleucine degradation [PATH:ko00280]	gene:MSMEG_4836; K00249 ACADM, acd; acyl-CoA dehydrogenase [EC:1.3.8.7]
Metabolism	Amino acid metabolism	00280 Valine, leucine and isoleucine degradation [PATH:ko00280]	gene:MSMEG_5491; K00249 ACADM, acd; acyl-CoA dehydrogenase [EC:1.3.8.7]
Metabolism	Amino acid metabolism	00280 Valine, leucine and isoleucine degradation [PATH:ko00280]	gene:MSMEG_1048; K01692 paaF, echA; enoyl-CoA hydratase [EC:4.2.1.17]
Metabolism	Amino acid metabolism	00280 Valine, leucine and isoleucine degradation [PATH:ko00280]	gene:MSMEG_1331; K01692 paaF, echA; enoyl-CoA hydratase [EC:4.2.1.17]
Metabolism	Amino acid metabolism	00280 Valine, leucine and isoleucine degradation [PATH:ko00280]	gene:MSMEG_1388; K01692 paaF, echA; enoyl-CoA hydratase [EC:4.2.1.17]
Metabolism	Amino acid metabolism	00280 Valine, leucine and isoleucine degradation [PATH:ko00280]	gene:MSMEG_1390; K01692 paaF, echA; enoyl-CoA hydratase [EC:4.2.1.17]
Metabolism	Amino acid metabolism	00280 Valine, leucine and isoleucine degradation [PATH:ko00280]	gene:MSMEG_2227; K01692 paaF, echA; enoyl-CoA hydratase [EC:4.2.1.17]
Metabolism	Amino acid metabolism	00280 Valine, leucine and isoleucine degradation [PATH:ko00280]	gene:MSMEG_2328; K01692 paaF, echA; enoyl-CoA hydratase [EC:4.2.1.17]
Metabolism	Amino acid metabolism	00280 Valine, leucine and isoleucine degradation [PATH:ko00280]	gene:MSMEG_2641; K01692 paaF, echA; enoyl-CoA hydratase [EC:4.2.1.17]
Metabolism	Amino acid metabolism	00280 Valine, leucine and isoleucine degradation [PATH:ko00280]	gene:MSMEG_3139; K01692 paaF, echA; enoyl-CoA hydratase [EC:4.2.1.17]
Metabolism	Amino acid metabolism	00280 Valine, leucine and isoleucine degradation [PATH:ko00280]	gene:MSMEG_4709; K01692 paaF, echA; enoyl-CoA hydratase [EC:4.2.1.17]
Metabolism	Amino acid metabolism	00280 Valine, leucine and isoleucine degradation [PATH:ko00280]	gene:MSMEG_5185; K01692 paaF, echA; enoyl-CoA hydratase [EC:4.2.1.17]
Metabolism	Amino acid metabolism	00280 Valine, leucine and isoleucine degradation [PATH:ko00280]	gene:MSMEG_5276; K01692 paaF, echA; enoyl-CoA hydratase [EC:4.2.1.17]
Metabolism	Amino acid metabolism	00280 Valine, leucine and isoleucine degradation [PATH:ko00280]	gene:MSMEG_5277; K01692 paaF, echA; enoyl-CoA hydratase [EC:4.2.1.17]
Metabolism	Amino acid metabolism	00280 Valine, leucine and isoleucine degradation [PATH:ko00280]	gene:MSMEG_5495; K01692 paaF, echA; enoyl-CoA hydratase [EC:4.2.1.17]
Metabolism	Amino acid metabolism	00280 Valine, leucine and isoleucine degradation [PATH:ko00280]	gene:MSMEG_5639; K01692 paaF, echA; enoyl-CoA hydratase [EC:4.2.1.17]
Metabolism	Amino acid metabolism	00280 Valine, leucine and isoleucine degradation [PATH:ko00280]	gene:MSMEG_5886; K01692 paaF, echA; enoyl-CoA hydratase [EC:4.2.1.17]
Metabolism	Amino acid metabolism	00280 Valine, leucine and isoleucine degradation [PATH:ko00280]	gene:MSMEG_5915; K01692 paaF, echA; enoyl-CoA hydratase [EC:4.2.1.17]
Metabolism	Amino acid metabolism	00280 Valine, leucine and isoleucine degradation [PATH:ko00280]	gene:MSMEG_6001; K01692 paaF, echA; enoyl-CoA hydratase [EC:4.2.1.17]
Metabolism	Amino acid metabolism	00280 Valine, leucine and isoleucine degradation [PATH:ko00280]	gene:MSMEG_6353; K01692 paaF, echA; enoyl-CoA hydratase [EC:4.2.1.17]
Metabolism	Amino acid metabolism	00280 Valine, leucine and isoleucine degradation [PATH:ko00280]	gene:MSMEG_5720; K01782 fadJ; 3-hydroxyacyl-CoA dehydrogenase / enoyl-CoA hydratase / 3-hydroxybutyryl-CoA epimerase [EC:1.1.1.35 4.2.1.17 5.1.2.3]
Metabolism	Amino acid metabolism	00280 Valine, leucine and isoleucine degradation [PATH:ko00280]	gene:MSMEG_3012; K00632 fadA, fadI; acetyl-CoA acyltransferase [EC:2.3.1.16]
Metabolism	Amino acid metabolism	00280 Valine, leucine and isoleucine degradation [PATH:ko00280]	gene:MSMEG_4833; K00632 fadA, fadI; acetyl-CoA acyltransferase [EC:2.3.1.16]
Metabolism	Amino acid metabolism	00280 Valine, leucine and isoleucine degradation [PATH:ko00280]	gene:MSMEG_5199; K00632 fadA, fadI; acetyl-CoA acyltransferase [EC:2.3.1.16]
Metabolism	Amino acid metabolism	00280 Valine, leucine and isoleucine degradation [PATH:ko00280]	gene:MSMEG_5493; K01965 PCCA, pccA; propionyl-CoA carboxylase alpha chain [EC:6.4.1.3]
Metabolism	Amino acid metabolism	00280 Valine, leucine and isoleucine degradation [PATH:ko00280]	gene:MSMEG_1813; K01966 PCCB, pccB; propionyl-CoA carboxylase beta chain [EC:6.4.1.3 2.1.3.15]
Metabolism	Amino acid metabolism	00280 Valine, leucine and isoleucine degradation [PATH:ko00280]	gene:MSMEG_1807; K11263 bccA, pccA; acetyl-CoA/propionyl-CoA carboxylase, biotin carboxylase, biotin carboxyl carrier protein [EC:6.4.1.2 6.4.1.3 6.3.4.14]
Metabolism	Amino acid metabolism	00280 Valine, leucine and isoleucine degradation [PATH:ko00280]	gene:MSMEG_4716; K11263 bccA, pccA; acetyl-CoA/propionyl-CoA carboxylase, biotin carboxylase, biotin carboxyl carrier protein [EC:6.4.1.2 6.4.1.3 6.3.4.14]
Metabolism	Amino acid metabolism	00280 Valine, leucine and isoleucine degradation [PATH:ko00280]	gene:MSMEG_4329; K18472 accD6; acetyl-CoA/propionyl-CoA carboxylase carboxyl transferase subunit [EC:6.4.1.2 6.4.1.3 2.1.3.15]
Metabolism	Amino acid metabolism	00280 Valine, leucine and isoleucine degradation [PATH:ko00280]	gene:MSMEG_4921; K05606 MCEE, epi; methylmalonyl-CoA/ethylmalonyl-CoA epimerase [EC:5.1.99.1]
Metabolism	Amino acid metabolism	00280 Valine, leucine and isoleucine degradation [PATH:ko00280]	gene:MSMEG_3158; K01847 MUT; methylmalonyl-CoA mutase [EC:5.4.99.2]
Metabolism	Amino acid metabolism	00280 Valine, leucine and isoleucine degradation [PATH:ko00280]	gene:MSMEG_3159; K01847 MUT; methylmalonyl-CoA mutase [EC:5.4.99.2]
Metabolism	Amino acid metabolism	00280 Valine, leucine and isoleucine degradation [PATH:ko00280]	gene:MSMEG_4880; K01849 E5.4.99.2B, mcmA2; methylmalonyl-CoA mutase, C-terminal domain [EC:5.4.99.2]
Metabolism	Amino acid metabolism	00280 Valine, leucine and isoleucine degradation [PATH:ko00280]	gene:MSMEG_4881; K01848 E5.4.99.2A, mcmA1; methylmalonyl-CoA mutase, N-terminal domain [EC:5.4.99.2]
Metabolism	Amino acid metabolism	00280 Valine, leucine and isoleucine degradation [PATH:ko00280]	gene:MSMEG_1496; K00020 mmsB, HIBADH; 3-hydroxyisobutyrate dehydrogenase [EC:1.1.1.31]
Metabolism	Amino acid metabolism	00280 Valine, leucine and isoleucine degradation [PATH:ko00280]	gene:MSMEG_5463; K00020 mmsB, HIBADH; 3-hydroxyisobutyrate dehydrogenase [EC:1.1.1.31]
Metabolism	Amino acid metabolism	00280 Valine, leucine and isoleucine degradation [PATH:ko00280]	gene:MSMEG_1498; K00140 mmsA, iolA, ALDH6A1; malonate-semialdehyde dehydrogenase (acetylating) / methylmalonate-semialdehyde dehydrogenase [EC:1.2.1.18 1.2.1.27]
Metabolism	Amino acid metabolism	00280 Valine, leucine and isoleucine degradation [PATH:ko00280]	gene:MSMEG_2449; K00140 mmsA, iolA, ALDH6A1; malonate-semialdehyde dehydrogenase (acetylating) / methylmalonate-semialdehyde dehydrogenase [EC:1.2.1.18 1.2.1.27]
Metabolism	Amino acid metabolism	00280 Valine, leucine and isoleucine degradation [PATH:ko00280]	gene:MSMEG_0455; K00128 ALDH; aldehyde dehydrogenase (NAD) [EC:1.2.1.3]
Metabolism	Amino acid metabolism	00280 Valine, leucine and isoleucine degradation [PATH:ko00280]	gene:MSMEG_1762; K00128 ALDH; aldehyde dehydrogenase (NAD) [EC:1.2.1.3]
Metabolism	Amino acid metabolism	00280 Valine, leucine and isoleucine degradation [PATH:ko00280]	gene:MSMEG_2238; K00128 ALDH; aldehyde dehydrogenase (NAD) [EC:1.2.1.3]
Metabolism	Amino acid metabolism	00280 Valine, leucine and isoleucine degradation [PATH:ko00280]	gene:MSMEG_2597; K00128 ALDH; aldehyde dehydrogenase (NAD) [EC:1.2.1.3]
Metabolism	Amino acid metabolism	00280 Valine, leucine and isoleucine degradation [PATH:ko00280]	gene:MSMEG_5859; K00128 ALDH; aldehyde dehydrogenase (NAD) [EC:1.2.1.3]
Metabolism	Amino acid metabolism	00280 Valine, leucine and isoleucine degradation [PATH:ko00280]	gene:MSMEG_6297; K00128 ALDH; aldehyde dehydrogenase (NAD) [EC:1.2.1.3]
Metabolism	Amino acid metabolism	00280 Valine, leucine and isoleucine degradation [PATH:ko00280]	gene:MSMEG_0581; K07250 gabT; 4-aminobutyrate aminotransferase / (S)-3-amino-2-methylpropionate transaminase [EC:2.6.1.19 2.6.1.22]
Metabolism	Amino acid metabolism	00280 Valine, leucine and isoleucine degradation [PATH:ko00280]	gene:MSMEG_2959; K07250 gabT; 4-aminobutyrate aminotransferase / (S)-3-amino-2-methylpropionate transaminase [EC:2.6.1.19 2.6.1.22]
Metabolism	Amino acid metabolism	00280 Valine, leucine and isoleucine degradation [PATH:ko00280]	gene:MSMEG_6685; K07250 gabT; 4-aminobutyrate aminotransferase / (S)-3-amino-2-methylpropionate transaminase [EC:2.6.1.19 2.6.1.22]
Metabolism	Amino acid metabolism	00280 Valine, leucine and isoleucine degradation [PATH:ko00280]	gene:MSMEG_4717; K01969 E6.4.1.4B; 3-methylcrotonyl-CoA carboxylase beta subunit [EC:6.4.1.4]
Metabolism	Amino acid metabolism	00280 Valine, leucine and isoleucine degradation [PATH:ko00280]	gene:MSMEG_2024; K01640 E4.1.3.4, HMGCL, hmgL; hydroxymethylglutaryl-CoA lyase [EC:4.1.3.4]
Metabolism	Amino acid metabolism	00280 Valine, leucine and isoleucine degradation [PATH:ko00280]	gene:MSMEG_2072; K01640 E4.1.3.4, HMGCL, hmgL; hydroxymethylglutaryl-CoA lyase [EC:4.1.3.4]
Metabolism	Amino acid metabolism	00280 Valine, leucine and isoleucine degradation [PATH:ko00280]	gene:MSMEG_1898; K01028 E2.8.3.5A, scoA; 3-oxoacid CoA-transferase subunit A [EC:2.8.3.5]
Metabolism	Amino acid metabolism	00280 Valine, leucine and isoleucine degradation [PATH:ko00280]	gene:MSMEG_1899; K01029 E2.8.3.5B, scoB; 3-oxoacid CoA-transferase subunit B [EC:2.8.3.5]
Metabolism	Amino acid metabolism	00280 Valine, leucine and isoleucine degradation [PATH:ko00280]	gene:MSMEG_6024; K01907 AACS, acsA; acetoacetyl-CoA synthetase [EC:6.2.1.16]
Metabolism	Amino acid metabolism	00280 Valine, leucine and isoleucine degradation [PATH:ko00280]	gene:MSMEG_0373; K00626 E2.3.1.9, atoB; acetyl-CoA C-acetyltransferase [EC:2.3.1.9]
Metabolism	Amino acid metabolism	00280 Valine, leucine and isoleucine degradation [PATH:ko00280]	gene:MSMEG_1896; K00626 E2.3.1.9, atoB; acetyl-CoA C-acetyltransferase [EC:2.3.1.9]
Metabolism	Amino acid metabolism	00280 Valine, leucine and isoleucine degradation [PATH:ko00280]	gene:MSMEG_2207; K00626 E2.3.1.9, atoB; acetyl-CoA C-acetyltransferase [EC:2.3.1.9]
Metabolism	Amino acid metabolism	00280 Valine, leucine and isoleucine degradation [PATH:ko00280]	gene:MSMEG_2224; K00626 E2.3.1.9, atoB; acetyl-CoA C-acetyltransferase [EC:2.3.1.9]
Metabolism	Amino acid metabolism	00280 Valine, leucine and isoleucine degradation [PATH:ko00280]	gene:MSMEG_3608; K00626 E2.3.1.9, atoB; acetyl-CoA C-acetyltransferase [EC:2.3.1.9]
Metabolism	Amino acid metabolism	00280 Valine, leucine and isoleucine degradation [PATH:ko00280]	gene:MSMEG_4920; K00626 E2.3.1.9, atoB; acetyl-CoA C-acetyltransferase [EC:2.3.1.9]
Metabolism	Amino acid metabolism	00280 Valine, leucine and isoleucine degradation [PATH:ko00280]	gene:MSMEG_5273; K00626 E2.3.1.9, atoB; acetyl-CoA C-acetyltransferase [EC:2.3.1.9]
Metabolism	Amino acid metabolism	00280 Valine, leucine and isoleucine degradation [PATH:ko00280]	gene:MSMEG_5521; K00626 E2.3.1.9, atoB; acetyl-CoA C-acetyltransferase [EC:2.3.1.9]
Metabolism	Amino acid metabolism	00280 Valine, leucine and isoleucine degradation [PATH:ko00280]	gene:MSMEG_5608; K00626 E2.3.1.9, atoB; acetyl-CoA C-acetyltransferase [EC:2.3.1.9]
Metabolism	Amino acid metabolism	00280 Valine, leucine and isoleucine degradation [PATH:ko00280]	gene:MSMEG_5721; K00626 E2.3.1.9, atoB; acetyl-CoA C-acetyltransferase [EC:2.3.1.9]
Metabolism	Amino acid metabolism	00280 Valine, leucine and isoleucine degradation [PATH:ko00280]	gene:MSMEG_5923; K00626 E2.3.1.9, atoB; acetyl-CoA C-acetyltransferase [EC:2.3.1.9]
Metabolism	Amino acid metabolism	00280 Valine, leucine and isoleucine degradation [PATH:ko00280]	gene:MSMEG_5996; K00626 E2.3.1.9, atoB; acetyl-CoA C-acetyltransferase [EC:2.3.1.9]
Metabolism	Amino acid metabolism	00280 Valine, leucine and isoleucine degradation [PATH:ko00280]	gene:MSMEG_6008; K00626 E2.3.1.9, atoB; acetyl-CoA C-acetyltransferase [EC:2.3.1.9]
Metabolism	Amino acid metabolism	00290 Valine, leucine and isoleucine biosynthesis [PATH:ko00290]	gene:MSMEG_3183; K01754 E4.3.1.19, ilvA, tdcB; threonine dehydratase [EC:4.3.1.19]
Metabolism	Amino acid metabolism	00290 Valine, leucine and isoleucine biosynthesis [PATH:ko00290]	gene:MSMEG_3532; K01754 E4.3.1.19, ilvA, tdcB; threonine dehydratase [EC:4.3.1.19]
Metabolism	Amino acid metabolism	00290 Valine, leucine and isoleucine biosynthesis [PATH:ko00290]	gene:MSMEG_2387; K01703 leuC, IPMI-L; 3-isopropylmalate/(R)-2-methylmalate dehydratase large subunit [EC:4.2.1.33 4.2.1.35]
Metabolism	Amino acid metabolism	00290 Valine, leucine and isoleucine biosynthesis [PATH:ko00290]	gene:MSMEG_2505; K01703 leuC, IPMI-L; 3-isopropylmalate/(R)-2-methylmalate dehydratase large subunit [EC:4.2.1.33 4.2.1.35]
Metabolism	Amino acid metabolism	00290 Valine, leucine and isoleucine biosynthesis [PATH:ko00290]	gene:MSMEG_6854; K01703 leuC, IPMI-L; 3-isopropylmalate/(R)-2-methylmalate dehydratase large subunit [EC:4.2.1.33 4.2.1.35]
Metabolism	Amino acid metabolism	00290 Valine, leucine and isoleucine biosynthesis [PATH:ko00290]	gene:MSMEG_2388; K01704 leuD, IPMI-S; 3-isopropylmalate/(R)-2-methylmalate dehydratase small subunit [EC:4.2.1.33 4.2.1.35]
Metabolism	Amino acid metabolism	00290 Valine, leucine and isoleucine biosynthesis [PATH:ko00290]	gene:MSMEG_2504; K01704 leuD, IPMI-S; 3-isopropylmalate/(R)-2-methylmalate dehydratase small subunit [EC:4.2.1.33 4.2.1.35]
Metabolism	Amino acid metabolism	00290 Valine, leucine and isoleucine biosynthesis [PATH:ko00290]	gene:MSMEG_6853; K01704 leuD, IPMI-S; 3-isopropylmalate/(R)-2-methylmalate dehydratase small subunit [EC:4.2.1.33 4.2.1.35]
Metabolism	Amino acid metabolism	00290 Valine, leucine and isoleucine biosynthesis [PATH:ko00290]	gene:MSMEG_2379; K00052 leuB, IMDH; 3-isopropylmalate dehydrogenase [EC:1.1.1.85]
Metabolism	Amino acid metabolism	00290 Valine, leucine and isoleucine biosynthesis [PATH:ko00290]	gene:MSMEG_3285; K00052 leuB, IMDH; 3-isopropylmalate dehydrogenase [EC:1.1.1.85]
Metabolism	Amino acid metabolism	00290 Valine, leucine and isoleucine biosynthesis [PATH:ko00290]	gene:MSMEG_1488; K01652 E2.2.1.6L, ilvB, ilvG, ilvI; acetolactate synthase I/II/III large subunit [EC:2.2.1.6]
Metabolism	Amino acid metabolism	00290 Valine, leucine and isoleucine biosynthesis [PATH:ko00290]	gene:MSMEG_2372; K01652 E2.2.1.6L, ilvB, ilvG, ilvI; acetolactate synthase I/II/III large subunit [EC:2.2.1.6]
Metabolism	Amino acid metabolism	00290 Valine, leucine and isoleucine biosynthesis [PATH:ko00290]	gene:MSMEG_4348; K01652 E2.2.1.6L, ilvB, ilvG, ilvI; acetolactate synthase I/II/III large subunit [EC:2.2.1.6]
Metabolism	Amino acid metabolism	00290 Valine, leucine and isoleucine biosynthesis [PATH:ko00290]	gene:MSMEG_4460; K01652 E2.2.1.6L, ilvB, ilvG, ilvI; acetolactate synthase I/II/III large subunit [EC:2.2.1.6]
Metabolism	Amino acid metabolism	00290 Valine, leucine and isoleucine biosynthesis [PATH:ko00290]	gene:MSMEG_2373; K01653 E2.2.1.6S, ilvH, ilvN; acetolactate synthase I/III small subunit [EC:2.2.1.6]
Metabolism	Amino acid metabolism	00290 Valine, leucine and isoleucine biosynthesis [PATH:ko00290]	gene:MSMEG_2374; K00053 ilvC; ketol-acid reductoisomerase [EC:1.1.1.86]
Metabolism	Amino acid metabolism	00290 Valine, leucine and isoleucine biosynthesis [PATH:ko00290]	gene:MSMEG_0229; K01687 ilvD; dihydroxy-acid dehydratase [EC:4.2.1.9]
Metabolism	Amino acid metabolism	00290 Valine, leucine and isoleucine biosynthesis [PATH:ko00290]	gene:MSMEG_0482; K01687 ilvD; dihydroxy-acid dehydratase [EC:4.2.1.9]
Metabolism	Amino acid metabolism	00290 Valine, leucine and isoleucine biosynthesis [PATH:ko00290]	gene:MSMEG_1290; K01687 ilvD; dihydroxy-acid dehydratase [EC:4.2.1.9]
Metabolism	Amino acid metabolism	00290 Valine, leucine and isoleucine biosynthesis [PATH:ko00290]	gene:MSMEG_4276; K00826 E2.6.1.42, ilvE; branched-chain amino acid aminotransferase [EC:2.6.1.42]
Metabolism	Amino acid metabolism	00290 Valine, leucine and isoleucine biosynthesis [PATH:ko00290]	gene:MSMEG_0688; K14260 alaA; alanine-synthesizing transaminase [EC:2.6.1.66 2.6.1.2]
Metabolism	Amino acid metabolism	00290 Valine, leucine and isoleucine biosynthesis [PATH:ko00290]	gene:MSMEG_6271; K01649 leuA, IMS; 2-isopropylmalate synthase [EC:2.3.3.13]
Metabolism	Amino acid metabolism	00300 Lysine biosynthesis [PATH:ko00300]	gene:MSMEG_4957; K00003 E1.1.1.3; homoserine dehydrogenase [EC:1.1.1.3]
Metabolism	Amino acid metabolism	00300 Lysine biosynthesis [PATH:ko00300]	gene:MSMEG_6257; K00928 lysC; aspartate kinase [EC:2.7.2.4]
Metabolism	Amino acid metabolism	00300 Lysine biosynthesis [PATH:ko00300]	gene:MSMEG_6256; K00133 asd; aspartate-semialdehyde dehydrogenase [EC:1.2.1.11]
Metabolism	Amino acid metabolism	00300 Lysine biosynthesis [PATH:ko00300]	gene:MSMEG_0877; K01714 dapA; 4-hydroxy-tetrahydrodipicolinate synthase [EC:4.3.3.7]
Metabolism	Amino acid metabolism	00300 Lysine biosynthesis [PATH:ko00300]	gene:MSMEG_1156; K01714 dapA; 4-hydroxy-tetrahydrodipicolinate synthase [EC:4.3.3.7]
Metabolism	Amino acid metabolism	00300 Lysine biosynthesis [PATH:ko00300]	gene:MSMEG_2684; K01714 dapA; 4-hydroxy-tetrahydrodipicolinate synthase [EC:4.3.3.7]
Metabolism	Amino acid metabolism	00300 Lysine biosynthesis [PATH:ko00300]	gene:MSMEG_0733; K00215 dapB; 4-hydroxy-tetrahydrodipicolinate reductase [EC:1.17.1.8]
Metabolism	Amino acid metabolism	00300 Lysine biosynthesis [PATH:ko00300]	gene:MSMEG_2664; K00215 dapB; 4-hydroxy-tetrahydrodipicolinate reductase [EC:1.17.1.8]
Metabolism	Amino acid metabolism	00300 Lysine biosynthesis [PATH:ko00300]	gene:MSMEG_5104; K00674 dapD; 2,3,4,5-tetrahydropyridine-2,6-dicarboxylate N-succinyltransferase [EC:2.3.1.117]
Metabolism	Amino acid metabolism	00300 Lysine biosynthesis [PATH:ko00300]	gene:MSMEG_3773; K00821 argD; acetylornithine/N-succinyldiaminopimelate aminotransferase [EC:2.6.1.11 2.6.1.17]
Metabolism	Amino acid metabolism	00300 Lysine biosynthesis [PATH:ko00300]	gene:MSMEG_5725; K14267 dapC; N-succinyldiaminopimelate aminotransferase [EC:2.6.1.17]
Metabolism	Amino acid metabolism	00300 Lysine biosynthesis [PATH:ko00300]	gene:MSMEG_5103; K01439 dapE; succinyl-diaminopimelate desuccinylase [EC:3.5.1.18]
Metabolism	Amino acid metabolism	00300 Lysine biosynthesis [PATH:ko00300]	gene:MSMEG_2735; K01778 dapF; diaminopimelate epimerase [EC:5.1.1.7]
Metabolism	Amino acid metabolism	00300 Lysine biosynthesis [PATH:ko00300]	gene:MSMEG_4958; K01586 lysA; diaminopimelate decarboxylase [EC:4.1.1.20]
Metabolism	Amino acid metabolism	00300 Lysine biosynthesis [PATH:ko00300]	gene:MSMEG_6197; K01586 lysA; diaminopimelate decarboxylase [EC:4.1.1.20]
Metabolism	Amino acid metabolism	00300 Lysine biosynthesis [PATH:ko00300]	gene:MSMEG_2493; K05825 LYSN; 2-aminoadipate transaminase [EC:2.6.1.-]
Metabolism	Amino acid metabolism	00300 Lysine biosynthesis [PATH:ko00300]	gene:MSMEG_4632; K00290 LYS1; saccharopine dehydrogenase (NAD, L-lysine forming) [EC:1.5.1.7]
Metabolism	Amino acid metabolism	00300 Lysine biosynthesis [PATH:ko00300]	gene:MSMEG_4232; K01928 murE; UDP-N-acetylmuramoyl-L-alanyl-D-glutamate--2,6-diaminopimelate ligase [EC:6.3.2.13]
Metabolism	Amino acid metabolism	00300 Lysine biosynthesis [PATH:ko00300]	gene:MSMEG_4231; K01929 murF; UDP-N-acetylmuramoyl-tripeptide--D-alanyl-D-alanine ligase [EC:6.3.2.10]
Metabolism	Amino acid metabolism	00310 Lysine degradation [PATH:ko00310]	gene:MSMEG_4632; K00290 LYS1; saccharopine dehydrogenase (NAD, L-lysine forming) [EC:1.5.1.7]
Metabolism	Amino acid metabolism	00310 Lysine degradation [PATH:ko00310]	gene:MSMEG_4283; K00658 DLST, sucB; 2-oxoglutarate dehydrogenase E2 component (dihydrolipoamide succinyltransferase) [EC:2.3.1.61]
Metabolism	Amino acid metabolism	00310 Lysine degradation [PATH:ko00310]	gene:MSMEG_2466; K00252 GCDH, gcdH; glutaryl-CoA dehydrogenase [EC:1.3.8.6]
Metabolism	Amino acid metabolism	00310 Lysine degradation [PATH:ko00310]	gene:MSMEG_5267; K00252 GCDH, gcdH; glutaryl-CoA dehydrogenase [EC:1.3.8.6]
Metabolism	Amino acid metabolism	00310 Lysine degradation [PATH:ko00310]	gene:MSMEG_6686; K00252 GCDH, gcdH; glutaryl-CoA dehydrogenase [EC:1.3.8.6]
Metabolism	Amino acid metabolism	00310 Lysine degradation [PATH:ko00310]	gene:MSMEG_1048; K01692 paaF, echA; enoyl-CoA hydratase [EC:4.2.1.17]
Metabolism	Amino acid metabolism	00310 Lysine degradation [PATH:ko00310]	gene:MSMEG_1331; K01692 paaF, echA; enoyl-CoA hydratase [EC:4.2.1.17]
Metabolism	Amino acid metabolism	00310 Lysine degradation [PATH:ko00310]	gene:MSMEG_1388; K01692 paaF, echA; enoyl-CoA hydratase [EC:4.2.1.17]
Metabolism	Amino acid metabolism	00310 Lysine degradation [PATH:ko00310]	gene:MSMEG_1390; K01692 paaF, echA; enoyl-CoA hydratase [EC:4.2.1.17]
Metabolism	Amino acid metabolism	00310 Lysine degradation [PATH:ko00310]	gene:MSMEG_2227; K01692 paaF, echA; enoyl-CoA hydratase [EC:4.2.1.17]
Metabolism	Amino acid metabolism	00310 Lysine degradation [PATH:ko00310]	gene:MSMEG_2328; K01692 paaF, echA; enoyl-CoA hydratase [EC:4.2.1.17]
Metabolism	Amino acid metabolism	00310 Lysine degradation [PATH:ko00310]	gene:MSMEG_2641; K01692 paaF, echA; enoyl-CoA hydratase [EC:4.2.1.17]
Metabolism	Amino acid metabolism	00310 Lysine degradation [PATH:ko00310]	gene:MSMEG_3139; K01692 paaF, echA; enoyl-CoA hydratase [EC:4.2.1.17]
Metabolism	Amino acid metabolism	00310 Lysine degradation [PATH:ko00310]	gene:MSMEG_4709; K01692 paaF, echA; enoyl-CoA hydratase [EC:4.2.1.17]
Metabolism	Amino acid metabolism	00310 Lysine degradation [PATH:ko00310]	gene:MSMEG_5185; K01692 paaF, echA; enoyl-CoA hydratase [EC:4.2.1.17]
Metabolism	Amino acid metabolism	00310 Lysine degradation [PATH:ko00310]	gene:MSMEG_5276; K01692 paaF, echA; enoyl-CoA hydratase [EC:4.2.1.17]
Metabolism	Amino acid metabolism	00310 Lysine degradation [PATH:ko00310]	gene:MSMEG_5277; K01692 paaF, echA; enoyl-CoA hydratase [EC:4.2.1.17]
Metabolism	Amino acid metabolism	00310 Lysine degradation [PATH:ko00310]	gene:MSMEG_5495; K01692 paaF, echA; enoyl-CoA hydratase [EC:4.2.1.17]
Metabolism	Amino acid metabolism	00310 Lysine degradation [PATH:ko00310]	gene:MSMEG_5639; K01692 paaF, echA; enoyl-CoA hydratase [EC:4.2.1.17]
Metabolism	Amino acid metabolism	00310 Lysine degradation [PATH:ko00310]	gene:MSMEG_5886; K01692 paaF, echA; enoyl-CoA hydratase [EC:4.2.1.17]
Metabolism	Amino acid metabolism	00310 Lysine degradation [PATH:ko00310]	gene:MSMEG_5915; K01692 paaF, echA; enoyl-CoA hydratase [EC:4.2.1.17]
Metabolism	Amino acid metabolism	00310 Lysine degradation [PATH:ko00310]	gene:MSMEG_6001; K01692 paaF, echA; enoyl-CoA hydratase [EC:4.2.1.17]
Metabolism	Amino acid metabolism	00310 Lysine degradation [PATH:ko00310]	gene:MSMEG_6353; K01692 paaF, echA; enoyl-CoA hydratase [EC:4.2.1.17]
Metabolism	Amino acid metabolism	00310 Lysine degradation [PATH:ko00310]	gene:MSMEG_5720; K01782 fadJ; 3-hydroxyacyl-CoA dehydrogenase / enoyl-CoA hydratase / 3-hydroxybutyryl-CoA epimerase [EC:1.1.1.35 4.2.1.17 5.1.2.3]
Metabolism	Amino acid metabolism	00310 Lysine degradation [PATH:ko00310]	gene:MSMEG_0373; K00626 E2.3.1.9, atoB; acetyl-CoA C-acetyltransferase [EC:2.3.1.9]
Metabolism	Amino acid metabolism	00310 Lysine degradation [PATH:ko00310]	gene:MSMEG_1896; K00626 E2.3.1.9, atoB; acetyl-CoA C-acetyltransferase [EC:2.3.1.9]
Metabolism	Amino acid metabolism	00310 Lysine degradation [PATH:ko00310]	gene:MSMEG_2207; K00626 E2.3.1.9, atoB; acetyl-CoA C-acetyltransferase [EC:2.3.1.9]
Metabolism	Amino acid metabolism	00310 Lysine degradation [PATH:ko00310]	gene:MSMEG_2224; K00626 E2.3.1.9, atoB; acetyl-CoA C-acetyltransferase [EC:2.3.1.9]
Metabolism	Amino acid metabolism	00310 Lysine degradation [PATH:ko00310]	gene:MSMEG_3608; K00626 E2.3.1.9, atoB; acetyl-CoA C-acetyltransferase [EC:2.3.1.9]
Metabolism	Amino acid metabolism	00310 Lysine degradation [PATH:ko00310]	gene:MSMEG_4920; K00626 E2.3.1.9, atoB; acetyl-CoA C-acetyltransferase [EC:2.3.1.9]
Metabolism	Amino acid metabolism	00310 Lysine degradation [PATH:ko00310]	gene:MSMEG_5273; K00626 E2.3.1.9, atoB; acetyl-CoA C-acetyltransferase [EC:2.3.1.9]
Metabolism	Amino acid metabolism	00310 Lysine degradation [PATH:ko00310]	gene:MSMEG_5521; K00626 E2.3.1.9, atoB; acetyl-CoA C-acetyltransferase [EC:2.3.1.9]
Metabolism	Amino acid metabolism	00310 Lysine degradation [PATH:ko00310]	gene:MSMEG_5608; K00626 E2.3.1.9, atoB; acetyl-CoA C-acetyltransferase [EC:2.3.1.9]
Metabolism	Amino acid metabolism	00310 Lysine degradation [PATH:ko00310]	gene:MSMEG_5721; K00626 E2.3.1.9, atoB; acetyl-CoA C-acetyltransferase [EC:2.3.1.9]
Metabolism	Amino acid metabolism	00310 Lysine degradation [PATH:ko00310]	gene:MSMEG_5923; K00626 E2.3.1.9, atoB; acetyl-CoA C-acetyltransferase [EC:2.3.1.9]
Metabolism	Amino acid metabolism	00310 Lysine degradation [PATH:ko00310]	gene:MSMEG_5996; K00626 E2.3.1.9, atoB; acetyl-CoA C-acetyltransferase [EC:2.3.1.9]
Metabolism	Amino acid metabolism	00310 Lysine degradation [PATH:ko00310]	gene:MSMEG_6008; K00626 E2.3.1.9, atoB; acetyl-CoA C-acetyltransferase [EC:2.3.1.9]
Metabolism	Amino acid metabolism	00310 Lysine degradation [PATH:ko00310]	gene:MSMEG_0582; K00135 gabD; succinate-semialdehyde dehydrogenase / glutarate-semialdehyde dehydrogenase [EC:1.2.1.16 1.2.1.79 1.2.1.20]
Metabolism	Amino acid metabolism	00310 Lysine degradation [PATH:ko00310]	gene:MSMEG_2488; K00135 gabD; succinate-semialdehyde dehydrogenase / glutarate-semialdehyde dehydrogenase [EC:1.2.1.16 1.2.1.79 1.2.1.20]
Metabolism	Amino acid metabolism	00310 Lysine degradation [PATH:ko00310]	gene:MSMEG_5538; K00135 gabD; succinate-semialdehyde dehydrogenase / glutarate-semialdehyde dehydrogenase [EC:1.2.1.16 1.2.1.79 1.2.1.20]
Metabolism	Amino acid metabolism	00310 Lysine degradation [PATH:ko00310]	gene:MSMEG_5912; K00135 gabD; succinate-semialdehyde dehydrogenase / glutarate-semialdehyde dehydrogenase [EC:1.2.1.16 1.2.1.79 1.2.1.20]
Metabolism	Amino acid metabolism	00310 Lysine degradation [PATH:ko00310]	gene:MSMEG_6452; K00135 gabD; succinate-semialdehyde dehydrogenase / glutarate-semialdehyde dehydrogenase [EC:1.2.1.16 1.2.1.79 1.2.1.20]
Metabolism	Amino acid metabolism	00310 Lysine degradation [PATH:ko00310]	gene:MSMEG_6702; K00135 gabD; succinate-semialdehyde dehydrogenase / glutarate-semialdehyde dehydrogenase [EC:1.2.1.16 1.2.1.79 1.2.1.20]
Metabolism	Amino acid metabolism	00310 Lysine degradation [PATH:ko00310]	gene:MSMEG_0407; K21672 ord; 2,4-diaminopentanoate dehydrogenase [EC:1.4.1.12 1.4.1.26]
Metabolism	Amino acid metabolism	00310 Lysine degradation [PATH:ko00310]	gene:MSMEG_3317; K21672 ord; 2,4-diaminopentanoate dehydrogenase [EC:1.4.1.12 1.4.1.26]
Metabolism	Amino acid metabolism	00310 Lysine degradation [PATH:ko00310]	gene:MSMEG_4350; K21672 ord; 2,4-diaminopentanoate dehydrogenase [EC:1.4.1.12 1.4.1.26]
Metabolism	Amino acid metabolism	00310 Lysine degradation [PATH:ko00310]	gene:MSMEG_5286; K21672 ord; 2,4-diaminopentanoate dehydrogenase [EC:1.4.1.12 1.4.1.26]
Metabolism	Amino acid metabolism	00310 Lysine degradation [PATH:ko00310]	gene:MSMEG_5586; K21672 ord; 2,4-diaminopentanoate dehydrogenase [EC:1.4.1.12 1.4.1.26]
Metabolism	Amino acid metabolism	00310 Lysine degradation [PATH:ko00310]	gene:MSMEG_0455; K00128 ALDH; aldehyde dehydrogenase (NAD) [EC:1.2.1.3]
Metabolism	Amino acid metabolism	00310 Lysine degradation [PATH:ko00310]	gene:MSMEG_1762; K00128 ALDH; aldehyde dehydrogenase (NAD) [EC:1.2.1.3]
Metabolism	Amino acid metabolism	00310 Lysine degradation [PATH:ko00310]	gene:MSMEG_2238; K00128 ALDH; aldehyde dehydrogenase (NAD) [EC:1.2.1.3]
Metabolism	Amino acid metabolism	00310 Lysine degradation [PATH:ko00310]	gene:MSMEG_2597; K00128 ALDH; aldehyde dehydrogenase (NAD) [EC:1.2.1.3]
Metabolism	Amino acid metabolism	00310 Lysine degradation [PATH:ko00310]	gene:MSMEG_5859; K00128 ALDH; aldehyde dehydrogenase (NAD) [EC:1.2.1.3]
Metabolism	Amino acid metabolism	00310 Lysine degradation [PATH:ko00310]	gene:MSMEG_6297; K00128 ALDH; aldehyde dehydrogenase (NAD) [EC:1.2.1.3]
Metabolism	Amino acid metabolism	00220 Arginine biosynthesis [PATH:ko00220]	gene:MSMEG_3772; K00611 OTC, argF, argI; ornithine carbamoyltransferase [EC:2.1.3.3]
Metabolism	Amino acid metabolism	00220 Arginine biosynthesis [PATH:ko00220]	gene:MSMEG_3770; K01940 argG, ASS1; argininosuccinate synthase [EC:6.3.4.5]
Metabolism	Amino acid metabolism	00220 Arginine biosynthesis [PATH:ko00220]	gene:MSMEG_3769; K01755 argH, ASL; argininosuccinate lyase [EC:4.3.2.1]
Metabolism	Amino acid metabolism	00220 Arginine biosynthesis [PATH:ko00220]	gene:MSMEG_2187; K01941 E6.3.4.6; urea carboxylase [EC:6.3.4.6]
Metabolism	Amino acid metabolism	00220 Arginine biosynthesis [PATH:ko00220]	gene:MSMEG_2189; K01457 atzF; allophanate hydrolase [EC:3.5.1.54]
Metabolism	Amino acid metabolism	00220 Arginine biosynthesis [PATH:ko00220]	gene:MSMEG_1094; K01428 ureC; urease subunit alpha [EC:3.5.1.5]
Metabolism	Amino acid metabolism	00220 Arginine biosynthesis [PATH:ko00220]	gene:MSMEG_3625; K01428 ureC; urease subunit alpha [EC:3.5.1.5]
Metabolism	Amino acid metabolism	00220 Arginine biosynthesis [PATH:ko00220]	gene:MSMEG_3626; K01429 ureB; urease subunit beta [EC:3.5.1.5]
Metabolism	Amino acid metabolism	00220 Arginine biosynthesis [PATH:ko00220]	gene:MSMEG_3627; K01430 ureA; urease subunit gamma [EC:3.5.1.5]
Metabolism	Amino acid metabolism	00220 Arginine biosynthesis [PATH:ko00220]	gene:MSMEG_1093; K14048 ureAB; urease subunit gamma/beta [EC:3.5.1.5]
Metabolism	Amino acid metabolism	00220 Arginine biosynthesis [PATH:ko00220]	gene:MSMEG_1409; K01478 arcA; arginine deiminase [EC:3.5.3.6]
Metabolism	Amino acid metabolism	00220 Arginine biosynthesis [PATH:ko00220]	gene:MSMEG_5448; K01478 arcA; arginine deiminase [EC:3.5.3.6]
Metabolism	Amino acid metabolism	00220 Arginine biosynthesis [PATH:ko00220]	gene:MSMEG_3818; K01425 glsA, GLS; glutaminase [EC:3.5.1.2]
Metabolism	Amino acid metabolism	00220 Arginine biosynthesis [PATH:ko00220]	gene:MSMEG_2595; K01915 glnA, GLUL; glutamine synthetase [EC:6.3.1.2]
Metabolism	Amino acid metabolism	00220 Arginine biosynthesis [PATH:ko00220]	gene:MSMEG_3561; K01915 glnA, GLUL; glutamine synthetase [EC:6.3.1.2]
Metabolism	Amino acid metabolism	00220 Arginine biosynthesis [PATH:ko00220]	gene:MSMEG_3827; K01915 glnA, GLUL; glutamine synthetase [EC:6.3.1.2]
Metabolism	Amino acid metabolism	00220 Arginine biosynthesis [PATH:ko00220]	gene:MSMEG_3828; K01915 glnA, GLUL; glutamine synthetase [EC:6.3.1.2]
Metabolism	Amino acid metabolism	00220 Arginine biosynthesis [PATH:ko00220]	gene:MSMEG_4290; K01915 glnA, GLUL; glutamine synthetase [EC:6.3.1.2]
Metabolism	Amino acid metabolism	00220 Arginine biosynthesis [PATH:ko00220]	gene:MSMEG_4294; K01915 glnA, GLUL; glutamine synthetase [EC:6.3.1.2]
Metabolism	Amino acid metabolism	00220 Arginine biosynthesis [PATH:ko00220]	gene:MSMEG_5374; K01915 glnA, GLUL; glutamine synthetase [EC:6.3.1.2]
Metabolism	Amino acid metabolism	00220 Arginine biosynthesis [PATH:ko00220]	gene:MSMEG_6260; K01915 glnA, GLUL; glutamine synthetase [EC:6.3.1.2]
Metabolism	Amino acid metabolism	00220 Arginine biosynthesis [PATH:ko00220]	gene:MSMEG_6693; K01915 glnA, GLUL; glutamine synthetase [EC:6.3.1.2]
Metabolism	Amino acid metabolism	00220 Arginine biosynthesis [PATH:ko00220]	gene:MSMEG_4699; K15371 GDH2; glutamate dehydrogenase [EC:1.4.1.2]
Metabolism	Amino acid metabolism	00220 Arginine biosynthesis [PATH:ko00220]	gene:MSMEG_5442; K00262 E1.4.1.4, gdhA; glutamate dehydrogenase (NADP) [EC:1.4.1.4]
Metabolism	Amino acid metabolism	00220 Arginine biosynthesis [PATH:ko00220]	gene:MSMEG_0688; K14260 alaA; alanine-synthesizing transaminase [EC:2.6.1.66 2.6.1.2]
Metabolism	Amino acid metabolism	00220 Arginine biosynthesis [PATH:ko00220]	gene:MSMEG_2691; K00619 argA; amino-acid N-acetyltransferase [EC:2.3.1.1]
Metabolism	Amino acid metabolism	00220 Arginine biosynthesis [PATH:ko00220]	gene:MSMEG_3775; K00620 argJ; glutamate N-acetyltransferase / amino-acid N-acetyltransferase [EC:2.3.1.35 2.3.1.1]
Metabolism	Amino acid metabolism	00220 Arginine biosynthesis [PATH:ko00220]	gene:MSMEG_0830; K22476 K22476; N-acetylglutamate synthase [EC:2.3.1.1]
Metabolism	Amino acid metabolism	00220 Arginine biosynthesis [PATH:ko00220]	gene:MSMEG_3774; K00930 argB; acetylglutamate kinase [EC:2.7.2.8]
Metabolism	Amino acid metabolism	00220 Arginine biosynthesis [PATH:ko00220]	gene:MSMEG_3776; K00145 argC; N-acetyl-gamma-glutamyl-phosphate reductase [EC:1.2.1.38]
Metabolism	Amino acid metabolism	00220 Arginine biosynthesis [PATH:ko00220]	gene:MSMEG_3773; K00821 argD; acetylornithine/N-succinyldiaminopimelate aminotransferase [EC:2.6.1.11 2.6.1.17]
Metabolism	Amino acid metabolism	00220 Arginine biosynthesis [PATH:ko00220]	gene:MSMEG_2491; K01438 argE; acetylornithine deacetylase [EC:3.5.1.16]
Metabolism	Amino acid metabolism	00220 Arginine biosynthesis [PATH:ko00220]	gene:MSMEG_3397; K01438 argE; acetylornithine deacetylase [EC:3.5.1.16]
Metabolism	Amino acid metabolism	00330 Arginine and proline metabolism [PATH:ko00330]	gene:MSMEG_1425; K01470 E3.5.2.10; creatinine amidohydrolase [EC:3.5.2.10]
Metabolism	Amino acid metabolism	00330 Arginine and proline metabolism [PATH:ko00330]	gene:MSMEG_6870; K01470 E3.5.2.10; creatinine amidohydrolase [EC:3.5.2.10]
Metabolism	Amino acid metabolism	00330 Arginine and proline metabolism [PATH:ko00330]	gene:MSMEG_4687; K01485 codA; cytosine deaminase [EC:3.5.4.1]
Metabolism	Amino acid metabolism	00330 Arginine and proline metabolism [PATH:ko00330]	gene:MSMEG_3973; K01474 hyuB; N-methylhydantoinase B [EC:3.5.2.14]
Metabolism	Amino acid metabolism	00330 Arginine and proline metabolism [PATH:ko00330]	gene:MSMEG_1072; K01480 speB; agmatinase [EC:3.5.3.11]
Metabolism	Amino acid metabolism	00330 Arginine and proline metabolism [PATH:ko00330]	gene:MSMEG_3535; K01480 speB; agmatinase [EC:3.5.3.11]
Metabolism	Amino acid metabolism	00330 Arginine and proline metabolism [PATH:ko00330]	gene:MSMEG_4374; K01480 speB; agmatinase [EC:3.5.3.11]
Metabolism	Amino acid metabolism	00330 Arginine and proline metabolism [PATH:ko00330]	gene:MSMEG_4459; K01480 speB; agmatinase [EC:3.5.3.11]
Metabolism	Amino acid metabolism	00330 Arginine and proline metabolism [PATH:ko00330]	gene:MSMEG_0444; K10536 aguA; agmatine deiminase [EC:3.5.3.12]
Metabolism	Amino acid metabolism	00330 Arginine and proline metabolism [PATH:ko00330]	gene:MSMEG_0443; K12251 aguB; N-carbamoylputrescine amidase [EC:3.5.1.53]
Metabolism	Amino acid metabolism	00330 Arginine and proline metabolism [PATH:ko00330]	gene:MSMEG_0455; K00128 ALDH; aldehyde dehydrogenase (NAD) [EC:1.2.1.3]
Metabolism	Amino acid metabolism	00330 Arginine and proline metabolism [PATH:ko00330]	gene:MSMEG_1762; K00128 ALDH; aldehyde dehydrogenase (NAD) [EC:1.2.1.3]
Metabolism	Amino acid metabolism	00330 Arginine and proline metabolism [PATH:ko00330]	gene:MSMEG_2238; K00128 ALDH; aldehyde dehydrogenase (NAD) [EC:1.2.1.3]
Metabolism	Amino acid metabolism	00330 Arginine and proline metabolism [PATH:ko00330]	gene:MSMEG_2597; K00128 ALDH; aldehyde dehydrogenase (NAD) [EC:1.2.1.3]
Metabolism	Amino acid metabolism	00330 Arginine and proline metabolism [PATH:ko00330]	gene:MSMEG_5859; K00128 ALDH; aldehyde dehydrogenase (NAD) [EC:1.2.1.3]
Metabolism	Amino acid metabolism	00330 Arginine and proline metabolism [PATH:ko00330]	gene:MSMEG_6297; K00128 ALDH; aldehyde dehydrogenase (NAD) [EC:1.2.1.3]
Metabolism	Amino acid metabolism	00330 Arginine and proline metabolism [PATH:ko00330]	gene:MSMEG_2035; K00274 MAO, aofH; monoamine oxidase [EC:1.4.3.4]
Metabolism	Amino acid metabolism	00330 Arginine and proline metabolism [PATH:ko00330]	gene:MSMEG_0485; K01426 E3.5.1.4, amiE; amidase [EC:3.5.1.4]
Metabolism	Amino acid metabolism	00330 Arginine and proline metabolism [PATH:ko00330]	gene:MSMEG_2521; K01426 E3.5.1.4, amiE; amidase [EC:3.5.1.4]
Metabolism	Amino acid metabolism	00330 Arginine and proline metabolism [PATH:ko00330]	gene:MSMEG_3505; K01426 E3.5.1.4, amiE; amidase [EC:3.5.1.4]
Metabolism	Amino acid metabolism	00330 Arginine and proline metabolism [PATH:ko00330]	gene:MSMEG_4492; K01426 E3.5.1.4, amiE; amidase [EC:3.5.1.4]
Metabolism	Amino acid metabolism	00330 Arginine and proline metabolism [PATH:ko00330]	gene:MSMEG_1413; K00819 rocD, OAT; ornithine--oxo-acid transaminase [EC:2.6.1.13]
Metabolism	Amino acid metabolism	00330 Arginine and proline metabolism [PATH:ko00330]	gene:MSMEG_0943; K00286 proC; pyrroline-5-carboxylate reductase [EC:1.5.1.2]
Metabolism	Amino acid metabolism	00330 Arginine and proline metabolism [PATH:ko00330]	gene:MSMEG_5117; K00318 PRODH; proline dehydrogenase [EC:1.5.-.-]
Metabolism	Amino acid metabolism	00330 Arginine and proline metabolism [PATH:ko00330]	gene:MSMEG_5119; K00294 E1.2.1.88; 1-pyrroline-5-carboxylate dehydrogenase [EC:1.2.1.88]
Metabolism	Amino acid metabolism	00330 Arginine and proline metabolism [PATH:ko00330]	gene:MSMEG_4621; K00931 proB; glutamate 5-kinase [EC:2.7.2.11]
Metabolism	Amino acid metabolism	00330 Arginine and proline metabolism [PATH:ko00330]	gene:MSMEG_4584; K00147 proA; glutamate-5-semialdehyde dehydrogenase [EC:1.2.1.41]
Metabolism	Amino acid metabolism	00330 Arginine and proline metabolism [PATH:ko00330]	gene:MSMEG_0407; K21672 ord; 2,4-diaminopentanoate dehydrogenase [EC:1.4.1.12 1.4.1.26]
Metabolism	Amino acid metabolism	00330 Arginine and proline metabolism [PATH:ko00330]	gene:MSMEG_3317; K21672 ord; 2,4-diaminopentanoate dehydrogenase [EC:1.4.1.12 1.4.1.26]
Metabolism	Amino acid metabolism	00330 Arginine and proline metabolism [PATH:ko00330]	gene:MSMEG_4350; K21672 ord; 2,4-diaminopentanoate dehydrogenase [EC:1.4.1.12 1.4.1.26]
Metabolism	Amino acid metabolism	00330 Arginine and proline metabolism [PATH:ko00330]	gene:MSMEG_5286; K21672 ord; 2,4-diaminopentanoate dehydrogenase [EC:1.4.1.12 1.4.1.26]
Metabolism	Amino acid metabolism	00330 Arginine and proline metabolism [PATH:ko00330]	gene:MSMEG_5586; K21672 ord; 2,4-diaminopentanoate dehydrogenase [EC:1.4.1.12 1.4.1.26]
Metabolism	Amino acid metabolism	00340 Histidine metabolism [PATH:ko00340]	gene:MSMEG_4180; K00765 hisG; ATP phosphoribosyltransferase [EC:2.4.2.17]
Metabolism	Amino acid metabolism	00340 Histidine metabolism [PATH:ko00340]	gene:MSMEG_4181; K01523 hisE; phosphoribosyl-ATP pyrophosphohydrolase [EC:3.6.1.31]
Metabolism	Amino acid metabolism	00340 Histidine metabolism [PATH:ko00340]	gene:MSMEG_3212; K01496 hisI; phosphoribosyl-AMP cyclohydrolase [EC:3.5.4.19]
Metabolism	Amino acid metabolism	00340 Histidine metabolism [PATH:ko00340]	gene:MSMEG_3209; K01814 hisA; phosphoribosylformimino-5-aminoimidazole carboxamide ribotide isomerase [EC:5.3.1.16]
Metabolism	Amino acid metabolism	00340 Histidine metabolism [PATH:ko00340]	gene:MSMEG_3208; K02501 hisH; glutamine amidotransferase [EC:2.4.2.-]
Metabolism	Amino acid metabolism	00340 Histidine metabolism [PATH:ko00340]	gene:MSMEG_3211; K02500 hisF; cyclase [EC:4.1.3.-]
Metabolism	Amino acid metabolism	00340 Histidine metabolism [PATH:ko00340]	gene:MSMEG_3207; K01693 hisB; imidazoleglycerol-phosphate dehydratase [EC:4.2.1.19]
Metabolism	Amino acid metabolism	00340 Histidine metabolism [PATH:ko00340]	gene:MSMEG_1491; K00817 hisC; histidinol-phosphate aminotransferase [EC:2.6.1.9]
Metabolism	Amino acid metabolism	00340 Histidine metabolism [PATH:ko00340]	gene:MSMEG_3206; K00817 hisC; histidinol-phosphate aminotransferase [EC:2.6.1.9]
Metabolism	Amino acid metabolism	00340 Histidine metabolism [PATH:ko00340]	gene:MSMEG_6351; K00817 hisC; histidinol-phosphate aminotransferase [EC:2.6.1.9]
Metabolism	Amino acid metabolism	00340 Histidine metabolism [PATH:ko00340]	gene:MSMEG_2083; K05602 hisN; histidinol-phosphatase [EC:3.1.3.15]
Metabolism	Amino acid metabolism	00340 Histidine metabolism [PATH:ko00340]	gene:MSMEG_3205; K00013 hisD; histidinol dehydrogenase [EC:1.1.1.23]
Metabolism	Amino acid metabolism	00340 Histidine metabolism [PATH:ko00340]	gene:MSMEG_1183; K01745 hutH, HAL; histidine ammonia-lyase [EC:4.3.1.3]
Metabolism	Amino acid metabolism	00340 Histidine metabolism [PATH:ko00340]	gene:MSMEG_1179; K01712 hutU, UROC1; urocanate hydratase [EC:4.2.1.49]
Metabolism	Amino acid metabolism	00340 Histidine metabolism [PATH:ko00340]	gene:MSMEG_1182; K01468 hutI, AMDHD1; imidazolonepropionase [EC:3.5.2.7]
Metabolism	Amino acid metabolism	00340 Histidine metabolism [PATH:ko00340]	gene:MSMEG_0455; K00128 ALDH; aldehyde dehydrogenase (NAD) [EC:1.2.1.3]
Metabolism	Amino acid metabolism	00340 Histidine metabolism [PATH:ko00340]	gene:MSMEG_1762; K00128 ALDH; aldehyde dehydrogenase (NAD) [EC:1.2.1.3]
Metabolism	Amino acid metabolism	00340 Histidine metabolism [PATH:ko00340]	gene:MSMEG_2238; K00128 ALDH; aldehyde dehydrogenase (NAD) [EC:1.2.1.3]
Metabolism	Amino acid metabolism	00340 Histidine metabolism [PATH:ko00340]	gene:MSMEG_2597; K00128 ALDH; aldehyde dehydrogenase (NAD) [EC:1.2.1.3]
Metabolism	Amino acid metabolism	00340 Histidine metabolism [PATH:ko00340]	gene:MSMEG_5859; K00128 ALDH; aldehyde dehydrogenase (NAD) [EC:1.2.1.3]
Metabolism	Amino acid metabolism	00340 Histidine metabolism [PATH:ko00340]	gene:MSMEG_6297; K00128 ALDH; aldehyde dehydrogenase (NAD) [EC:1.2.1.3]
Metabolism	Amino acid metabolism	00340 Histidine metabolism [PATH:ko00340]	gene:MSMEG_2035; K00274 MAO, aofH; monoamine oxidase [EC:1.4.3.4]
Metabolism	Amino acid metabolism	00340 Histidine metabolism [PATH:ko00340]	gene:MSMEG_6247; K18911 egtD; L-histidine Nalpha-methyltransferase [EC:2.1.1.44]
Metabolism	Amino acid metabolism	00340 Histidine metabolism [PATH:ko00340]	gene:MSMEG_6249; K18912 egtB; gamma-glutamyl hercynylcysteine S-oxide synthase [EC:1.14.99.50]
Metabolism	Amino acid metabolism	00340 Histidine metabolism [PATH:ko00340]	gene:MSMEG_6248; K07008 egtC; gamma-glutamyl hercynylcysteine S-oxide hydrolase [EC:3.5.1.118]
Metabolism	Amino acid metabolism	00340 Histidine metabolism [PATH:ko00340]	gene:MSMEG_6246; K18913 egtE; hercynylcysteine S-oxide lyase [EC:4.4.1.36]
Metabolism	Amino acid metabolism	00350 Tyrosine metabolism [PATH:ko00350]	gene:MSMEG_1491; K00817 hisC; histidinol-phosphate aminotransferase [EC:2.6.1.9]
Metabolism	Amino acid metabolism	00350 Tyrosine metabolism [PATH:ko00350]	gene:MSMEG_3206; K00817 hisC; histidinol-phosphate aminotransferase [EC:2.6.1.9]
Metabolism	Amino acid metabolism	00350 Tyrosine metabolism [PATH:ko00350]	gene:MSMEG_6351; K00817 hisC; histidinol-phosphate aminotransferase [EC:2.6.1.9]
Metabolism	Amino acid metabolism	00350 Tyrosine metabolism [PATH:ko00350]	gene:MSMEG_2075; K00451 HGD, hmgA; homogentisate 1,2-dioxygenase [EC:1.13.11.5]
Metabolism	Amino acid metabolism	00350 Tyrosine metabolism [PATH:ko00350]	gene:MSMEG_2035; K00274 MAO, aofH; monoamine oxidase [EC:1.4.3.4]
Metabolism	Amino acid metabolism	00350 Tyrosine metabolism [PATH:ko00350]	gene:MSMEG_2526; K00276 AOC3, AOC2, tynA; primary-amine oxidase [EC:1.4.3.21]
Metabolism	Amino acid metabolism	00350 Tyrosine metabolism [PATH:ko00350]	gene:MSMEG_3847; K00276 AOC3, AOC2, tynA; primary-amine oxidase [EC:1.4.3.21]
Metabolism	Amino acid metabolism	00350 Tyrosine metabolism [PATH:ko00350]	gene:MSMEG_0217; K00121 frmA, ADH5, adhC; S-(hydroxymethyl)glutathione dehydrogenase / alcohol dehydrogenase [EC:1.1.1.284 1.1.1.1]
Metabolism	Amino acid metabolism	00350 Tyrosine metabolism [PATH:ko00350]	gene:MSMEG_1138; K00121 frmA, ADH5, adhC; S-(hydroxymethyl)glutathione dehydrogenase / alcohol dehydrogenase [EC:1.1.1.284 1.1.1.1]
Metabolism	Amino acid metabolism	00350 Tyrosine metabolism [PATH:ko00350]	gene:MSMEG_3388; K00121 frmA, ADH5, adhC; S-(hydroxymethyl)glutathione dehydrogenase / alcohol dehydrogenase [EC:1.1.1.284 1.1.1.1]
Metabolism	Amino acid metabolism	00350 Tyrosine metabolism [PATH:ko00350]	gene:MSMEG_4167; K00121 frmA, ADH5, adhC; S-(hydroxymethyl)glutathione dehydrogenase / alcohol dehydrogenase [EC:1.1.1.284 1.1.1.1]
Metabolism	Amino acid metabolism	00350 Tyrosine metabolism [PATH:ko00350]	gene:MSMEG_5866; K00121 frmA, ADH5, adhC; S-(hydroxymethyl)glutathione dehydrogenase / alcohol dehydrogenase [EC:1.1.1.284 1.1.1.1]
Metabolism	Amino acid metabolism	00350 Tyrosine metabolism [PATH:ko00350]	gene:MSMEG_6616; K00121 frmA, ADH5, adhC; S-(hydroxymethyl)glutathione dehydrogenase / alcohol dehydrogenase [EC:1.1.1.284 1.1.1.1]
Metabolism	Amino acid metabolism	00350 Tyrosine metabolism [PATH:ko00350]	gene:MSMEG_3615; K13953 adhP; alcohol dehydrogenase, propanol-preferring [EC:1.1.1.1]
Metabolism	Amino acid metabolism	00350 Tyrosine metabolism [PATH:ko00350]	gene:MSMEG_3915; K13953 adhP; alcohol dehydrogenase, propanol-preferring [EC:1.1.1.1]
Metabolism	Amino acid metabolism	00350 Tyrosine metabolism [PATH:ko00350]	gene:MSMEG_0127; K00001 E1.1.1.1, adh; alcohol dehydrogenase [EC:1.1.1.1]
Metabolism	Amino acid metabolism	00350 Tyrosine metabolism [PATH:ko00350]	gene:MSMEG_2048; K00001 E1.1.1.1, adh; alcohol dehydrogenase [EC:1.1.1.1]
Metabolism	Amino acid metabolism	00350 Tyrosine metabolism [PATH:ko00350]	gene:MSMEG_3464; K00001 E1.1.1.1, adh; alcohol dehydrogenase [EC:1.1.1.1]
Metabolism	Amino acid metabolism	00350 Tyrosine metabolism [PATH:ko00350]	gene:MSMEG_6834; K00001 E1.1.1.1, adh; alcohol dehydrogenase [EC:1.1.1.1]
Metabolism	Amino acid metabolism	00350 Tyrosine metabolism [PATH:ko00350]	gene:MSMEG_3346; K02510 hpaI, hpcH; 4-hydroxy-2-oxoheptanedioate aldolase [EC:4.1.2.52]
Metabolism	Amino acid metabolism	00350 Tyrosine metabolism [PATH:ko00350]	gene:MSMEG_0582; K00135 gabD; succinate-semialdehyde dehydrogenase / glutarate-semialdehyde dehydrogenase [EC:1.2.1.16 1.2.1.79 1.2.1.20]
Metabolism	Amino acid metabolism	00350 Tyrosine metabolism [PATH:ko00350]	gene:MSMEG_2488; K00135 gabD; succinate-semialdehyde dehydrogenase / glutarate-semialdehyde dehydrogenase [EC:1.2.1.16 1.2.1.79 1.2.1.20]
Metabolism	Amino acid metabolism	00350 Tyrosine metabolism [PATH:ko00350]	gene:MSMEG_5538; K00135 gabD; succinate-semialdehyde dehydrogenase / glutarate-semialdehyde dehydrogenase [EC:1.2.1.16 1.2.1.79 1.2.1.20]
Metabolism	Amino acid metabolism	00350 Tyrosine metabolism [PATH:ko00350]	gene:MSMEG_5912; K00135 gabD; succinate-semialdehyde dehydrogenase / glutarate-semialdehyde dehydrogenase [EC:1.2.1.16 1.2.1.79 1.2.1.20]
Metabolism	Amino acid metabolism	00350 Tyrosine metabolism [PATH:ko00350]	gene:MSMEG_6452; K00135 gabD; succinate-semialdehyde dehydrogenase / glutarate-semialdehyde dehydrogenase [EC:1.2.1.16 1.2.1.79 1.2.1.20]
Metabolism	Amino acid metabolism	00350 Tyrosine metabolism [PATH:ko00350]	gene:MSMEG_6702; K00135 gabD; succinate-semialdehyde dehydrogenase / glutarate-semialdehyde dehydrogenase [EC:1.2.1.16 1.2.1.79 1.2.1.20]
Metabolism	Amino acid metabolism	00350 Tyrosine metabolism [PATH:ko00350]	gene:MSMEG_2034; K00055 E1.1.1.90; aryl-alcohol dehydrogenase [EC:1.1.1.90]
Metabolism	Amino acid metabolism	00350 Tyrosine metabolism [PATH:ko00350]	gene:MSMEG_4039; K00055 E1.1.1.90; aryl-alcohol dehydrogenase [EC:1.1.1.90]
Metabolism	Amino acid metabolism	00360 Phenylalanine metabolism [PATH:ko00360]	gene:MSMEG_2526; K00276 AOC3, AOC2, tynA; primary-amine oxidase [EC:1.4.3.21]
Metabolism	Amino acid metabolism	00360 Phenylalanine metabolism [PATH:ko00360]	gene:MSMEG_3847; K00276 AOC3, AOC2, tynA; primary-amine oxidase [EC:1.4.3.21]
Metabolism	Amino acid metabolism	00360 Phenylalanine metabolism [PATH:ko00360]	gene:MSMEG_2035; K00274 MAO, aofH; monoamine oxidase [EC:1.4.3.4]
Metabolism	Amino acid metabolism	00360 Phenylalanine metabolism [PATH:ko00360]	gene:MSMEG_2220; K15866 paaG; 2-(1,2-epoxy-1,2-dihydrophenyl)acetyl-CoA isomerase [EC:5.3.3.18]
Metabolism	Amino acid metabolism	00360 Phenylalanine metabolism [PATH:ko00360]	gene:MSMEG_4299; K15866 paaG; 2-(1,2-epoxy-1,2-dihydrophenyl)acetyl-CoA isomerase [EC:5.3.3.18]
Metabolism	Amino acid metabolism	00360 Phenylalanine metabolism [PATH:ko00360]	gene:MSMEG_1048; K01692 paaF, echA; enoyl-CoA hydratase [EC:4.2.1.17]
Metabolism	Amino acid metabolism	00360 Phenylalanine metabolism [PATH:ko00360]	gene:MSMEG_1331; K01692 paaF, echA; enoyl-CoA hydratase [EC:4.2.1.17]
Metabolism	Amino acid metabolism	00360 Phenylalanine metabolism [PATH:ko00360]	gene:MSMEG_1388; K01692 paaF, echA; enoyl-CoA hydratase [EC:4.2.1.17]
Metabolism	Amino acid metabolism	00360 Phenylalanine metabolism [PATH:ko00360]	gene:MSMEG_1390; K01692 paaF, echA; enoyl-CoA hydratase [EC:4.2.1.17]
Metabolism	Amino acid metabolism	00360 Phenylalanine metabolism [PATH:ko00360]	gene:MSMEG_2227; K01692 paaF, echA; enoyl-CoA hydratase [EC:4.2.1.17]
Metabolism	Amino acid metabolism	00360 Phenylalanine metabolism [PATH:ko00360]	gene:MSMEG_2328; K01692 paaF, echA; enoyl-CoA hydratase [EC:4.2.1.17]
Metabolism	Amino acid metabolism	00360 Phenylalanine metabolism [PATH:ko00360]	gene:MSMEG_2641; K01692 paaF, echA; enoyl-CoA hydratase [EC:4.2.1.17]
Metabolism	Amino acid metabolism	00360 Phenylalanine metabolism [PATH:ko00360]	gene:MSMEG_3139; K01692 paaF, echA; enoyl-CoA hydratase [EC:4.2.1.17]
Metabolism	Amino acid metabolism	00360 Phenylalanine metabolism [PATH:ko00360]	gene:MSMEG_4709; K01692 paaF, echA; enoyl-CoA hydratase [EC:4.2.1.17]
Metabolism	Amino acid metabolism	00360 Phenylalanine metabolism [PATH:ko00360]	gene:MSMEG_5185; K01692 paaF, echA; enoyl-CoA hydratase [EC:4.2.1.17]
Metabolism	Amino acid metabolism	00360 Phenylalanine metabolism [PATH:ko00360]	gene:MSMEG_5276; K01692 paaF, echA; enoyl-CoA hydratase [EC:4.2.1.17]
Metabolism	Amino acid metabolism	00360 Phenylalanine metabolism [PATH:ko00360]	gene:MSMEG_5277; K01692 paaF, echA; enoyl-CoA hydratase [EC:4.2.1.17]
Metabolism	Amino acid metabolism	00360 Phenylalanine metabolism [PATH:ko00360]	gene:MSMEG_5495; K01692 paaF, echA; enoyl-CoA hydratase [EC:4.2.1.17]
Metabolism	Amino acid metabolism	00360 Phenylalanine metabolism [PATH:ko00360]	gene:MSMEG_5639; K01692 paaF, echA; enoyl-CoA hydratase [EC:4.2.1.17]
Metabolism	Amino acid metabolism	00360 Phenylalanine metabolism [PATH:ko00360]	gene:MSMEG_5886; K01692 paaF, echA; enoyl-CoA hydratase [EC:4.2.1.17]
Metabolism	Amino acid metabolism	00360 Phenylalanine metabolism [PATH:ko00360]	gene:MSMEG_5915; K01692 paaF, echA; enoyl-CoA hydratase [EC:4.2.1.17]
Metabolism	Amino acid metabolism	00360 Phenylalanine metabolism [PATH:ko00360]	gene:MSMEG_6001; K01692 paaF, echA; enoyl-CoA hydratase [EC:4.2.1.17]
Metabolism	Amino acid metabolism	00360 Phenylalanine metabolism [PATH:ko00360]	gene:MSMEG_6353; K01692 paaF, echA; enoyl-CoA hydratase [EC:4.2.1.17]
Metabolism	Amino acid metabolism	00360 Phenylalanine metabolism [PATH:ko00360]	gene:MSMEG_0912; K00074 paaH, hbd, fadB, mmgB; 3-hydroxybutyryl-CoA dehydrogenase [EC:1.1.1.157]
Metabolism	Amino acid metabolism	00360 Phenylalanine metabolism [PATH:ko00360]	gene:MSMEG_4110; K00074 paaH, hbd, fadB, mmgB; 3-hydroxybutyryl-CoA dehydrogenase [EC:1.1.1.157]
Metabolism	Amino acid metabolism	00360 Phenylalanine metabolism [PATH:ko00360]	gene:MSMEG_4115; K00074 paaH, hbd, fadB, mmgB; 3-hydroxybutyryl-CoA dehydrogenase [EC:1.1.1.157]
Metabolism	Amino acid metabolism	00360 Phenylalanine metabolism [PATH:ko00360]	gene:MSMEG_4116; K00074 paaH, hbd, fadB, mmgB; 3-hydroxybutyryl-CoA dehydrogenase [EC:1.1.1.157]
Metabolism	Amino acid metabolism	00360 Phenylalanine metabolism [PATH:ko00360]	gene:MSMEG_6791; K00074 paaH, hbd, fadB, mmgB; 3-hydroxybutyryl-CoA dehydrogenase [EC:1.1.1.157]
Metabolism	Amino acid metabolism	00360 Phenylalanine metabolism [PATH:ko00360]	gene:MSMEG_1491; K00817 hisC; histidinol-phosphate aminotransferase [EC:2.6.1.9]
Metabolism	Amino acid metabolism	00360 Phenylalanine metabolism [PATH:ko00360]	gene:MSMEG_3206; K00817 hisC; histidinol-phosphate aminotransferase [EC:2.6.1.9]
Metabolism	Amino acid metabolism	00360 Phenylalanine metabolism [PATH:ko00360]	gene:MSMEG_6351; K00817 hisC; histidinol-phosphate aminotransferase [EC:2.6.1.9]
Metabolism	Amino acid metabolism	00360 Phenylalanine metabolism [PATH:ko00360]	gene:MSMEG_2034; K00055 E1.1.1.90; aryl-alcohol dehydrogenase [EC:1.1.1.90]
Metabolism	Amino acid metabolism	00360 Phenylalanine metabolism [PATH:ko00360]	gene:MSMEG_4039; K00055 E1.1.1.90; aryl-alcohol dehydrogenase [EC:1.1.1.90]
Metabolism	Amino acid metabolism	00360 Phenylalanine metabolism [PATH:ko00360]	gene:MSMEG_1129; K00285 dadA; D-amino-acid dehydrogenase [EC:1.4.5.1]
Metabolism	Amino acid metabolism	00360 Phenylalanine metabolism [PATH:ko00360]	gene:MSMEG_6291; K00285 dadA; D-amino-acid dehydrogenase [EC:1.4.5.1]
Metabolism	Amino acid metabolism	00360 Phenylalanine metabolism [PATH:ko00360]	gene:MSMEG_3461; K03782 katG; catalase-peroxidase [EC:1.11.1.21]
Metabolism	Amino acid metabolism	00360 Phenylalanine metabolism [PATH:ko00360]	gene:MSMEG_3729; K03782 katG; catalase-peroxidase [EC:1.11.1.21]
Metabolism	Amino acid metabolism	00360 Phenylalanine metabolism [PATH:ko00360]	gene:MSMEG_6384; K03782 katG; catalase-peroxidase [EC:1.11.1.21]
Metabolism	Amino acid metabolism	00360 Phenylalanine metabolism [PATH:ko00360]	gene:MSMEG_0485; K01426 E3.5.1.4, amiE; amidase [EC:3.5.1.4]
Metabolism	Amino acid metabolism	00360 Phenylalanine metabolism [PATH:ko00360]	gene:MSMEG_2521; K01426 E3.5.1.4, amiE; amidase [EC:3.5.1.4]
Metabolism	Amino acid metabolism	00360 Phenylalanine metabolism [PATH:ko00360]	gene:MSMEG_3505; K01426 E3.5.1.4, amiE; amidase [EC:3.5.1.4]
Metabolism	Amino acid metabolism	00360 Phenylalanine metabolism [PATH:ko00360]	gene:MSMEG_4492; K01426 E3.5.1.4, amiE; amidase [EC:3.5.1.4]
Metabolism	Amino acid metabolism	00360 Phenylalanine metabolism [PATH:ko00360]	gene:MSMEG_1462; K05710 hcaC; 3-phenylpropionate/trans-cinnamate dioxygenase ferredoxin component
Metabolism	Amino acid metabolism	00360 Phenylalanine metabolism [PATH:ko00360]	gene:MSMEG_1460; K00529 hcaD; 3-phenylpropionate/trans-cinnamate dioxygenase ferredoxin reductase component [EC:1.18.1.3]
Metabolism	Amino acid metabolism	00360 Phenylalanine metabolism [PATH:ko00360]	gene:MSMEG_3594; K00529 hcaD; 3-phenylpropionate/trans-cinnamate dioxygenase ferredoxin reductase component [EC:1.18.1.3]
Metabolism	Amino acid metabolism	00360 Phenylalanine metabolism [PATH:ko00360]	gene:MSMEG_2485; K05712 mhpA; 3-(3-hydroxy-phenyl)propionate hydroxylase [EC:1.14.13.127]
Metabolism	Amino acid metabolism	00360 Phenylalanine metabolism [PATH:ko00360]	gene:MSMEG_4866; K05712 mhpA; 3-(3-hydroxy-phenyl)propionate hydroxylase [EC:1.14.13.127]
Metabolism	Amino acid metabolism	00360 Phenylalanine metabolism [PATH:ko00360]	gene:MSMEG_4865; K05713 mhpB; 2,3-dihydroxyphenylpropionate 1,2-dioxygenase [EC:1.13.11.16]
Metabolism	Amino acid metabolism	00360 Phenylalanine metabolism [PATH:ko00360]	gene:MSMEG_4867; K05714 mhpC; 2-hydroxy-6-oxonona-2,4-dienedioate hydrolase [EC:3.7.1.14]
Metabolism	Amino acid metabolism	00360 Phenylalanine metabolism [PATH:ko00360]	gene:MSMEG_5940; K02554 mhpD; 2-keto-4-pentenoate hydratase [EC:4.2.1.80]
Metabolism	Amino acid metabolism	00360 Phenylalanine metabolism [PATH:ko00360]	gene:MSMEG_4150; K01666 mhpE; 4-hydroxy 2-oxovalerate aldolase [EC:4.1.3.39]
Metabolism	Amino acid metabolism	00360 Phenylalanine metabolism [PATH:ko00360]	gene:MSMEG_5937; K01666 mhpE; 4-hydroxy 2-oxovalerate aldolase [EC:4.1.3.39]
Metabolism	Amino acid metabolism	00360 Phenylalanine metabolism [PATH:ko00360]	gene:MSMEG_4149; K04073 mhpF; acetaldehyde dehydrogenase [EC:1.2.1.10]
Metabolism	Amino acid metabolism	00360 Phenylalanine metabolism [PATH:ko00360]	gene:MSMEG_5939; K04073 mhpF; acetaldehyde dehydrogenase [EC:1.2.1.10]
Metabolism	Amino acid metabolism	00380 Tryptophan metabolism [PATH:ko00380]	gene:MSMEG_6487; K03392 ACMSD; aminocarboxymuconate-semialdehyde decarboxylase [EC:4.1.1.45]
Metabolism	Amino acid metabolism	00380 Tryptophan metabolism [PATH:ko00380]	gene:MSMEG_2466; K00252 GCDH, gcdH; glutaryl-CoA dehydrogenase [EC:1.3.8.6]
Metabolism	Amino acid metabolism	00380 Tryptophan metabolism [PATH:ko00380]	gene:MSMEG_5267; K00252 GCDH, gcdH; glutaryl-CoA dehydrogenase [EC:1.3.8.6]
Metabolism	Amino acid metabolism	00380 Tryptophan metabolism [PATH:ko00380]	gene:MSMEG_6686; K00252 GCDH, gcdH; glutaryl-CoA dehydrogenase [EC:1.3.8.6]
Metabolism	Amino acid metabolism	00380 Tryptophan metabolism [PATH:ko00380]	gene:MSMEG_1048; K01692 paaF, echA; enoyl-CoA hydratase [EC:4.2.1.17]
Metabolism	Amino acid metabolism	00380 Tryptophan metabolism [PATH:ko00380]	gene:MSMEG_1331; K01692 paaF, echA; enoyl-CoA hydratase [EC:4.2.1.17]
Metabolism	Amino acid metabolism	00380 Tryptophan metabolism [PATH:ko00380]	gene:MSMEG_1388; K01692 paaF, echA; enoyl-CoA hydratase [EC:4.2.1.17]
Metabolism	Amino acid metabolism	00380 Tryptophan metabolism [PATH:ko00380]	gene:MSMEG_1390; K01692 paaF, echA; enoyl-CoA hydratase [EC:4.2.1.17]
Metabolism	Amino acid metabolism	00380 Tryptophan metabolism [PATH:ko00380]	gene:MSMEG_2227; K01692 paaF, echA; enoyl-CoA hydratase [EC:4.2.1.17]
Metabolism	Amino acid metabolism	00380 Tryptophan metabolism [PATH:ko00380]	gene:MSMEG_2328; K01692 paaF, echA; enoyl-CoA hydratase [EC:4.2.1.17]
Metabolism	Amino acid metabolism	00380 Tryptophan metabolism [PATH:ko00380]	gene:MSMEG_2641; K01692 paaF, echA; enoyl-CoA hydratase [EC:4.2.1.17]
Metabolism	Amino acid metabolism	00380 Tryptophan metabolism [PATH:ko00380]	gene:MSMEG_3139; K01692 paaF, echA; enoyl-CoA hydratase [EC:4.2.1.17]
Metabolism	Amino acid metabolism	00380 Tryptophan metabolism [PATH:ko00380]	gene:MSMEG_4709; K01692 paaF, echA; enoyl-CoA hydratase [EC:4.2.1.17]
Metabolism	Amino acid metabolism	00380 Tryptophan metabolism [PATH:ko00380]	gene:MSMEG_5185; K01692 paaF, echA; enoyl-CoA hydratase [EC:4.2.1.17]
Metabolism	Amino acid metabolism	00380 Tryptophan metabolism [PATH:ko00380]	gene:MSMEG_5276; K01692 paaF, echA; enoyl-CoA hydratase [EC:4.2.1.17]
Metabolism	Amino acid metabolism	00380 Tryptophan metabolism [PATH:ko00380]	gene:MSMEG_5277; K01692 paaF, echA; enoyl-CoA hydratase [EC:4.2.1.17]
Metabolism	Amino acid metabolism	00380 Tryptophan metabolism [PATH:ko00380]	gene:MSMEG_5495; K01692 paaF, echA; enoyl-CoA hydratase [EC:4.2.1.17]
Metabolism	Amino acid metabolism	00380 Tryptophan metabolism [PATH:ko00380]	gene:MSMEG_5639; K01692 paaF, echA; enoyl-CoA hydratase [EC:4.2.1.17]
Metabolism	Amino acid metabolism	00380 Tryptophan metabolism [PATH:ko00380]	gene:MSMEG_5886; K01692 paaF, echA; enoyl-CoA hydratase [EC:4.2.1.17]
Metabolism	Amino acid metabolism	00380 Tryptophan metabolism [PATH:ko00380]	gene:MSMEG_5915; K01692 paaF, echA; enoyl-CoA hydratase [EC:4.2.1.17]
Metabolism	Amino acid metabolism	00380 Tryptophan metabolism [PATH:ko00380]	gene:MSMEG_6001; K01692 paaF, echA; enoyl-CoA hydratase [EC:4.2.1.17]
Metabolism	Amino acid metabolism	00380 Tryptophan metabolism [PATH:ko00380]	gene:MSMEG_6353; K01692 paaF, echA; enoyl-CoA hydratase [EC:4.2.1.17]
Metabolism	Amino acid metabolism	00380 Tryptophan metabolism [PATH:ko00380]	gene:MSMEG_5720; K01782 fadJ; 3-hydroxyacyl-CoA dehydrogenase / enoyl-CoA hydratase / 3-hydroxybutyryl-CoA epimerase [EC:1.1.1.35 4.2.1.17 5.1.2.3]
Metabolism	Amino acid metabolism	00380 Tryptophan metabolism [PATH:ko00380]	gene:MSMEG_0373; K00626 E2.3.1.9, atoB; acetyl-CoA C-acetyltransferase [EC:2.3.1.9]
Metabolism	Amino acid metabolism	00380 Tryptophan metabolism [PATH:ko00380]	gene:MSMEG_1896; K00626 E2.3.1.9, atoB; acetyl-CoA C-acetyltransferase [EC:2.3.1.9]
Metabolism	Amino acid metabolism	00380 Tryptophan metabolism [PATH:ko00380]	gene:MSMEG_2207; K00626 E2.3.1.9, atoB; acetyl-CoA C-acetyltransferase [EC:2.3.1.9]
Metabolism	Amino acid metabolism	00380 Tryptophan metabolism [PATH:ko00380]	gene:MSMEG_2224; K00626 E2.3.1.9, atoB; acetyl-CoA C-acetyltransferase [EC:2.3.1.9]
Metabolism	Amino acid metabolism	00380 Tryptophan metabolism [PATH:ko00380]	gene:MSMEG_3608; K00626 E2.3.1.9, atoB; acetyl-CoA C-acetyltransferase [EC:2.3.1.9]
Metabolism	Amino acid metabolism	00380 Tryptophan metabolism [PATH:ko00380]	gene:MSMEG_4920; K00626 E2.3.1.9, atoB; acetyl-CoA C-acetyltransferase [EC:2.3.1.9]
Metabolism	Amino acid metabolism	00380 Tryptophan metabolism [PATH:ko00380]	gene:MSMEG_5273; K00626 E2.3.1.9, atoB; acetyl-CoA C-acetyltransferase [EC:2.3.1.9]
Metabolism	Amino acid metabolism	00380 Tryptophan metabolism [PATH:ko00380]	gene:MSMEG_5521; K00626 E2.3.1.9, atoB; acetyl-CoA C-acetyltransferase [EC:2.3.1.9]
Metabolism	Amino acid metabolism	00380 Tryptophan metabolism [PATH:ko00380]	gene:MSMEG_5608; K00626 E2.3.1.9, atoB; acetyl-CoA C-acetyltransferase [EC:2.3.1.9]
Metabolism	Amino acid metabolism	00380 Tryptophan metabolism [PATH:ko00380]	gene:MSMEG_5721; K00626 E2.3.1.9, atoB; acetyl-CoA C-acetyltransferase [EC:2.3.1.9]
Metabolism	Amino acid metabolism	00380 Tryptophan metabolism [PATH:ko00380]	gene:MSMEG_5923; K00626 E2.3.1.9, atoB; acetyl-CoA C-acetyltransferase [EC:2.3.1.9]
Metabolism	Amino acid metabolism	00380 Tryptophan metabolism [PATH:ko00380]	gene:MSMEG_5996; K00626 E2.3.1.9, atoB; acetyl-CoA C-acetyltransferase [EC:2.3.1.9]
Metabolism	Amino acid metabolism	00380 Tryptophan metabolism [PATH:ko00380]	gene:MSMEG_6008; K00626 E2.3.1.9, atoB; acetyl-CoA C-acetyltransferase [EC:2.3.1.9]
Metabolism	Amino acid metabolism	00380 Tryptophan metabolism [PATH:ko00380]	gene:MSMEG_2035; K00274 MAO, aofH; monoamine oxidase [EC:1.4.3.4]
Metabolism	Amino acid metabolism	00380 Tryptophan metabolism [PATH:ko00380]	gene:MSMEG_0455; K00128 ALDH; aldehyde dehydrogenase (NAD) [EC:1.2.1.3]
Metabolism	Amino acid metabolism	00380 Tryptophan metabolism [PATH:ko00380]	gene:MSMEG_1762; K00128 ALDH; aldehyde dehydrogenase (NAD) [EC:1.2.1.3]
Metabolism	Amino acid metabolism	00380 Tryptophan metabolism [PATH:ko00380]	gene:MSMEG_2238; K00128 ALDH; aldehyde dehydrogenase (NAD) [EC:1.2.1.3]
Metabolism	Amino acid metabolism	00380 Tryptophan metabolism [PATH:ko00380]	gene:MSMEG_2597; K00128 ALDH; aldehyde dehydrogenase (NAD) [EC:1.2.1.3]
Metabolism	Amino acid metabolism	00380 Tryptophan metabolism [PATH:ko00380]	gene:MSMEG_5859; K00128 ALDH; aldehyde dehydrogenase (NAD) [EC:1.2.1.3]
Metabolism	Amino acid metabolism	00380 Tryptophan metabolism [PATH:ko00380]	gene:MSMEG_6297; K00128 ALDH; aldehyde dehydrogenase (NAD) [EC:1.2.1.3]
Metabolism	Amino acid metabolism	00380 Tryptophan metabolism [PATH:ko00380]	gene:MSMEG_1120; K01501 E3.5.5.1; nitrilase [EC:3.5.5.1]
Metabolism	Amino acid metabolism	00380 Tryptophan metabolism [PATH:ko00380]	gene:MSMEG_5373; K01501 E3.5.5.1; nitrilase [EC:3.5.5.1]
Metabolism	Amino acid metabolism	00380 Tryptophan metabolism [PATH:ko00380]	gene:MSMEG_0378; K01721 nthA; nitrile hydratase subunit alpha [EC:4.2.1.84]
Metabolism	Amino acid metabolism	00380 Tryptophan metabolism [PATH:ko00380]	gene:MSMEG_0377; K20807 nthB; nitrile hydratase subunit beta [EC:4.2.1.84]
Metabolism	Amino acid metabolism	00380 Tryptophan metabolism [PATH:ko00380]	gene:MSMEG_0485; K01426 E3.5.1.4, amiE; amidase [EC:3.5.1.4]
Metabolism	Amino acid metabolism	00380 Tryptophan metabolism [PATH:ko00380]	gene:MSMEG_2521; K01426 E3.5.1.4, amiE; amidase [EC:3.5.1.4]
Metabolism	Amino acid metabolism	00380 Tryptophan metabolism [PATH:ko00380]	gene:MSMEG_3505; K01426 E3.5.1.4, amiE; amidase [EC:3.5.1.4]
Metabolism	Amino acid metabolism	00380 Tryptophan metabolism [PATH:ko00380]	gene:MSMEG_4492; K01426 E3.5.1.4, amiE; amidase [EC:3.5.1.4]
Metabolism	Amino acid metabolism	00380 Tryptophan metabolism [PATH:ko00380]	gene:MSMEG_3486; K03781 katE, CAT, catB, srpA; catalase [EC:1.11.1.6]
Metabolism	Amino acid metabolism	00380 Tryptophan metabolism [PATH:ko00380]	gene:MSMEG_3708; K03781 katE, CAT, catB, srpA; catalase [EC:1.11.1.6]
Metabolism	Amino acid metabolism	00380 Tryptophan metabolism [PATH:ko00380]	gene:MSMEG_6232; K03781 katE, CAT, catB, srpA; catalase [EC:1.11.1.6]
Metabolism	Amino acid metabolism	00380 Tryptophan metabolism [PATH:ko00380]	gene:MSMEG_3461; K03782 katG; catalase-peroxidase [EC:1.11.1.21]
Metabolism	Amino acid metabolism	00380 Tryptophan metabolism [PATH:ko00380]	gene:MSMEG_3729; K03782 katG; catalase-peroxidase [EC:1.11.1.21]
Metabolism	Amino acid metabolism	00380 Tryptophan metabolism [PATH:ko00380]	gene:MSMEG_6384; K03782 katG; catalase-peroxidase [EC:1.11.1.21]
Metabolism	Amino acid metabolism	00400 Phenylalanine, tyrosine and tryptophan biosynthesis [PATH:ko00400]	gene:MSMEG_2799; K01626 E2.5.1.54, aroF, aroG, aroH; 3-deoxy-7-phosphoheptulonate synthase [EC:2.5.1.54]
Metabolism	Amino acid metabolism	00400 Phenylalanine, tyrosine and tryptophan biosynthesis [PATH:ko00400]	gene:MSMEG_4244; K01626 E2.5.1.54, aroF, aroG, aroH; 3-deoxy-7-phosphoheptulonate synthase [EC:2.5.1.54]
Metabolism	Amino acid metabolism	00400 Phenylalanine, tyrosine and tryptophan biosynthesis [PATH:ko00400]	gene:MSMEG_3033; K01735 aroB; 3-dehydroquinate synthase [EC:4.2.3.4]
Metabolism	Amino acid metabolism	00400 Phenylalanine, tyrosine and tryptophan biosynthesis [PATH:ko00400]	gene:MSMEG_1922; K03786 aroQ, qutE; 3-dehydroquinate dehydratase II [EC:4.2.1.10]
Metabolism	Amino acid metabolism	00400 Phenylalanine, tyrosine and tryptophan biosynthesis [PATH:ko00400]	gene:MSMEG_2532; K03786 aroQ, qutE; 3-dehydroquinate dehydratase II [EC:4.2.1.10]
Metabolism	Amino acid metabolism	00400 Phenylalanine, tyrosine and tryptophan biosynthesis [PATH:ko00400]	gene:MSMEG_3028; K00014 aroE; shikimate dehydrogenase [EC:1.1.1.25]
Metabolism	Amino acid metabolism	00400 Phenylalanine, tyrosine and tryptophan biosynthesis [PATH:ko00400]	gene:MSMEG_5457; K00014 aroE; shikimate dehydrogenase [EC:1.1.1.25]
Metabolism	Amino acid metabolism	00400 Phenylalanine, tyrosine and tryptophan biosynthesis [PATH:ko00400]	gene:MSMEG_6704; K00014 aroE; shikimate dehydrogenase [EC:1.1.1.25]
Metabolism	Amino acid metabolism	00400 Phenylalanine, tyrosine and tryptophan biosynthesis [PATH:ko00400]	gene:MSMEG_3031; K00891 E2.7.1.71, aroK, aroL; shikimate kinase [EC:2.7.1.71]
Metabolism	Amino acid metabolism	00400 Phenylalanine, tyrosine and tryptophan biosynthesis [PATH:ko00400]	gene:MSMEG_1890; K00800 aroA; 3-phosphoshikimate 1-carboxyvinyltransferase [EC:2.5.1.19]
Metabolism	Amino acid metabolism	00400 Phenylalanine, tyrosine and tryptophan biosynthesis [PATH:ko00400]	gene:MSMEG_3030; K01736 aroC; chorismate synthase [EC:4.2.3.5]
Metabolism	Amino acid metabolism	00400 Phenylalanine, tyrosine and tryptophan biosynthesis [PATH:ko00400]	gene:MSMEG_3217; K01657 trpE; anthranilate synthase component I [EC:4.1.3.27]
Metabolism	Amino acid metabolism	00400 Phenylalanine, tyrosine and tryptophan biosynthesis [PATH:ko00400]	gene:MSMEG_4258; K00766 trpD; anthranilate phosphoribosyltransferase [EC:2.4.2.18]
Metabolism	Amino acid metabolism	00400 Phenylalanine, tyrosine and tryptophan biosynthesis [PATH:ko00400]	gene:MSMEG_3219; K01609 trpC; indole-3-glycerol phosphate synthase [EC:4.1.1.48]
Metabolism	Amino acid metabolism	00400 Phenylalanine, tyrosine and tryptophan biosynthesis [PATH:ko00400]	gene:MSMEG_3221; K01695 trpA; tryptophan synthase alpha chain [EC:4.2.1.20]
Metabolism	Amino acid metabolism	00400 Phenylalanine, tyrosine and tryptophan biosynthesis [PATH:ko00400]	gene:MSMEG_3220; K01696 trpB; tryptophan synthase beta chain [EC:4.2.1.20]
Metabolism	Amino acid metabolism	00400 Phenylalanine, tyrosine and tryptophan biosynthesis [PATH:ko00400]	gene:MSMEG_3309; K06001 trpB; tryptophan synthase beta chain [EC:4.2.1.20]
Metabolism	Amino acid metabolism	00400 Phenylalanine, tyrosine and tryptophan biosynthesis [PATH:ko00400]	gene:MSMEG_2111; K04093 pheA1; chorismate mutase [EC:5.4.99.5]
Metabolism	Amino acid metabolism	00400 Phenylalanine, tyrosine and tryptophan biosynthesis [PATH:ko00400]	gene:MSMEG_5536; K04093 pheA1; chorismate mutase [EC:5.4.99.5]
Metabolism	Amino acid metabolism	00400 Phenylalanine, tyrosine and tryptophan biosynthesis [PATH:ko00400]	gene:MSMEG_6330; K04517 tyrA2; prephenate dehydrogenase [EC:1.3.1.12]
Metabolism	Amino acid metabolism	00400 Phenylalanine, tyrosine and tryptophan biosynthesis [PATH:ko00400]	gene:MSMEG_3442; K01713 pheC; cyclohexadienyl dehydratase [EC:4.2.1.51 4.2.1.91]
Metabolism	Amino acid metabolism	00400 Phenylalanine, tyrosine and tryptophan biosynthesis [PATH:ko00400]	gene:MSMEG_6418; K04518 pheA2; prephenate dehydratase [EC:4.2.1.51]
Metabolism	Amino acid metabolism	00400 Phenylalanine, tyrosine and tryptophan biosynthesis [PATH:ko00400]	gene:MSMEG_1491; K00817 hisC; histidinol-phosphate aminotransferase [EC:2.6.1.9]
Metabolism	Amino acid metabolism	00400 Phenylalanine, tyrosine and tryptophan biosynthesis [PATH:ko00400]	gene:MSMEG_3206; K00817 hisC; histidinol-phosphate aminotransferase [EC:2.6.1.9]
Metabolism	Amino acid metabolism	00400 Phenylalanine, tyrosine and tryptophan biosynthesis [PATH:ko00400]	gene:MSMEG_6351; K00817 hisC; histidinol-phosphate aminotransferase [EC:2.6.1.9]
Metabolism	Metabolism of other amino acids	00410 beta-Alanine metabolism [PATH:ko00410]	gene:MSMEG_0021; K01579 panD; aspartate 1-decarboxylase [EC:4.1.1.11]
Metabolism	Metabolism of other amino acids	00410 beta-Alanine metabolism [PATH:ko00410]	gene:MSMEG_1574; K01580 E4.1.1.15, gadB, gadA, GAD; glutamate decarboxylase [EC:4.1.1.15]
Metabolism	Metabolism of other amino acids	00410 beta-Alanine metabolism [PATH:ko00410]	gene:MSMEG_2487; K00823 puuE; 4-aminobutyrate aminotransferase [EC:2.6.1.19]
Metabolism	Metabolism of other amino acids	00410 beta-Alanine metabolism [PATH:ko00410]	gene:MSMEG_0581; K07250 gabT; 4-aminobutyrate aminotransferase / (S)-3-amino-2-methylpropionate transaminase [EC:2.6.1.19 2.6.1.22]
Metabolism	Metabolism of other amino acids	00410 beta-Alanine metabolism [PATH:ko00410]	gene:MSMEG_2959; K07250 gabT; 4-aminobutyrate aminotransferase / (S)-3-amino-2-methylpropionate transaminase [EC:2.6.1.19 2.6.1.22]
Metabolism	Metabolism of other amino acids	00410 beta-Alanine metabolism [PATH:ko00410]	gene:MSMEG_6685; K07250 gabT; 4-aminobutyrate aminotransferase / (S)-3-amino-2-methylpropionate transaminase [EC:2.6.1.19 2.6.1.22]
Metabolism	Metabolism of other amino acids	00410 beta-Alanine metabolism [PATH:ko00410]	gene:MSMEG_2450; K15372 toa; taurine---2-oxoglutarate transaminase [EC:2.6.1.55]
Metabolism	Metabolism of other amino acids	00410 beta-Alanine metabolism [PATH:ko00410]	gene:MSMEG_2526; K00276 AOC3, AOC2, tynA; primary-amine oxidase [EC:1.4.3.21]
Metabolism	Metabolism of other amino acids	00410 beta-Alanine metabolism [PATH:ko00410]	gene:MSMEG_3847; K00276 AOC3, AOC2, tynA; primary-amine oxidase [EC:1.4.3.21]
Metabolism	Metabolism of other amino acids	00410 beta-Alanine metabolism [PATH:ko00410]	gene:MSMEG_0455; K00128 ALDH; aldehyde dehydrogenase (NAD) [EC:1.2.1.3]
Metabolism	Metabolism of other amino acids	00410 beta-Alanine metabolism [PATH:ko00410]	gene:MSMEG_1762; K00128 ALDH; aldehyde dehydrogenase (NAD) [EC:1.2.1.3]
Metabolism	Metabolism of other amino acids	00410 beta-Alanine metabolism [PATH:ko00410]	gene:MSMEG_2238; K00128 ALDH; aldehyde dehydrogenase (NAD) [EC:1.2.1.3]
Metabolism	Metabolism of other amino acids	00410 beta-Alanine metabolism [PATH:ko00410]	gene:MSMEG_2597; K00128 ALDH; aldehyde dehydrogenase (NAD) [EC:1.2.1.3]
Metabolism	Metabolism of other amino acids	00410 beta-Alanine metabolism [PATH:ko00410]	gene:MSMEG_5859; K00128 ALDH; aldehyde dehydrogenase (NAD) [EC:1.2.1.3]
Metabolism	Metabolism of other amino acids	00410 beta-Alanine metabolism [PATH:ko00410]	gene:MSMEG_6297; K00128 ALDH; aldehyde dehydrogenase (NAD) [EC:1.2.1.3]
Metabolism	Metabolism of other amino acids	00410 beta-Alanine metabolism [PATH:ko00410]	gene:MSMEG_6097; K01918 panC; pantoate--beta-alanine ligase [EC:6.3.2.1]
Metabolism	Metabolism of other amino acids	00410 beta-Alanine metabolism [PATH:ko00410]	gene:MSMEG_3553; K01464 DPYS, dht, hydA; dihydropyrimidinase [EC:3.5.2.2]
Metabolism	Metabolism of other amino acids	00410 beta-Alanine metabolism [PATH:ko00410]	gene:MSMEG_3996; K01464 DPYS, dht, hydA; dihydropyrimidinase [EC:3.5.2.2]
Metabolism	Metabolism of other amino acids	00410 beta-Alanine metabolism [PATH:ko00410]	gene:MSMEG_4012; K01464 DPYS, dht, hydA; dihydropyrimidinase [EC:3.5.2.2]
Metabolism	Metabolism of other amino acids	00410 beta-Alanine metabolism [PATH:ko00410]	gene:MSMEG_3555; K01431 UPB1, pydC; beta-ureidopropionase [EC:3.5.1.6]
Metabolism	Metabolism of other amino acids	00410 beta-Alanine metabolism [PATH:ko00410]	gene:MSMEG_1048; K01692 paaF, echA; enoyl-CoA hydratase [EC:4.2.1.17]
Metabolism	Metabolism of other amino acids	00410 beta-Alanine metabolism [PATH:ko00410]	gene:MSMEG_1331; K01692 paaF, echA; enoyl-CoA hydratase [EC:4.2.1.17]
Metabolism	Metabolism of other amino acids	00410 beta-Alanine metabolism [PATH:ko00410]	gene:MSMEG_1388; K01692 paaF, echA; enoyl-CoA hydratase [EC:4.2.1.17]
Metabolism	Metabolism of other amino acids	00410 beta-Alanine metabolism [PATH:ko00410]	gene:MSMEG_1390; K01692 paaF, echA; enoyl-CoA hydratase [EC:4.2.1.17]
Metabolism	Metabolism of other amino acids	00410 beta-Alanine metabolism [PATH:ko00410]	gene:MSMEG_2227; K01692 paaF, echA; enoyl-CoA hydratase [EC:4.2.1.17]
Metabolism	Metabolism of other amino acids	00410 beta-Alanine metabolism [PATH:ko00410]	gene:MSMEG_2328; K01692 paaF, echA; enoyl-CoA hydratase [EC:4.2.1.17]
Metabolism	Metabolism of other amino acids	00410 beta-Alanine metabolism [PATH:ko00410]	gene:MSMEG_2641; K01692 paaF, echA; enoyl-CoA hydratase [EC:4.2.1.17]
Metabolism	Metabolism of other amino acids	00410 beta-Alanine metabolism [PATH:ko00410]	gene:MSMEG_3139; K01692 paaF, echA; enoyl-CoA hydratase [EC:4.2.1.17]
Metabolism	Metabolism of other amino acids	00410 beta-Alanine metabolism [PATH:ko00410]	gene:MSMEG_4709; K01692 paaF, echA; enoyl-CoA hydratase [EC:4.2.1.17]
Metabolism	Metabolism of other amino acids	00410 beta-Alanine metabolism [PATH:ko00410]	gene:MSMEG_5185; K01692 paaF, echA; enoyl-CoA hydratase [EC:4.2.1.17]
Metabolism	Metabolism of other amino acids	00410 beta-Alanine metabolism [PATH:ko00410]	gene:MSMEG_5276; K01692 paaF, echA; enoyl-CoA hydratase [EC:4.2.1.17]
Metabolism	Metabolism of other amino acids	00410 beta-Alanine metabolism [PATH:ko00410]	gene:MSMEG_5277; K01692 paaF, echA; enoyl-CoA hydratase [EC:4.2.1.17]
Metabolism	Metabolism of other amino acids	00410 beta-Alanine metabolism [PATH:ko00410]	gene:MSMEG_5495; K01692 paaF, echA; enoyl-CoA hydratase [EC:4.2.1.17]
Metabolism	Metabolism of other amino acids	00410 beta-Alanine metabolism [PATH:ko00410]	gene:MSMEG_5639; K01692 paaF, echA; enoyl-CoA hydratase [EC:4.2.1.17]
Metabolism	Metabolism of other amino acids	00410 beta-Alanine metabolism [PATH:ko00410]	gene:MSMEG_5886; K01692 paaF, echA; enoyl-CoA hydratase [EC:4.2.1.17]
Metabolism	Metabolism of other amino acids	00410 beta-Alanine metabolism [PATH:ko00410]	gene:MSMEG_5915; K01692 paaF, echA; enoyl-CoA hydratase [EC:4.2.1.17]
Metabolism	Metabolism of other amino acids	00410 beta-Alanine metabolism [PATH:ko00410]	gene:MSMEG_6001; K01692 paaF, echA; enoyl-CoA hydratase [EC:4.2.1.17]
Metabolism	Metabolism of other amino acids	00410 beta-Alanine metabolism [PATH:ko00410]	gene:MSMEG_6353; K01692 paaF, echA; enoyl-CoA hydratase [EC:4.2.1.17]
Metabolism	Metabolism of other amino acids	00410 beta-Alanine metabolism [PATH:ko00410]	gene:MSMEG_5720; K01782 fadJ; 3-hydroxyacyl-CoA dehydrogenase / enoyl-CoA hydratase / 3-hydroxybutyryl-CoA epimerase [EC:1.1.1.35 4.2.1.17 5.1.2.3]
Metabolism	Metabolism of other amino acids	00410 beta-Alanine metabolism [PATH:ko00410]	gene:MSMEG_0102; K00249 ACADM, acd; acyl-CoA dehydrogenase [EC:1.3.8.7]
Metabolism	Metabolism of other amino acids	00410 beta-Alanine metabolism [PATH:ko00410]	gene:MSMEG_2080; K00249 ACADM, acd; acyl-CoA dehydrogenase [EC:1.3.8.7]
Metabolism	Metabolism of other amino acids	00410 beta-Alanine metabolism [PATH:ko00410]	gene:MSMEG_2878; K00249 ACADM, acd; acyl-CoA dehydrogenase [EC:1.3.8.7]
Metabolism	Metabolism of other amino acids	00410 beta-Alanine metabolism [PATH:ko00410]	gene:MSMEG_4826; K00249 ACADM, acd; acyl-CoA dehydrogenase [EC:1.3.8.7]
Metabolism	Metabolism of other amino acids	00410 beta-Alanine metabolism [PATH:ko00410]	gene:MSMEG_4832; K00249 ACADM, acd; acyl-CoA dehydrogenase [EC:1.3.8.7]
Metabolism	Metabolism of other amino acids	00410 beta-Alanine metabolism [PATH:ko00410]	gene:MSMEG_4836; K00249 ACADM, acd; acyl-CoA dehydrogenase [EC:1.3.8.7]
Metabolism	Metabolism of other amino acids	00410 beta-Alanine metabolism [PATH:ko00410]	gene:MSMEG_5491; K00249 ACADM, acd; acyl-CoA dehydrogenase [EC:1.3.8.7]
Metabolism	Metabolism of other amino acids	00410 beta-Alanine metabolism [PATH:ko00410]	gene:MSMEG_1498; K00140 mmsA, iolA, ALDH6A1; malonate-semialdehyde dehydrogenase (acetylating) / methylmalonate-semialdehyde dehydrogenase [EC:1.2.1.18 1.2.1.27]
Metabolism	Metabolism of other amino acids	00410 beta-Alanine metabolism [PATH:ko00410]	gene:MSMEG_2449; K00140 mmsA, iolA, ALDH6A1; malonate-semialdehyde dehydrogenase (acetylating) / methylmalonate-semialdehyde dehydrogenase [EC:1.2.1.18 1.2.1.27]
Metabolism	Metabolism of other amino acids	00430 Taurine and hypotaurine metabolism [PATH:ko00430]	gene:MSMEG_1574; K01580 E4.1.1.15, gadB, gadA, GAD; glutamate decarboxylase [EC:4.1.1.15]
Metabolism	Metabolism of other amino acids	00430 Taurine and hypotaurine metabolism [PATH:ko00430]	gene:MSMEG_0184; K00681 ggt; gamma-glutamyltranspeptidase / glutathione hydrolase [EC:2.3.2.2 3.4.19.13]
Metabolism	Metabolism of other amino acids	00430 Taurine and hypotaurine metabolism [PATH:ko00430]	gene:MSMEG_1463; K00681 ggt; gamma-glutamyltranspeptidase / glutathione hydrolase [EC:2.3.2.2 3.4.19.13]
Metabolism	Metabolism of other amino acids	00430 Taurine and hypotaurine metabolism [PATH:ko00430]	gene:MSMEG_1615; K00681 ggt; gamma-glutamyltranspeptidase / glutathione hydrolase [EC:2.3.2.2 3.4.19.13]
Metabolism	Metabolism of other amino acids	00430 Taurine and hypotaurine metabolism [PATH:ko00430]	gene:MSMEG_3076; K00681 ggt; gamma-glutamyltranspeptidase / glutathione hydrolase [EC:2.3.2.2 3.4.19.13]
Metabolism	Metabolism of other amino acids	00430 Taurine and hypotaurine metabolism [PATH:ko00430]	gene:MSMEG_2659; K00259 ald; alanine dehydrogenase [EC:1.4.1.1]
Metabolism	Metabolism of other amino acids	00430 Taurine and hypotaurine metabolism [PATH:ko00430]	gene:MSMEG_2450; K15372 toa; taurine---2-oxoglutarate transaminase [EC:2.6.1.55]
Metabolism	Metabolism of other amino acids	00430 Taurine and hypotaurine metabolism [PATH:ko00430]	gene:MSMEG_4699; K15371 GDH2; glutamate dehydrogenase [EC:1.4.1.2]
Metabolism	Metabolism of other amino acids	00430 Taurine and hypotaurine metabolism [PATH:ko00430]	gene:MSMEG_0783; K13788 pta; phosphate acetyltransferase [EC:2.3.1.8]
Metabolism	Metabolism of other amino acids	00430 Taurine and hypotaurine metabolism [PATH:ko00430]	gene:MSMEG_0784; K00925 ackA; acetate kinase [EC:2.7.2.1]
Metabolism	Metabolism of other amino acids	00450 Selenocompound metabolism [PATH:ko00450]	gene:MSMEG_5265; K01739 metB; cystathionine gamma-synthase [EC:2.5.1.48]
Metabolism	Metabolism of other amino acids	00450 Selenocompound metabolism [PATH:ko00450]	gene:MSMEG_4185; K00548 metH, MTR; 5-methyltetrahydrofolate--homocysteine methyltransferase [EC:2.1.1.13]
Metabolism	Metabolism of other amino acids	00450 Selenocompound metabolism [PATH:ko00450]	gene:MSMEG_6638; K00549 metE; 5-methyltetrahydropteroyltriglutamate--homocysteine methyltransferase [EC:2.1.1.14]
Metabolism	Metabolism of other amino acids	00450 Selenocompound metabolism [PATH:ko00450]	gene:MSMEG_2394; K01758 CTH; cystathionine gamma-lyase [EC:4.4.1.1]
Metabolism	Metabolism of other amino acids	00450 Selenocompound metabolism [PATH:ko00450]	gene:MSMEG_3125; K11717 sufS; cysteine desulfurase / selenocysteine lyase [EC:2.8.1.7 4.4.1.16]
Metabolism	Metabolism of other amino acids	00450 Selenocompound metabolism [PATH:ko00450]	gene:MSMEG_4538; K11717 sufS; cysteine desulfurase / selenocysteine lyase [EC:2.8.1.7 4.4.1.16]
Metabolism	Metabolism of other amino acids	00450 Selenocompound metabolism [PATH:ko00450]	gene:MSMEG_1516; K00384 trxB, TRR; thioredoxin reductase (NADPH) [EC:1.8.1.9]
Metabolism	Metabolism of other amino acids	00450 Selenocompound metabolism [PATH:ko00450]	gene:MSMEG_3138; K00384 trxB, TRR; thioredoxin reductase (NADPH) [EC:1.8.1.9]
Metabolism	Metabolism of other amino acids	00450 Selenocompound metabolism [PATH:ko00450]	gene:MSMEG_6933; K00384 trxB, TRR; thioredoxin reductase (NADPH) [EC:1.8.1.9]
Metabolism	Metabolism of other amino acids	00450 Selenocompound metabolism [PATH:ko00450]	gene:MSMEG_4978; K00955 cysNC; bifunctional enzyme CysN/CysC [EC:2.7.7.4 2.7.1.25]
Metabolism	Metabolism of other amino acids	00450 Selenocompound metabolism [PATH:ko00450]	gene:MSMEG_4979; K00957 cysD; sulfate adenylyltransferase subunit 2 [EC:2.7.7.4]
Metabolism	Metabolism of other amino acids	00450 Selenocompound metabolism [PATH:ko00450]	gene:MSMEG_1852; K01008 selD, SEPHS; selenide, water dikinase [EC:2.7.9.3]
Metabolism	Metabolism of other amino acids	00450 Selenocompound metabolism [PATH:ko00450]	gene:MSMEG_1850; K01042 selA; L-seryl-tRNA(Ser) seleniumtransferase [EC:2.9.1.1]
Metabolism	Metabolism of other amino acids	00450 Selenocompound metabolism [PATH:ko00450]	gene:MSMEG_5441; K01874 MARS, metG; methionyl-tRNA synthetase [EC:6.1.1.10]
Metabolism	Metabolism of other amino acids	00460 Cyanoamino acid metabolism [PATH:ko00460]	gene:MSMEG_2556; K05349 bglX; beta-glucosidase [EC:3.2.1.21]
Metabolism	Metabolism of other amino acids	00460 Cyanoamino acid metabolism [PATH:ko00460]	gene:MSMEG_5144; K05349 bglX; beta-glucosidase [EC:3.2.1.21]
Metabolism	Metabolism of other amino acids	00460 Cyanoamino acid metabolism [PATH:ko00460]	gene:MSMEG_5142; K05350 bglB; beta-glucosidase [EC:3.2.1.21]
Metabolism	Metabolism of other amino acids	00460 Cyanoamino acid metabolism [PATH:ko00460]	gene:MSMEG_1120; K01501 E3.5.5.1; nitrilase [EC:3.5.5.1]
Metabolism	Metabolism of other amino acids	00460 Cyanoamino acid metabolism [PATH:ko00460]	gene:MSMEG_5373; K01501 E3.5.5.1; nitrilase [EC:3.5.5.1]
Metabolism	Metabolism of other amino acids	00460 Cyanoamino acid metabolism [PATH:ko00460]	gene:MSMEG_0184; K00681 ggt; gamma-glutamyltranspeptidase / glutathione hydrolase [EC:2.3.2.2 3.4.19.13]
Metabolism	Metabolism of other amino acids	00460 Cyanoamino acid metabolism [PATH:ko00460]	gene:MSMEG_1463; K00681 ggt; gamma-glutamyltranspeptidase / glutathione hydrolase [EC:2.3.2.2 3.4.19.13]
Metabolism	Metabolism of other amino acids	00460 Cyanoamino acid metabolism [PATH:ko00460]	gene:MSMEG_1615; K00681 ggt; gamma-glutamyltranspeptidase / glutathione hydrolase [EC:2.3.2.2 3.4.19.13]
Metabolism	Metabolism of other amino acids	00460 Cyanoamino acid metabolism [PATH:ko00460]	gene:MSMEG_3076; K00681 ggt; gamma-glutamyltranspeptidase / glutathione hydrolase [EC:2.3.2.2 3.4.19.13]
Metabolism	Metabolism of other amino acids	00460 Cyanoamino acid metabolism [PATH:ko00460]	gene:MSMEG_3173; K01424 E3.5.1.1, ansA, ansB; L-asparaginase [EC:3.5.1.1]
Metabolism	Metabolism of other amino acids	00460 Cyanoamino acid metabolism [PATH:ko00460]	gene:MSMEG_5249; K00600 glyA, SHMT; glycine hydroxymethyltransferase [EC:2.1.2.1]
Metabolism	Metabolism of other amino acids	00460 Cyanoamino acid metabolism [PATH:ko00460]	gene:MSMEG_0484; K01455 E3.5.1.49; formamidase [EC:3.5.1.49]
Metabolism	Metabolism of other amino acids	00460 Cyanoamino acid metabolism [PATH:ko00460]	gene:MSMEG_3403; K01455 E3.5.1.49; formamidase [EC:3.5.1.49]
Metabolism	Metabolism of other amino acids	00460 Cyanoamino acid metabolism [PATH:ko00460]	gene:MSMEG_4367; K01455 E3.5.1.49; formamidase [EC:3.5.1.49]
Metabolism	Metabolism of other amino acids	00460 Cyanoamino acid metabolism [PATH:ko00460]	gene:MSMEG_5335; K01455 E3.5.1.49; formamidase [EC:3.5.1.49]
Metabolism	Metabolism of other amino acids	00471 D-Glutamine and D-glutamate metabolism [PATH:ko00471]	gene:MSMEG_4903; K01776 murI; glutamate racemase [EC:5.1.1.3]
Metabolism	Metabolism of other amino acids	00471 D-Glutamine and D-glutamate metabolism [PATH:ko00471]	gene:MSMEG_4229; K01925 murD; UDP-N-acetylmuramoylalanine--D-glutamate ligase [EC:6.3.2.9]
Metabolism	Metabolism of other amino acids	00471 D-Glutamine and D-glutamate metabolism [PATH:ko00471]	gene:MSMEG_3818; K01425 glsA, GLS; glutaminase [EC:3.5.1.2]
Metabolism	Metabolism of other amino acids	00471 D-Glutamine and D-glutamate metabolism [PATH:ko00471]	gene:MSMEG_4226; K01924 murC; UDP-N-acetylmuramate--alanine ligase [EC:6.3.2.8]
Metabolism	Metabolism of other amino acids	00472 D-Arginine and D-ornithine metabolism [PATH:ko00472]	gene:MSMEG_0407; K21672 ord; 2,4-diaminopentanoate dehydrogenase [EC:1.4.1.12 1.4.1.26]
Metabolism	Metabolism of other amino acids	00472 D-Arginine and D-ornithine metabolism [PATH:ko00472]	gene:MSMEG_3317; K21672 ord; 2,4-diaminopentanoate dehydrogenase [EC:1.4.1.12 1.4.1.26]
Metabolism	Metabolism of other amino acids	00472 D-Arginine and D-ornithine metabolism [PATH:ko00472]	gene:MSMEG_4350; K21672 ord; 2,4-diaminopentanoate dehydrogenase [EC:1.4.1.12 1.4.1.26]
Metabolism	Metabolism of other amino acids	00472 D-Arginine and D-ornithine metabolism [PATH:ko00472]	gene:MSMEG_5286; K21672 ord; 2,4-diaminopentanoate dehydrogenase [EC:1.4.1.12 1.4.1.26]
Metabolism	Metabolism of other amino acids	00472 D-Arginine and D-ornithine metabolism [PATH:ko00472]	gene:MSMEG_5586; K21672 ord; 2,4-diaminopentanoate dehydrogenase [EC:1.4.1.12 1.4.1.26]
Metabolism	Metabolism of other amino acids	00473 D-Alanine metabolism [PATH:ko00473]	gene:MSMEG_1575; K01775 alr; alanine racemase [EC:5.1.1.1]
Metabolism	Metabolism of other amino acids	00473 D-Alanine metabolism [PATH:ko00473]	gene:MSMEG_2395; K01921 ddl; D-alanine-D-alanine ligase [EC:6.3.2.4]
Metabolism	Metabolism of other amino acids	00480 Glutathione metabolism [PATH:ko00480]	gene:MSMEG_0184; K00681 ggt; gamma-glutamyltranspeptidase / glutathione hydrolase [EC:2.3.2.2 3.4.19.13]
Metabolism	Metabolism of other amino acids	00480 Glutathione metabolism [PATH:ko00480]	gene:MSMEG_1463; K00681 ggt; gamma-glutamyltranspeptidase / glutathione hydrolase [EC:2.3.2.2 3.4.19.13]
Metabolism	Metabolism of other amino acids	00480 Glutathione metabolism [PATH:ko00480]	gene:MSMEG_1615; K00681 ggt; gamma-glutamyltranspeptidase / glutathione hydrolase [EC:2.3.2.2 3.4.19.13]
Metabolism	Metabolism of other amino acids	00480 Glutathione metabolism [PATH:ko00480]	gene:MSMEG_3076; K00681 ggt; gamma-glutamyltranspeptidase / glutathione hydrolase [EC:2.3.2.2 3.4.19.13]
Metabolism	Metabolism of other amino acids	00480 Glutathione metabolism [PATH:ko00480]	gene:MSMEG_0836; K06048 gshA, ybdK; glutamate---cysteine ligase / carboxylate-amine ligase [EC:6.3.2.2 6.3.-.-]
Metabolism	Metabolism of other amino acids	00480 Glutathione metabolism [PATH:ko00480]	gene:MSMEG_3326; K06048 gshA, ybdK; glutamate---cysteine ligase / carboxylate-amine ligase [EC:6.3.2.2 6.3.-.-]
Metabolism	Metabolism of other amino acids	00480 Glutathione metabolism [PATH:ko00480]	gene:MSMEG_5590; K06048 gshA, ybdK; glutamate---cysteine ligase / carboxylate-amine ligase [EC:6.3.2.2 6.3.-.-]
Metabolism	Metabolism of other amino acids	00480 Glutathione metabolism [PATH:ko00480]	gene:MSMEG_6250; K01919 gshA; glutamate--cysteine ligase [EC:6.3.2.2]
Metabolism	Metabolism of other amino acids	00480 Glutathione metabolism [PATH:ko00480]	gene:MSMEG_4281; K01255 CARP, pepA; leucyl aminopeptidase [EC:3.4.11.1]
Metabolism	Metabolism of other amino acids	00480 Glutathione metabolism [PATH:ko00480]	gene:MSMEG_4690; K01256 pepN; aminopeptidase N [EC:3.4.11.2]
Metabolism	Metabolism of other amino acids	00480 Glutathione metabolism [PATH:ko00480]	gene:MSMEG_1654; K00031 IDH1, IDH2, icd; isocitrate dehydrogenase [EC:1.1.1.42]
Metabolism	Metabolism of other amino acids	00480 Glutathione metabolism [PATH:ko00480]	gene:MSMEG_0002; K00033 PGD, gnd, gntZ; 6-phosphogluconate dehydrogenase [EC:1.1.1.44 1.1.1.343]
Metabolism	Metabolism of other amino acids	00480 Glutathione metabolism [PATH:ko00480]	gene:MSMEG_3632; K00033 PGD, gnd, gntZ; 6-phosphogluconate dehydrogenase [EC:1.1.1.44 1.1.1.343]
Metabolism	Metabolism of other amino acids	00480 Glutathione metabolism [PATH:ko00480]	gene:MSMEG_0314; K00036 G6PD, zwf; glucose-6-phosphate 1-dehydrogenase [EC:1.1.1.49 1.1.1.363]
Metabolism	Metabolism of other amino acids	00480 Glutathione metabolism [PATH:ko00480]	gene:MSMEG_3101; K00036 G6PD, zwf; glucose-6-phosphate 1-dehydrogenase [EC:1.1.1.49 1.1.1.363]
Metabolism	Metabolism of other amino acids	00480 Glutathione metabolism [PATH:ko00480]	gene:MSMEG_5837; K00432 gpx; glutathione peroxidase [EC:1.11.1.9]
Metabolism	Glycan biosynthesis and metabolism	00510 N-Glycan biosynthesis [PATH:ko00510]	gene:MSMEG_3859; K00721 DPM1; dolichol-phosphate mannosyltransferase [EC:2.4.1.83]
Metabolism	Glycan biosynthesis and metabolism	00515 Mannose type O-glycan biosyntheis [PATH:ko00515]	gene:MSMEG_5447; K00728 POMT, pmt; dolichyl-phosphate-mannose-protein mannosyltransferase [EC:2.4.1.109]
Metabolism	Glycan biosynthesis and metabolism	00514 Other types of O-glycan biosynthesis [PATH:ko00514]	gene:MSMEG_5447; K00728 POMT, pmt; dolichyl-phosphate-mannose-protein mannosyltransferase [EC:2.4.1.109]
Metabolism	Glycan biosynthesis and metabolism	00531 Glycosaminoglycan degradation [PATH:ko00531]	gene:MSMEG_0361; K01207 nagZ; beta-N-acetylhexosaminidase [EC:3.2.1.52]
Metabolism	Glycan biosynthesis and metabolism	00603 Glycosphingolipid biosynthesis - globo and isoglobo series [PATH:ko00603]	gene:MSMEG_0514; K07406 melA; alpha-galactosidase [EC:3.2.1.22]
Metabolism	Glycan biosynthesis and metabolism	00540 Lipopolysaccharide biosynthesis [PATH:ko00540]	gene:MSMEG_2706; K03271 gmhA, lpcA; D-sedoheptulose 7-phosphate isomerase [EC:5.3.1.28]
Metabolism	Glycan biosynthesis and metabolism	00550 Peptidoglycan biosynthesis [PATH:ko00550]	gene:MSMEG_4932; K00790 murA; UDP-N-acetylglucosamine 1-carboxyvinyltransferase [EC:2.5.1.7]
Metabolism	Glycan biosynthesis and metabolism	00550 Peptidoglycan biosynthesis [PATH:ko00550]	gene:MSMEG_0928; K00075 murB; UDP-N-acetylmuramate dehydrogenase [EC:1.3.1.98]
Metabolism	Glycan biosynthesis and metabolism	00550 Peptidoglycan biosynthesis [PATH:ko00550]	gene:MSMEG_4226; K01924 murC; UDP-N-acetylmuramate--alanine ligase [EC:6.3.2.8]
Metabolism	Glycan biosynthesis and metabolism	00550 Peptidoglycan biosynthesis [PATH:ko00550]	gene:MSMEG_4229; K01925 murD; UDP-N-acetylmuramoylalanine--D-glutamate ligase [EC:6.3.2.9]
Metabolism	Glycan biosynthesis and metabolism	00550 Peptidoglycan biosynthesis [PATH:ko00550]	gene:MSMEG_4232; K01928 murE; UDP-N-acetylmuramoyl-L-alanyl-D-glutamate--2,6-diaminopimelate ligase [EC:6.3.2.13]
Metabolism	Glycan biosynthesis and metabolism	00550 Peptidoglycan biosynthesis [PATH:ko00550]	gene:MSMEG_2395; K01921 ddl; D-alanine-D-alanine ligase [EC:6.3.2.4]
Metabolism	Glycan biosynthesis and metabolism	00550 Peptidoglycan biosynthesis [PATH:ko00550]	gene:MSMEG_4231; K01929 murF; UDP-N-acetylmuramoyl-tripeptide--D-alanyl-D-alanine ligase [EC:6.3.2.10]
Metabolism	Glycan biosynthesis and metabolism	00550 Peptidoglycan biosynthesis [PATH:ko00550]	gene:MSMEG_4194; K06153 bacA; undecaprenyl-diphosphatase [EC:3.6.1.27]
Metabolism	Glycan biosynthesis and metabolism	00550 Peptidoglycan biosynthesis [PATH:ko00550]	gene:MSMEG_0633; K19302 bcrC; undecaprenyl-diphosphatase [EC:3.6.1.27]
Metabolism	Glycan biosynthesis and metabolism	00550 Peptidoglycan biosynthesis [PATH:ko00550]	gene:MSMEG_4230; K01000 mraY; phospho-N-acetylmuramoyl-pentapeptide-transferase [EC:2.7.8.13]
Metabolism	Glycan biosynthesis and metabolism	00550 Peptidoglycan biosynthesis [PATH:ko00550]	gene:MSMEG_4227; K02563 murG; UDP-N-acetylglucosamine--N-acetylmuramyl-(pentapeptide) pyrophosphoryl-undecaprenol N-acetylglucosamine transferase [EC:2.4.1.227]
Metabolism	Glycan biosynthesis and metabolism	00550 Peptidoglycan biosynthesis [PATH:ko00550]	gene:MSMEG_4233; K03587 ftsI; cell division protein FtsI (penicillin-binding protein 3) [EC:3.4.16.4]
Metabolism	Glycan biosynthesis and metabolism	00550 Peptidoglycan biosynthesis [PATH:ko00550]	gene:MSMEG_0031; K05364 pbpA; penicillin-binding protein A
Metabolism	Glycan biosynthesis and metabolism	00550 Peptidoglycan biosynthesis [PATH:ko00550]	gene:MSMEG_1661; K07258 dacC, dacA, dacD; serine-type D-Ala-D-Ala carboxypeptidase (penicillin-binding protein 5/6) [EC:3.4.16.4]
Metabolism	Glycan biosynthesis and metabolism	00550 Peptidoglycan biosynthesis [PATH:ko00550]	gene:MSMEG_2433; K07258 dacC, dacA, dacD; serine-type D-Ala-D-Ala carboxypeptidase (penicillin-binding protein 5/6) [EC:3.4.16.4]
Metabolism	Glycan biosynthesis and metabolism	00550 Peptidoglycan biosynthesis [PATH:ko00550]	gene:MSMEG_6113; K07259 dacB; serine-type D-Ala-D-Ala carboxypeptidase/endopeptidase (penicillin-binding protein 4) [EC:3.4.16.4 3.4.21.-]
Metabolism	Metabolism of cofactors and vitamins	00730 Thiamine metabolism [PATH:ko00730]	gene:MSMEG_0826; K03147 thiC; phosphomethylpyrimidine synthase [EC:4.1.99.17]
Metabolism	Metabolism of cofactors and vitamins	00730 Thiamine metabolism [PATH:ko00730]	gene:MSMEG_0825; K00941 thiD; hydroxymethylpyrimidine/phosphomethylpyrimidine kinase [EC:2.7.1.49 2.7.4.7]
Metabolism	Metabolism of cofactors and vitamins	00730 Thiamine metabolism [PATH:ko00730]	gene:MSMEG_1242; K04487 iscS, NFS1; cysteine desulfurase [EC:2.8.1.7]
Metabolism	Metabolism of cofactors and vitamins	00730 Thiamine metabolism [PATH:ko00730]	gene:MSMEG_2357; K04487 iscS, NFS1; cysteine desulfurase [EC:2.8.1.7]
Metabolism	Metabolism of cofactors and vitamins	00730 Thiamine metabolism [PATH:ko00730]	gene:MSMEG_0791; K03153 thiO; glycine oxidase [EC:1.4.3.19]
Metabolism	Metabolism of cofactors and vitamins	00730 Thiamine metabolism [PATH:ko00730]	gene:MSMEG_2776; K01662 dxs; 1-deoxy-D-xylulose-5-phosphate synthase [EC:2.2.1.7]
Metabolism	Metabolism of cofactors and vitamins	00730 Thiamine metabolism [PATH:ko00730]	gene:MSMEG_0793; K03149 thiG; thiazole synthase [EC:2.8.1.10]
Metabolism	Metabolism of cofactors and vitamins	00730 Thiamine metabolism [PATH:ko00730]	gene:MSMEG_0789; K00788 thiE; thiamine-phosphate pyrophosphorylase [EC:2.5.1.3]
Metabolism	Metabolism of cofactors and vitamins	00730 Thiamine metabolism [PATH:ko00730]	gene:MSMEG_2398; K00946 thiL; thiamine-monophosphate kinase [EC:2.7.4.16]
Metabolism	Metabolism of cofactors and vitamins	00730 Thiamine metabolism [PATH:ko00730]	gene:MSMEG_1889; K06949 rsgA, engC; ribosome biogenesis GTPase / thiamine phosphate phosphatase [EC:3.6.1.- 3.1.3.100]
Metabolism	Metabolism of cofactors and vitamins	00730 Thiamine metabolism [PATH:ko00730]	gene:MSMEG_1012; K01077 E3.1.3.1, phoA, phoB; alkaline phosphatase [EC:3.1.3.1]
Metabolism	Metabolism of cofactors and vitamins	00730 Thiamine metabolism [PATH:ko00730]	gene:MSMEG_2292; K01077 E3.1.3.1, phoA, phoB; alkaline phosphatase [EC:3.1.3.1]
Metabolism	Metabolism of cofactors and vitamins	00730 Thiamine metabolism [PATH:ko00730]	gene:MSMEG_1484; K00939 adk, AK; adenylate kinase [EC:2.7.4.3]
Metabolism	Metabolism of cofactors and vitamins	00730 Thiamine metabolism [PATH:ko00730]	gene:MSMEG_3478; K03707 tenA; thiaminase (transcriptional activator TenA) [EC:3.5.99.2]
Metabolism	Metabolism of cofactors and vitamins	00740 Riboflavin metabolism [PATH:ko00740]	gene:MSMEG_3072; K14652 ribBA; 3,4-dihydroxy 2-butanone 4-phosphate synthase / GTP cyclohydrolase II [EC:4.1.99.12 3.5.4.25]
Metabolism	Metabolism of cofactors and vitamins	00740 Riboflavin metabolism [PATH:ko00740]	gene:MSMEG_3067; K11752 ribD; diaminohydroxyphosphoribosylaminopyrimidine deaminase / 5-amino-6-(5-phosphoribosylamino)uracil reductase [EC:3.5.4.26 1.1.1.193]
Metabolism	Metabolism of cofactors and vitamins	00740 Riboflavin metabolism [PATH:ko00740]	gene:MSMEG_3073; K00794 ribH, RIB4; 6,7-dimethyl-8-ribityllumazine synthase [EC:2.5.1.78]
Metabolism	Metabolism of cofactors and vitamins	00740 Riboflavin metabolism [PATH:ko00740]	gene:MSMEG_6598; K00794 ribH, RIB4; 6,7-dimethyl-8-ribityllumazine synthase [EC:2.5.1.78]
Metabolism	Metabolism of cofactors and vitamins	00740 Riboflavin metabolism [PATH:ko00740]	gene:MSMEG_3071; K00793 ribE, RIB5; riboflavin synthase [EC:2.5.1.9]
Metabolism	Metabolism of cofactors and vitamins	00740 Riboflavin metabolism [PATH:ko00740]	gene:MSMEG_2653; K11753 ribF; riboflavin kinase / FMN adenylyltransferase [EC:2.7.1.26 2.7.7.2]
Metabolism	Metabolism of cofactors and vitamins	00740 Riboflavin metabolism [PATH:ko00740]	gene:MSMEG_2800; K00299 ssuE; FMN reductase [EC:1.5.1.38]
Metabolism	Metabolism of cofactors and vitamins	00740 Riboflavin metabolism [PATH:ko00740]	gene:MSMEG_6053; K04719 bluB; 5,6-dimethylbenzimidazole synthase [EC:1.13.11.79]
Metabolism	Metabolism of cofactors and vitamins	00750 Vitamin B6 metabolism [PATH:ko00750]	gene:MSMEG_5675; K00275 pdxH, PNPO; pyridoxamine 5'-phosphate oxidase [EC:1.4.3.5]
Metabolism	Metabolism of cofactors and vitamins	00750 Vitamin B6 metabolism [PATH:ko00750]	gene:MSMEG_0464; K00868 pdxK, pdxY; pyridoxine kinase [EC:2.7.1.35]
Metabolism	Metabolism of cofactors and vitamins	00750 Vitamin B6 metabolism [PATH:ko00750]	gene:MSMEG_2475; K05275 E1.1.1.65; pyridoxine 4-dehydrogenase [EC:1.1.1.65]
Metabolism	Metabolism of cofactors and vitamins	00750 Vitamin B6 metabolism [PATH:ko00750]	gene:MSMEG_4686; K05275 E1.1.1.65; pyridoxine 4-dehydrogenase [EC:1.1.1.65]
Metabolism	Metabolism of cofactors and vitamins	00750 Vitamin B6 metabolism [PATH:ko00750]	gene:MSMEG_6730; K05275 E1.1.1.65; pyridoxine 4-dehydrogenase [EC:1.1.1.65]
Metabolism	Metabolism of cofactors and vitamins	00750 Vitamin B6 metabolism [PATH:ko00750]	gene:MSMEG_5684; K00831 serC, PSAT1; phosphoserine aminotransferase [EC:2.6.1.52]
Metabolism	Metabolism of cofactors and vitamins	00750 Vitamin B6 metabolism [PATH:ko00750]	gene:MSMEG_4956; K01733 thrC; threonine synthase [EC:4.2.3.1]
Metabolism	Metabolism of cofactors and vitamins	00750 Vitamin B6 metabolism [PATH:ko00750]	gene:MSMEG_2937; K06215 pdxS, pdx1; pyridoxal 5'-phosphate synthase pdxS subunit [EC:4.3.3.6]
Metabolism	Metabolism of cofactors and vitamins	00750 Vitamin B6 metabolism [PATH:ko00750]	gene:MSMEG_2939; K08681 pdxT, pdx2; 5'-phosphate synthase pdxT subunit [EC:4.3.3.6]
Metabolism	Metabolism of cofactors and vitamins	00760 Nicotinate and nicotinamide metabolism [PATH:ko00760]	gene:MSMEG_3200; K00278 nadB; L-aspartate oxidase [EC:1.4.3.16]
Metabolism	Metabolism of cofactors and vitamins	00760 Nicotinate and nicotinamide metabolism [PATH:ko00760]	gene:MSMEG_3199; K03517 nadA; quinolinate synthase [EC:2.5.1.72]
Metabolism	Metabolism of cofactors and vitamins	00760 Nicotinate and nicotinamide metabolism [PATH:ko00760]	gene:MSMEG_3201; K00767 nadC, QPRT; nicotinate-nucleotide pyrophosphorylase (carboxylating) [EC:2.4.2.19]
Metabolism	Metabolism of cofactors and vitamins	00760 Nicotinate and nicotinamide metabolism [PATH:ko00760]	gene:MSMEG_4911; K00763 pncB, NAPRT1; nicotinate phosphoribosyltransferase [EC:6.3.4.21]
Metabolism	Metabolism of cofactors and vitamins	00760 Nicotinate and nicotinamide metabolism [PATH:ko00760]	gene:MSMEG_1701; K03783 punA, PNP; purine-nucleoside phosphorylase [EC:2.4.2.1]
Metabolism	Metabolism of cofactors and vitamins	00760 Nicotinate and nicotinamide metabolism [PATH:ko00760]	gene:MSMEG_6820; K03787 surE; 5'-nucleotidase [EC:3.1.3.5]
Metabolism	Metabolism of cofactors and vitamins	00760 Nicotinate and nicotinamide metabolism [PATH:ko00760]	gene:MSMEG_4581; K00969 nadD; nicotinate-nucleotide adenylyltransferase [EC:2.7.7.18]
Metabolism	Metabolism of cofactors and vitamins	00760 Nicotinate and nicotinamide metabolism [PATH:ko00760]	gene:MSMEG_1946; K03426 E3.6.1.22, NUDT12, nudC; NAD diphosphatase [EC:3.6.1.22]
Metabolism	Metabolism of cofactors and vitamins	00760 Nicotinate and nicotinamide metabolism [PATH:ko00760]	gene:MSMEG_4617; K01950 E6.3.5.1, NADSYN1, QNS1, nadE; NAD synthase (glutamine-hydrolysing) [EC:6.3.5.1]
Metabolism	Metabolism of cofactors and vitamins	00760 Nicotinate and nicotinamide metabolism [PATH:ko00760]	gene:MSMEG_3512; K03742 pncC; nicotinamide-nucleotide amidase [EC:3.5.1.42]
Metabolism	Metabolism of cofactors and vitamins	00760 Nicotinate and nicotinamide metabolism [PATH:ko00760]	gene:MSMEG_2693; K03743 pncC; nicotinamide-nucleotide amidase [EC:3.5.1.42]
Metabolism	Metabolism of cofactors and vitamins	00760 Nicotinate and nicotinamide metabolism [PATH:ko00760]	gene:MSMEG_6506; K08281 pncA; nicotinamidase/pyrazinamidase [EC:3.5.1.19 3.5.1.-]
Metabolism	Metabolism of cofactors and vitamins	00760 Nicotinate and nicotinamide metabolism [PATH:ko00760]	gene:MSMEG_3750; K00858 ppnK, NADK; NAD kinase [EC:2.7.1.23]
Metabolism	Metabolism of cofactors and vitamins	00760 Nicotinate and nicotinamide metabolism [PATH:ko00760]	gene:MSMEG_2748; K00322 sthA, udhA; NAD(P) transhydrogenase [EC:1.6.1.1]
Metabolism	Metabolism of cofactors and vitamins	00760 Nicotinate and nicotinamide metabolism [PATH:ko00760]	gene:MSMEG_0110; K00324 pntA; NAD(P) transhydrogenase subunit alpha [EC:1.6.1.2]
Metabolism	Metabolism of cofactors and vitamins	00760 Nicotinate and nicotinamide metabolism [PATH:ko00760]	gene:MSMEG_0151; K00324 pntA; NAD(P) transhydrogenase subunit alpha [EC:1.6.1.2]
Metabolism	Metabolism of cofactors and vitamins	00760 Nicotinate and nicotinamide metabolism [PATH:ko00760]	gene:MSMEG_0152; K00324 pntA; NAD(P) transhydrogenase subunit alpha [EC:1.6.1.2]
Metabolism	Metabolism of cofactors and vitamins	00760 Nicotinate and nicotinamide metabolism [PATH:ko00760]	gene:MSMEG_4109; K00324 pntA; NAD(P) transhydrogenase subunit alpha [EC:1.6.1.2]
Metabolism	Metabolism of cofactors and vitamins	00760 Nicotinate and nicotinamide metabolism [PATH:ko00760]	gene:MSMEG_0109; K00325 pntB; NAD(P) transhydrogenase subunit beta [EC:1.6.1.2]
Metabolism	Metabolism of cofactors and vitamins	00760 Nicotinate and nicotinamide metabolism [PATH:ko00760]	gene:MSMEG_0150; K00325 pntB; NAD(P) transhydrogenase subunit beta [EC:1.6.1.2]
Metabolism	Metabolism of cofactors and vitamins	00760 Nicotinate and nicotinamide metabolism [PATH:ko00760]	gene:MSMEG_4108; K00325 pntB; NAD(P) transhydrogenase subunit beta [EC:1.6.1.2]
Metabolism	Metabolism of cofactors and vitamins	00760 Nicotinate and nicotinamide metabolism [PATH:ko00760]	gene:MSMEG_1319; K01799 nicE, maiA; maleate isomerase [EC:5.2.1.1]
Metabolism	Metabolism of cofactors and vitamins	00760 Nicotinate and nicotinamide metabolism [PATH:ko00760]	gene:MSMEG_2495; K01799 nicE, maiA; maleate isomerase [EC:5.2.1.1]
Metabolism	Metabolism of cofactors and vitamins	00760 Nicotinate and nicotinamide metabolism [PATH:ko00760]	gene:MSMEG_3993; K01799 nicE, maiA; maleate isomerase [EC:5.2.1.1]
Metabolism	Metabolism of cofactors and vitamins	00760 Nicotinate and nicotinamide metabolism [PATH:ko00760]	gene:MSMEG_4610; K01799 nicE, maiA; maleate isomerase [EC:5.2.1.1]
Metabolism	Metabolism of cofactors and vitamins	00760 Nicotinate and nicotinamide metabolism [PATH:ko00760]	gene:MSMEG_0582; K00135 gabD; succinate-semialdehyde dehydrogenase / glutarate-semialdehyde dehydrogenase [EC:1.2.1.16 1.2.1.79 1.2.1.20]
Metabolism	Metabolism of cofactors and vitamins	00760 Nicotinate and nicotinamide metabolism [PATH:ko00760]	gene:MSMEG_2488; K00135 gabD; succinate-semialdehyde dehydrogenase / glutarate-semialdehyde dehydrogenase [EC:1.2.1.16 1.2.1.79 1.2.1.20]
Metabolism	Metabolism of cofactors and vitamins	00760 Nicotinate and nicotinamide metabolism [PATH:ko00760]	gene:MSMEG_5538; K00135 gabD; succinate-semialdehyde dehydrogenase / glutarate-semialdehyde dehydrogenase [EC:1.2.1.16 1.2.1.79 1.2.1.20]
Metabolism	Metabolism of cofactors and vitamins	00760 Nicotinate and nicotinamide metabolism [PATH:ko00760]	gene:MSMEG_5912; K00135 gabD; succinate-semialdehyde dehydrogenase / glutarate-semialdehyde dehydrogenase [EC:1.2.1.16 1.2.1.79 1.2.1.20]
Metabolism	Metabolism of cofactors and vitamins	00760 Nicotinate and nicotinamide metabolism [PATH:ko00760]	gene:MSMEG_6452; K00135 gabD; succinate-semialdehyde dehydrogenase / glutarate-semialdehyde dehydrogenase [EC:1.2.1.16 1.2.1.79 1.2.1.20]
Metabolism	Metabolism of cofactors and vitamins	00760 Nicotinate and nicotinamide metabolism [PATH:ko00760]	gene:MSMEG_6702; K00135 gabD; succinate-semialdehyde dehydrogenase / glutarate-semialdehyde dehydrogenase [EC:1.2.1.16 1.2.1.79 1.2.1.20]
Metabolism	Metabolism of cofactors and vitamins	00760 Nicotinate and nicotinamide metabolism [PATH:ko00760]	gene:MSMEG_6489; K19189 dhpH; 2,6-dihydroxypyridine 3-monooxygenase [EC:1.14.13.10]
Metabolism	Metabolism of cofactors and vitamins	00770 Pantothenate and CoA biosynthesis [PATH:ko00770]	gene:MSMEG_1488; K01652 E2.2.1.6L, ilvB, ilvG, ilvI; acetolactate synthase I/II/III large subunit [EC:2.2.1.6]
Metabolism	Metabolism of cofactors and vitamins	00770 Pantothenate and CoA biosynthesis [PATH:ko00770]	gene:MSMEG_2372; K01652 E2.2.1.6L, ilvB, ilvG, ilvI; acetolactate synthase I/II/III large subunit [EC:2.2.1.6]
Metabolism	Metabolism of cofactors and vitamins	00770 Pantothenate and CoA biosynthesis [PATH:ko00770]	gene:MSMEG_4348; K01652 E2.2.1.6L, ilvB, ilvG, ilvI; acetolactate synthase I/II/III large subunit [EC:2.2.1.6]
Metabolism	Metabolism of cofactors and vitamins	00770 Pantothenate and CoA biosynthesis [PATH:ko00770]	gene:MSMEG_4460; K01652 E2.2.1.6L, ilvB, ilvG, ilvI; acetolactate synthase I/II/III large subunit [EC:2.2.1.6]
Metabolism	Metabolism of cofactors and vitamins	00770 Pantothenate and CoA biosynthesis [PATH:ko00770]	gene:MSMEG_2373; K01653 E2.2.1.6S, ilvH, ilvN; acetolactate synthase I/III small subunit [EC:2.2.1.6]
Metabolism	Metabolism of cofactors and vitamins	00770 Pantothenate and CoA biosynthesis [PATH:ko00770]	gene:MSMEG_2374; K00053 ilvC; ketol-acid reductoisomerase [EC:1.1.1.86]
Metabolism	Metabolism of cofactors and vitamins	00770 Pantothenate and CoA biosynthesis [PATH:ko00770]	gene:MSMEG_0229; K01687 ilvD; dihydroxy-acid dehydratase [EC:4.2.1.9]
Metabolism	Metabolism of cofactors and vitamins	00770 Pantothenate and CoA biosynthesis [PATH:ko00770]	gene:MSMEG_0482; K01687 ilvD; dihydroxy-acid dehydratase [EC:4.2.1.9]
Metabolism	Metabolism of cofactors and vitamins	00770 Pantothenate and CoA biosynthesis [PATH:ko00770]	gene:MSMEG_1290; K01687 ilvD; dihydroxy-acid dehydratase [EC:4.2.1.9]
Metabolism	Metabolism of cofactors and vitamins	00770 Pantothenate and CoA biosynthesis [PATH:ko00770]	gene:MSMEG_4298; K00606 panB; 3-methyl-2-oxobutanoate hydroxymethyltransferase [EC:2.1.2.11]
Metabolism	Metabolism of cofactors and vitamins	00770 Pantothenate and CoA biosynthesis [PATH:ko00770]	gene:MSMEG_0153; K00077 panE, apbA; 2-dehydropantoate 2-reductase [EC:1.1.1.169]
Metabolism	Metabolism of cofactors and vitamins	00770 Pantothenate and CoA biosynthesis [PATH:ko00770]	gene:MSMEG_2919; K00077 panE, apbA; 2-dehydropantoate 2-reductase [EC:1.1.1.169]
Metabolism	Metabolism of cofactors and vitamins	00770 Pantothenate and CoA biosynthesis [PATH:ko00770]	gene:MSMEG_6374; K00077 panE, apbA; 2-dehydropantoate 2-reductase [EC:1.1.1.169]
Metabolism	Metabolism of cofactors and vitamins	00770 Pantothenate and CoA biosynthesis [PATH:ko00770]	gene:MSMEG_6097; K01918 panC; pantoate--beta-alanine ligase [EC:6.3.2.1]
Metabolism	Metabolism of cofactors and vitamins	00770 Pantothenate and CoA biosynthesis [PATH:ko00770]	gene:MSMEG_5252; K00867 coaA; type I pantothenate kinase [EC:2.7.1.33]
Metabolism	Metabolism of cofactors and vitamins	00770 Pantothenate and CoA biosynthesis [PATH:ko00770]	gene:MSMEG_6096; K03525 coaX; type III pantothenate kinase [EC:2.7.1.33]
Metabolism	Metabolism of cofactors and vitamins	00770 Pantothenate and CoA biosynthesis [PATH:ko00770]	gene:MSMEG_3054; K13038 coaBC, dfp; phosphopantothenoylcysteine decarboxylase / phosphopantothenate---cysteine ligase [EC:4.1.1.36 6.3.2.5]
Metabolism	Metabolism of cofactors and vitamins	00770 Pantothenate and CoA biosynthesis [PATH:ko00770]	gene:MSMEG_2414; K00954 E2.7.7.3A, coaD, kdtB; pantetheine-phosphate adenylyltransferase [EC:2.7.7.3]
Metabolism	Metabolism of cofactors and vitamins	00770 Pantothenate and CoA biosynthesis [PATH:ko00770]	gene:MSMEG_4756; K00997 acpS; holo-[acyl-carrier protein] synthase [EC:2.7.8.7]
Metabolism	Metabolism of cofactors and vitamins	00770 Pantothenate and CoA biosynthesis [PATH:ko00770]	gene:MSMEG_4276; K00826 E2.6.1.42, ilvE; branched-chain amino acid aminotransferase [EC:2.6.1.42]
Metabolism	Metabolism of cofactors and vitamins	00770 Pantothenate and CoA biosynthesis [PATH:ko00770]	gene:MSMEG_3553; K01464 DPYS, dht, hydA; dihydropyrimidinase [EC:3.5.2.2]
Metabolism	Metabolism of cofactors and vitamins	00770 Pantothenate and CoA biosynthesis [PATH:ko00770]	gene:MSMEG_3996; K01464 DPYS, dht, hydA; dihydropyrimidinase [EC:3.5.2.2]
Metabolism	Metabolism of cofactors and vitamins	00770 Pantothenate and CoA biosynthesis [PATH:ko00770]	gene:MSMEG_4012; K01464 DPYS, dht, hydA; dihydropyrimidinase [EC:3.5.2.2]
Metabolism	Metabolism of cofactors and vitamins	00770 Pantothenate and CoA biosynthesis [PATH:ko00770]	gene:MSMEG_3555; K01431 UPB1, pydC; beta-ureidopropionase [EC:3.5.1.6]
Metabolism	Metabolism of cofactors and vitamins	00770 Pantothenate and CoA biosynthesis [PATH:ko00770]	gene:MSMEG_0021; K01579 panD; aspartate 1-decarboxylase [EC:4.1.1.11]
Metabolism	Metabolism of cofactors and vitamins	00780 Biotin metabolism [PATH:ko00780]	gene:MSMEG_1204; K09458 fabF; 3-oxoacyl-[acyl-carrier-protein] synthase II [EC:2.3.1.179]
Metabolism	Metabolism of cofactors and vitamins	00780 Biotin metabolism [PATH:ko00780]	gene:MSMEG_0269; K00059 fabG; 3-oxoacyl-[acyl-carrier protein] reductase [EC:1.1.1.100]
Metabolism	Metabolism of cofactors and vitamins	00780 Biotin metabolism [PATH:ko00780]	gene:MSMEG_0372; K00059 fabG; 3-oxoacyl-[acyl-carrier protein] reductase [EC:1.1.1.100]
Metabolism	Metabolism of cofactors and vitamins	00780 Biotin metabolism [PATH:ko00780]	gene:MSMEG_0655; K00059 fabG; 3-oxoacyl-[acyl-carrier protein] reductase [EC:1.1.1.100]
Metabolism	Metabolism of cofactors and vitamins	00780 Biotin metabolism [PATH:ko00780]	gene:MSMEG_0715; K00059 fabG; 3-oxoacyl-[acyl-carrier protein] reductase [EC:1.1.1.100]
Metabolism	Metabolism of cofactors and vitamins	00780 Biotin metabolism [PATH:ko00780]	gene:MSMEG_0779; K00059 fabG; 3-oxoacyl-[acyl-carrier protein] reductase [EC:1.1.1.100]
Metabolism	Metabolism of cofactors and vitamins	00780 Biotin metabolism [PATH:ko00780]	gene:MSMEG_1157; K00059 fabG; 3-oxoacyl-[acyl-carrier protein] reductase [EC:1.1.1.100]
Metabolism	Metabolism of cofactors and vitamins	00780 Biotin metabolism [PATH:ko00780]	gene:MSMEG_2206; K00059 fabG; 3-oxoacyl-[acyl-carrier protein] reductase [EC:1.1.1.100]
Metabolism	Metabolism of cofactors and vitamins	00780 Biotin metabolism [PATH:ko00780]	gene:MSMEG_2536; K00059 fabG; 3-oxoacyl-[acyl-carrier protein] reductase [EC:1.1.1.100]
Metabolism	Metabolism of cofactors and vitamins	00780 Biotin metabolism [PATH:ko00780]	gene:MSMEG_3823; K00059 fabG; 3-oxoacyl-[acyl-carrier protein] reductase [EC:1.1.1.100]
Metabolism	Metabolism of cofactors and vitamins	00780 Biotin metabolism [PATH:ko00780]	gene:MSMEG_4055; K00059 fabG; 3-oxoacyl-[acyl-carrier protein] reductase [EC:1.1.1.100]
Metabolism	Metabolism of cofactors and vitamins	00780 Biotin metabolism [PATH:ko00780]	gene:MSMEG_4163; K00059 fabG; 3-oxoacyl-[acyl-carrier protein] reductase [EC:1.1.1.100]
Metabolism	Metabolism of cofactors and vitamins	00780 Biotin metabolism [PATH:ko00780]	gene:MSMEG_4169; K00059 fabG; 3-oxoacyl-[acyl-carrier protein] reductase [EC:1.1.1.100]
Metabolism	Metabolism of cofactors and vitamins	00780 Biotin metabolism [PATH:ko00780]	gene:MSMEG_4835; K00059 fabG; 3-oxoacyl-[acyl-carrier protein] reductase [EC:1.1.1.100]
Metabolism	Metabolism of cofactors and vitamins	00780 Biotin metabolism [PATH:ko00780]	gene:MSMEG_5300; K00059 fabG; 3-oxoacyl-[acyl-carrier protein] reductase [EC:1.1.1.100]
Metabolism	Metabolism of cofactors and vitamins	00780 Biotin metabolism [PATH:ko00780]	gene:MSMEG_5858; K00059 fabG; 3-oxoacyl-[acyl-carrier protein] reductase [EC:1.1.1.100]
Metabolism	Metabolism of cofactors and vitamins	00780 Biotin metabolism [PATH:ko00780]	gene:MSMEG_5903; K00059 fabG; 3-oxoacyl-[acyl-carrier protein] reductase [EC:1.1.1.100]
Metabolism	Metabolism of cofactors and vitamins	00780 Biotin metabolism [PATH:ko00780]	gene:MSMEG_6011; K00059 fabG; 3-oxoacyl-[acyl-carrier protein] reductase [EC:1.1.1.100]
Metabolism	Metabolism of cofactors and vitamins	00780 Biotin metabolism [PATH:ko00780]	gene:MSMEG_3189; K00652 bioF; 8-amino-7-oxononanoate synthase [EC:2.3.1.47]
Metabolism	Metabolism of cofactors and vitamins	00780 Biotin metabolism [PATH:ko00780]	gene:MSMEG_3188; K00833 bioA; adenosylmethionine---8-amino-7-oxononanoate aminotransferase [EC:2.6.1.62]
Metabolism	Metabolism of cofactors and vitamins	00780 Biotin metabolism [PATH:ko00780]	gene:MSMEG_3190; K01935 bioD; dethiobiotin synthetase [EC:6.3.3.3]
Metabolism	Metabolism of cofactors and vitamins	00780 Biotin metabolism [PATH:ko00780]	gene:MSMEG_3194; K01012 bioB; biotin synthase [EC:2.8.1.6]
Metabolism	Metabolism of cofactors and vitamins	00780 Biotin metabolism [PATH:ko00780]	gene:MSMEG_1822; K03524 birA; BirA family transcriptional regulator, biotin operon repressor / biotin---[acetyl-CoA-carboxylase] ligase [EC:6.3.4.15]
Metabolism	Metabolism of cofactors and vitamins	00780 Biotin metabolism [PATH:ko00780]	gene:MSMEG_2738; K08351 bisC; biotin/methionine sulfoxide reductase [EC:1.-.-.-]
Metabolism	Metabolism of cofactors and vitamins	00785 Lipoic acid metabolism [PATH:ko00785]	gene:MSMEG_4286; K03644 lipA; lipoyl synthase [EC:2.8.1.8]
Metabolism	Metabolism of cofactors and vitamins	00785 Lipoic acid metabolism [PATH:ko00785]	gene:MSMEG_4285; K03801 lipB; lipoyl(octanoyl) transferase [EC:2.3.1.181]
Metabolism	Metabolism of cofactors and vitamins	00790 Folate biosynthesis [PATH:ko00790]	gene:MSMEG_6104; K01495 GCH1, folE; GTP cyclohydrolase IA [EC:3.5.4.16]
Metabolism	Metabolism of cofactors and vitamins	00790 Folate biosynthesis [PATH:ko00790]	gene:MSMEG_1012; K01077 E3.1.3.1, phoA, phoB; alkaline phosphatase [EC:3.1.3.1]
Metabolism	Metabolism of cofactors and vitamins	00790 Folate biosynthesis [PATH:ko00790]	gene:MSMEG_2292; K01077 E3.1.3.1, phoA, phoB; alkaline phosphatase [EC:3.1.3.1]
Metabolism	Metabolism of cofactors and vitamins	00790 Folate biosynthesis [PATH:ko00790]	gene:MSMEG_5508; K01113 phoD; alkaline phosphatase D [EC:3.1.3.1]
Metabolism	Metabolism of cofactors and vitamins	00790 Folate biosynthesis [PATH:ko00790]	gene:MSMEG_6102; K01633 folB; 7,8-dihydroneopterin aldolase/epimerase/oxygenase [EC:4.1.2.25 5.1.99.8 1.13.11.81]
Metabolism	Metabolism of cofactors and vitamins	00790 Folate biosynthesis [PATH:ko00790]	gene:MSMEG_6101; K00950 folK; 2-amino-4-hydroxy-6-hydroxymethyldihydropteridine diphosphokinase [EC:2.7.6.3]
Metabolism	Metabolism of cofactors and vitamins	00790 Folate biosynthesis [PATH:ko00790]	gene:MSMEG_5085; K00796 folP; dihydropteroate synthase [EC:2.5.1.15]
Metabolism	Metabolism of cofactors and vitamins	00790 Folate biosynthesis [PATH:ko00790]	gene:MSMEG_6103; K00796 folP; dihydropteroate synthase [EC:2.5.1.15]
Metabolism	Metabolism of cofactors and vitamins	00790 Folate biosynthesis [PATH:ko00790]	gene:MSMEG_2671; K00287 DHFR, folA; dihydrofolate reductase [EC:1.5.1.3]
Metabolism	Metabolism of cofactors and vitamins	00790 Folate biosynthesis [PATH:ko00790]	gene:MSMEG_3072; K14652 ribBA; 3,4-dihydroxy 2-butanone 4-phosphate synthase / GTP cyclohydrolase II [EC:4.1.99.12 3.5.4.25]
Metabolism	Metabolism of cofactors and vitamins	00790 Folate biosynthesis [PATH:ko00790]	gene:MSMEG_0029; K01664 pabA; para-aminobenzoate synthetase component II [EC:2.6.1.85]
Metabolism	Metabolism of cofactors and vitamins	00790 Folate biosynthesis [PATH:ko00790]	gene:MSMEG_5446; K01665 pabB; para-aminobenzoate synthetase component I [EC:2.6.1.85]
Metabolism	Metabolism of cofactors and vitamins	00790 Folate biosynthesis [PATH:ko00790]	gene:MSMEG_5795; K02619 pabC; 4-amino-4-deoxychorismate lyase [EC:4.1.3.38]
Metabolism	Metabolism of cofactors and vitamins	00790 Folate biosynthesis [PATH:ko00790]	gene:MSMEG_2620; K01724 PCBD, phhB; 4a-hydroxytetrahydrobiopterin dehydratase [EC:4.2.1.96]
Metabolism	Metabolism of cofactors and vitamins	00790 Folate biosynthesis [PATH:ko00790]	gene:MSMEG_5150; K01724 PCBD, phhB; 4a-hydroxytetrahydrobiopterin dehydratase [EC:4.2.1.96]
[truncated: 1,293 more rows]
