# Supplementary material for: Expression of a unique M. tuberculosis DNA MTase Rv1509 in M. smegmatis alters the gene expression pattern and enhances virulence
Source: Front Microbiol. 2024 May 13;15:1344857. doi: 10.3389/fmicb.2024.1344857 (PMC11129820; doi:10.3389/fmicb.2024.1344857)
Supplement: Supplementary file 18 [file Data_Sheet_1.ZIP]

Archive with 52 entries (48 files):
- Frontiers FACS data(Raw Files )/CD3 and CD25 (Day 30)/
- Frontiers FACS data(Raw Files )/CD3 and CD25 (Day 30)/Tube_004.fcs
- Frontiers FACS data(Raw Files )/CD3 and CD25 (Day 30)/Tube_005.fcs
- Frontiers FACS data(Raw Files )/CD3 and CD25 (Day 30)/Tube_006.fcs
- Frontiers FACS data(Raw Files )/CD3 and CD25 (Day 30)/Tube_007.fcs
- Frontiers FACS data(Raw Files )/CD3 and CD25 (Day 30)/Tube_008.fcs
- Frontiers FACS data(Raw Files )/CD3 and CD25 (Day 30)/Tube_009.fcs
- Frontiers FACS data(Raw Files )/CD3 and CD25 (Day 30)/Tube_010.fcs
- Frontiers FACS data(Raw Files )/CD3 and CD25 (Day 30)/Tube_011.fcs
- Frontiers FACS data(Raw Files )/CD3 and CD25 (Day 30)/Tube_012.fcs
- Frontiers FACS data(Raw Files )/CD3 and CD25 (Day 30)/Tube_013.fcs
- Frontiers FACS data(Raw Files )/CD3 and CD25 (Day 30)/Tube_014.fcs
- Frontiers FACS data(Raw Files )/CD3 and CD25 (Day 30)/Tube_015.fcs
- Frontiers FACS data(Raw Files )/CD3 and CD25 (Day 30)/Tube_016.fcs
- Frontiers FACS data(Raw Files )/CD3 and CD25 (Day 30)/Tube_017.fcs
- Frontiers FACS data(Raw Files )/CD3 and CD25 (Day 30)/Tube_018.fcs
- Frontiers FACS data(Raw Files )/CD3 and CD25 (Day 90)/
- Frontiers FACS data(Raw Files )/CD3 and CD25 (Day 90)/Tube_130.fcs
- Frontiers FACS data(Raw Files )/CD3 and CD25 (Day 90)/Tube_131.fcs
- Frontiers FACS data(Raw Files )/CD3 and CD25 (Day 90)/Tube_132.fcs
- Frontiers FACS data(Raw Files )/CD3 and CD25 (Day 90)/Tube_133.fcs
- Frontiers FACS data(Raw Files )/CD3 and CD25 (Day 90)/Tube_134.fcs
- Frontiers FACS data(Raw Files )/CD3 and CD25 (Day 90)/Tube_135.fcs
- Frontiers FACS data(Raw Files )/CD3 and CD25 (Day 90)/Tube_136.fcs
- Frontiers FACS data(Raw Files )/CD3 and CD25 (Day 90)/Tube_137.fcs
- Frontiers FACS data(Raw Files )/CD3 and CD25 (Day 90)/Tube_138.fcs
- Frontiers FACS data(Raw Files )/CD3 and CD25 (Day 90)/Tube_139.fcs
- Frontiers FACS data(Raw Files )/CD3 and CD25 (Day 90)/Tube_140.fcs
- Frontiers FACS data(Raw Files )/CD3 and CD25 (Day 90)/Tube_141.fcs
- Frontiers FACS data(Raw Files )/CD3 and CD25 (Day 90)/Tube_142.fcs
- Frontiers FACS data(Raw Files )/Details of samples.docx
- Frontiers FACS data(Raw Files )/Macrophages (Day 30)/
- Frontiers FACS data(Raw Files )/Macrophages (Day 30)/Tube_081.fcs
- Frontiers FACS data(Raw Files )/Macrophages (Day 30)/Tube_082.fcs
- Frontiers FACS data(Raw Files )/Macrophages (Day 30)/Tube_083.fcs
- Frontiers FACS data(Raw Files )/Macrophages (Day 30)/Tube_084.fcs
- Frontiers FACS data(Raw Files )/Macrophages (Day 30)/Tube_085.fcs
- Frontiers FACS data(Raw Files )/Macrophages (Day 30)/Tube_086.fcs
- Frontiers FACS data(Raw Files )/Macrophages (Day 30)/Tube_087.fcs
- Frontiers FACS data(Raw Files )/Macrophages (Day 30)/Tube_088.fcs
- Frontiers FACS data(Raw Files )/Macrophages (Day 30)/Tube_089.fcs
- Frontiers FACS data(Raw Files )/Macrophages (Day 30)/Tube_090.fcs
- Frontiers FACS data(Raw Files )/Macrophages (Day 30)/Tube_091.fcs
- Frontiers FACS data(Raw Files )/Macrophages (Day 30)/Tube_092.fcs
- Frontiers FACS data(Raw Files )/Macrophages (Day 90)/
- Frontiers FACS data(Raw Files )/Macrophages (Day 90)/Tube_148.fcs
- Frontiers FACS data(Raw Files )/Macrophages (Day 90)/Tube_149.fcs
- Frontiers FACS data(Raw Files )/Macrophages (Day 90)/Tube_150.fcs
- Frontiers FACS data(Raw Files )/Macrophages (Day 90)/Tube_151.fcs
- Frontiers FACS data(Raw Files )/Macrophages (Day 90)/Tube_152.fcs
- Frontiers FACS data(Raw Files )/Macrophages (Day 90)/Tube_153.fcs
- Frontiers FACS data(Raw Files )/Macrophages (Day 90)/Tube_154.fcs
